# Supplementary material for: Biomechanical Differences Among Collegiate Sprinters Developed Through Specialized and Diversified Training Pathways
Source: Sensors (Basel). 2026 Mar 18;26(6):1906. doi: 10.3390/s26061906 (PMC13030781; doi:10.3390/s26061906)
Supplement: Supplementary file 1 [file sensors-26-01906-s001.zip]

Archive with 108 entries (98 files):
- data/
- data/balance.csv
- data/base.csv
- data/drop jump.csv
- data/Isokineti.csv
- emg data/
- emg data/1.xlsx
- emg data/11/
- emg data/11/chenhongjun_Phase EMG data_Literature Methods.xlsx
- emg data/11/guoxingyi_Phase EMG data_Literature Methods.xlsx
- emg data/11/jijiaxin_Phase EMG data_Literature Methods.xlsx
- emg data/11/liujiahao-Correct conversion_Phase EMG data_Literature Methods.xlsx
- emg data/11/lixiaojie-Correct conversion_Phase EMG data_Literature Methods.xlsx
- emg data/11/luanyujia-Correct conversion_Phase EMG data_Literature Methods.xlsx
- emg data/11/luoyongfa-Correct conversion_Phase EMG data_Literature Methods.xlsx
- emg data/11/wangyuheng_Phase EMG data_Literature Methods.xlsx
- emg data/11/xiaoshuang-正确转化_阶段肌电数据_文献方法.xlsx
- emg data/11/zhengshaoze_Phase EMG data_Literature Methods.xlsx
- emg data/2.xlsx
- emg data/22/
- emg data/22/caowenbo_Phase EMG data_Literature Methods.xlsx
- emg data/22/chengdiyang_Phase EMG data_Literature Methods.xlsx
- emg data/22/guojiayu-Conversion_Phase EMG data_Literature Methods.xlsx
- emg data/22/liujunxuan-Conversion_Phase EMG data_Literature Methods.xlsx
- emg data/22/panhaoran-Conversion_Phase EMG data_Literature Methods.xlsx
- emg data/22/ranjiahao-Conversion_Phase EMG data_Literature Methods.xlsx
- emg data/22/wanglinjiang-Conversion_Phase EMG data_Literature Methods.xlsx
- emg data/22/yulongjie_Phase EMG data_Literature Methods.xlsx
- emg data/22/yuyongmin-Conversion_Phase EMG data_Literature Methods.xlsx
- emg data/22/yuyueyong-Conversion_Phase EMG data_Literature Methods.xlsx
- emg data/输出结果/
- emg data/输出结果/11/
- emg data/输出结果/11/chenhongjun_normalized.xlsx
- emg data/输出结果/11/guoxingyi_Phase EMG data_Literature Methods_normalized.xlsx
- emg data/输出结果/11/jijiaxin_Phase EMG data_Literature Methods_normalized.xlsx
- emg data/输出结果/11/liujiahao-Correct conversion_Phase EMG data_Literature Methods_normalized.xlsx
- emg data/输出结果/11/lixiaojie-Correct conversion_Phase EMG data_Literature Methods_normalized.xlsx
- emg data/输出结果/11/luanyujia-Correct conversion_Phase EMG data_Literature Methods_normalized.xlsx
- emg data/输出结果/11/luoyongfa-Correct conversion_Phase EMG data_Literature Methods_normalized.xlsx
- emg data/输出结果/11/wangyuheng_Phase EMG data_Literature Methods_normalized.xlsx
- emg data/输出结果/11/xiaoshuang-Correct conversion_Phase EMG data_Literature Methods_normalized.xlsx
- emg data/输出结果/11/zhengshaoze_Phase EMG data_Literature Methods_normalized.xlsx
- emg data/输出结果/22/
- emg data/输出结果/22/caowenbo_Phase EMG data_Literature Methods_normalized.xlsx
- emg data/输出结果/22/chengdiyang_Phase EMG data_Literature Methods_normalized.xlsx
- emg data/输出结果/22/guojiayu-Conversion_Phase EMG data_Literature Methods_normalized.xlsx
- emg data/输出结果/22/liujunxuan-Conversion_Phase EMG data_Literature Methods_normalized.xlsx
- emg data/输出结果/22/panhaoran-Conversion_Phase EMG data_Literature Methods_normalized.xlsx
- emg data/输出结果/22/ranjiahao-Conversion_Phase EMG data_Literature Methods_normalized.xlsx
- emg data/输出结果/22/wanglinjiang-Conversion_Phase EMG data_Literature Methods_normalized.xlsx
- emg data/输出结果/22/yulongjie_Phase EMG data_Literature Methods_normalized.xlsx
- emg data/输出结果/22/yuyongmin-Conversion_Phase EMG data_Literature Methods_normalized.xlsx
- emg data/输出结果/22/yuyueyong-Conversion_Phase EMG data_Literature Methods_normalized.xlsx
- emg figure/
- emg figure/Lateral_Gastrocnemius_weak_side_Braking_mean_plus_spm_smooth_bigtext_v2.svg
- emg figure/Lateral_Gastrocnemius_weak_side_Pre-activation_mean_plus_spm_smooth_bigtext_v2.svg
- emg figure/other/
- emg figure/other/Lateral_Gastrocnemius_dominant_side_Braking_mean_plus_spm_smooth_bigtext_v2.svg
- emg figure/other/Lateral_Gastrocnemius_dominant_side_Pre-activation_mean_plus_spm_smooth_bigtext_v2.svg
- emg figure/other/Lateral_Gastrocnemius_dominant_side_Propulsive_mean_plus_spm_smooth_bigtext_v2.svg
- emg figure/other/Lateral_Gastrocnemius_weak_side_Propulsive_mean_plus_spm_smooth_bigtext_v2.svg
- emg figure/other/Peroneus_Longus_dominant_side_Braking_mean_plus_spm_smooth_bigtext_v2.svg
- emg figure/other/Peroneus_Longus_dominant_side_Pre-activation_mean_plus_spm_smooth_bigtext_v2.svg
- emg figure/other/Peroneus_Longus_weak_side_Braking_mean_plus_spm_smooth_bigtext_v2.svg
- emg figure/other/Peroneus_Longus_weak_side_Pre-activation_mean_plus_spm_smooth_bigtext_v2.svg
- emg figure/other/Peroneus_Longus_weak_side_Propulsive_mean_plus_spm_smooth_bigtext_v2.svg
- emg figure/other/Rectus_Femoris_dominant_side_Braking_mean_plus_spm_smooth_bigtext_v2.svg
- emg figure/other/Rectus_Femoris_dominant_side_Pre-activation_mean_plus_spm_smooth_bigtext_v2.svg
- emg figure/other/Rectus_Femoris_dominant_side_Propulsive_mean_plus_spm_smooth_bigtext_v2.svg
- emg figure/other/Rectus_Femoris_weak_side_Braking_mean_plus_spm_smooth_bigtext_v2.svg
- emg figure/other/Rectus_Femoris_weak_side_Pre-activation_mean_plus_spm_smooth_bigtext_v2.svg
- emg figure/other/Semitendinosus_dominant_side_Braking_mean_plus_spm_smooth_bigtext_v2.svg
- emg figure/other/Semitendinosus_dominant_side_Pre-activation_mean_plus_spm_smooth_bigtext_v2.svg
- emg figure/other/Semitendinosus_dominant_side_Propulsive_mean_plus_spm_smooth_bigtext_v2.svg
- emg figure/other/Semitendinosus_weak_side_Braking_mean_plus_spm_smooth_bigtext_v2.svg
- emg figure/other/Semitendinosus_weak_side_Pre-activation_mean_plus_spm_smooth_bigtext_v2.svg
- emg figure/other/Semitendinosus_weak_side_Propulsive_mean_plus_spm_smooth_bigtext_v2.svg
- emg figure/other/Soleus_dominant_side_Braking_mean_plus_spm_smooth_bigtext_v2.svg
- emg figure/other/Soleus_dominant_side_Pre-activation_mean_plus_spm_smooth_bigtext_v2.svg
- emg figure/other/Soleus_dominant_side_Propulsive_mean_plus_spm_smooth_bigtext_v2.svg
- emg figure/other/Soleus_weak_side_Braking_mean_plus_spm_smooth_bigtext_v2.svg
- emg figure/other/Soleus_weak_side_Pre-activation_mean_plus_spm_smooth_bigtext_v2.svg
- emg figure/other/Soleus_weak_side_Propulsive_mean_plus_spm_smooth_bigtext_v2.svg
- emg figure/other/Tibialis_Anterior_dominant_side_Braking_mean_plus_spm_smooth_bigtext_v2.svg
- emg figure/other/Tibialis_Anterior_dominant_side_Pre-activation_mean_plus_spm_smooth_bigtext_v2.svg
- emg figure/other/Tibialis_Anterior_dominant_side_Propulsive_mean_plus_spm_smooth_bigtext_v2.svg
- emg figure/other/Tibialis_Anterior_weak_side_Braking_mean_plus_spm_smooth_bigtext_v2.svg
- emg figure/other/Tibialis_Anterior_weak_side_Pre-activation_mean_plus_spm_smooth_bigtext_v2.svg
- emg figure/other/Tibialis_Anterior_weak_side_Propulsive_mean_plus_spm_smooth_bigtext_v2.svg
- emg figure/other/Vastus_Lateralis_dominant_side_Braking_mean_plus_spm_smooth_bigtext_v2.svg
- emg figure/other/Vastus_Lateralis_dominant_side_Pre-activation_mean_plus_spm_smooth_bigtext_v2.svg
- emg figure/other/Vastus_Lateralis_dominant_side_Propulsive_mean_plus_spm_smooth_bigtext_v2.svg
- emg figure/other/Vastus_Lateralis_weak_side_Braking_mean_plus_spm_smooth_bigtext_v2.svg
- emg figure/other/Vastus_Lateralis_weak_side_Pre-activation_mean_plus_spm_smooth_bigtext_v2.svg
- emg figure/other/Vastus_Lateralis_weak_side_Propulsive_mean_plus_spm_smooth_bigtext_v2.svg
- emg figure/other/Vastus_Medialis_dominant_side_Braking_mean_plus_spm_smooth_bigtext_v2.svg
- emg figure/other/Vastus_Medialis_dominant_side_Pre-activation_mean_plus_spm_smooth_bigtext_v2.svg
- emg figure/other/Vastus_Medialis_dominant_side_Propulsive_mean_plus_spm_smooth_bigtext_v2.svg
- emg figure/other/Vastus_Medialis_weak_side_Pre-activation_mean_plus_spm_smooth_bigtext_v2.svg
- emg figure/other/Vastus_Medialis_weak_side_Propulsive_mean_plus_spm_smooth_bigtext_v2.svg
- emg figure/Peroneus_Longus_dominant_side_Propulsive_mean_plus_spm_smooth_bigtext_v2.svg
- emg figure/Rectus_Femoris_weak_side_Propulsive_mean_plus_spm_smooth_bigtext_v2.svg
- emg figure/Vastus_Medialis_weak_side_Braking_mean_plus_spm_smooth_bigtext_v2.svg
- full result/
- full result/balance-result.csv
- full result/correlation matrix.spv
- full result/drop jump-result.csv
- full result/Isokineti-result.csv
