# Supplementary material for: Biomechanical Differences Among Collegiate Sprinters Developed Through Specialized and Diversified Training Pathways
Source: Sensors (Basel). 2026 Mar 18;26(6):1906. doi: 10.3390/s26061906 (PMC13030781; doi:10.3390/s26061906)
Supplement: Supplementary file 1 [file sensors-26-01906-s001.zip › data/balance.csv]

姓名	组别	SLS-EC-TOTEX	SLS-EC-TOTEX_AP	SLS-EC-TOTEX_ML	SLS-EC-MDIST	SLS-EC-MDIST_AP	SLS-EC-MDIST_ML	SLS-EC-MVELO	SLS-EC-MVELO_AP	SLS-EC-MVELO_ML	SLS-EC-RDIST	SLS-EC-RDIST_AP	SLS-EC-RDIST_ML	SLS-EC-CC_AREA_95	SLS-EC-COP_AP_CI	SLS-EC-COP_ML_CI	SLS-EC-ACC_X_CI	SLS-EC-ACC_Y_CI	SLS-EC-ACC_Z_CI	SLS-EO-TOTEX	SLS-EO-TOTEX_AP	SLS-EO-TOTEX_ML	SLS-EO-MDIST	SLS-EO-MDIST_AP	SLS-EO-MDIST_ML	SLS-EO-MVELO	SLS-EO-MVELO_AP	SLS-EO-MVELO_ML	SLS-EO-RDIST	SLS-EO-RDIST_AP	SLS-EO-RDIST_ML	SLS-EO-CC_AREA_95	SLS-EO-COP_AP_CI	SLS-EO-COP_ML_CI	SLS-EO-ACC_X_CI	SLS-EO-ACC_Y_CI	SLS-EO-ACC_Z_CI	DLS-EC-TOTEX	DLS-EC-TOTEX_AP	DLS-EC-TOTEX_ML	DLS-EC-MDIST	DLS-EC-MDIST_AP	DLS-EC-MDIST_ML	DLS-EC-MVELO	DLS-EC-MVELO_AP	DLS-EC-MVELO_ML	DLS-EC-RDIST	DLS-EC-RDIST_AP	DLS-EC-RDIST_ML
chenhongjun	1	1038.39969	504.423	813.335	11.41918402	7.121200272	7.67810946	103.839969	50.4423	81.3335	12.84895874	9.080722917	9.090446195	1399.869148	1.932742733	2.570435006	5.949710123	6.603610555	6.261024937	1107.37372	588.019	813.842	16.05514854	13.30679189	6.225409104	110.737372	58.8019	81.3842	22.54324435	21.43829588	6.97117893	5564.816703	0.787901588	1.764433171	1.88193364	5.34873085	3.504680147	1198.972447	539.75	951.7175	5.560144782	5.341864484	1.005169227	119.8972447	53.975	95.17175	6.632263383	6.507409318	1.280836271
guoxingyi	1	1113.14212	625.934	794.465	11.7495404	7.05811904	7.875432972	111.314212	62.5934	79.4465	13.04291737	9.014619572	9.426257345	1393.986669	2.806128601	2.732202814	6.604077304	6.325643908	8.247588063	933.7400882	452.391	726.272	6.571476141	4.058618528	4.413023196	93.37400882	45.2391	72.6272	7.428341216	4.82876254	5.644759123	472.8959165	2.936115843	2.878877553	5.650588112	6.787100446	5.446300824	1075.977689	510.639	839.3365	3.669810785	3.5327433	0.598563406	107.5977689	51.0639	83.93365	4.750375809	4.690621685	0.751091567
jijiaxin	1	1110.511951	603.182	806.846	12.60366494	9.9748036	5.885580136	111.0511951	60.3182	80.6846	13.71930019	11.62312088	7.288501819	1454.648985	1.839632478	3.243215814	5.792153988	3.369476799	5.746067052	951.1150668	503.424	710.566	9.273001333	5.959631856	6.051509824	95.11150668	50.3424	71.0566	10.04769485	7.016593021	7.191911726	768.1864657	2.414443454	2.3867578	6.481633243	6.704158074	5.5979143	1083.961806	515.7695	843.883	3.140452464	2.978865716	0.628136903	108.3961806	51.57695	84.3883	3.771558266	3.688681755	0.78630698
liujiahao	1	1305.378395	700.938	961.688	14.79153134	8.3142581	10.33578787	130.5378395	70.0938	96.1688	16.31616273	10.48701004	12.49959146	2143.412642	2.851997584	2.807808031	6.653409775	6.165782967	5.599322363	760.5316678	415.103	552.507	8.248083083	6.727733696	4.075974368	76.05316678	41.5103	55.2507	9.303967527	7.931245911	4.864067232	738.2821324	1.856827724	2.978008877	5.608580607	5.909718108	4.236398324	1263.837396	589.494	996.52	2.910306769	2.65773485	0.828798252	126.3837396	58.9494	99.652	3.456776073	3.296454063	1.040524594
lixiaojie	1	1094.782867	677.213	708.356	11.64384469	10.15495123	4.256689488	109.4782867	67.7213	70.8356	24.31273676	23.03090412	7.790162019	6867.124206	0.006999883	0.005454143	1.713405476	2.041173984	2.170411952	896.3335225	488.704	638.913	15.8143944	11.7171479	8.87469532	89.63335225	48.8704	63.8913	17.71049811	14.19770591	10.58710962	2629.297648	1.220099389	1.694243654	2.027912095	2.564801281	1.819045919	1064.525235	510.4025	831.8725	10.02706824	9.842657048	1.503181136	106.4525235	51.04025	83.18725	12.64839378	12.50800786	1.879256346
luanyujia	1	3590.002598	2387.094	2122.44	39.37372964	30.62434214	17.2174023	359.0002598	238.7094	212.244	49.15092388	40.05945682	28.47899643	24201.07306	2.84626334	1.505608304	5.026831164	4.704042167	4.603200293	1644.158616	1015.093	1065.1984	16.95365672	10.86047566	10.69237805	164.4158616	101.5093	106.51984	19.53663805	14.57796537	13.00627355	3405.461698	3.01938204	2.458227992	3.542804729	4.960636431	4.610767253	1306.43412	616.524	1026.779	8.392431969	8.2898061	0.893885296	130.643412	61.6524	102.6779	8.913654117	8.842859844	1.121186648
luoyongfa	1	1108.395659	624.88	794.046	14.54570643	8.879176274	9.704015232	110.8395659	62.488	79.4046	16.02438194	11.02826148	11.62575869	2059.773957	2.353104083	2.081190569	5.364444344	5.892050432	4.746534605	890.0644481	473.613	659.625	10.8307684	6.200639616	7.66116704	89.00644481	47.3613	65.9625	12.60254232	7.951680543	9.777261854	1442.801475	2.210440952	1.795758827	3.417203677	5.74339677	2.597218052	1063.582564	514.952	822.3985	4.161409704	4.01994774	0.67891748	106.3582564	51.4952	82.23985	4.850187295	4.77554925	0.847612033
wangyupeng	1	1133.93022	631.707	809.374	16.3436931	11.3986793	9.239392027	113.393022	63.1707	80.9374	17.52644346	13.49163825	11.1871318	2248.909509	2.496919583	2.679248731	4.951543587	5.786925412	4.39971339	916.7308806	464.469	694.3238	9.640153555	5.935642432	6.181831352	91.67308806	46.4469	69.43238	11.48104223	8.213281697	8.022239989	1243.801031	2.037659115	2.444616345	5.058019965	5.415175872	4.767752415	934.1250602	439.5585	726.337	2.46184368	2.3086588	0.56811452	93.41250602	43.95585	72.6337	2.964196762	2.879949636	0.70167837
xiaoshuang	1	1471.077452	1040.944	799.229	19.46602508	14.43301972	11.15654813	147.1077452	104.0944	79.9229	20.79025616	16.54341415	12.59167182	3112.620184	2.576552306	1.776833992	6.129767802	4.917448988	2.462663678	947.2745008	567.559	621.542	9.759850724	6.199818614	6.48262834	94.72745008	56.7559	62.1542	11.39395317	8.334206468	7.769373931	1186.210515	2.069983892	1.892016902	4.849460009	3.864731667	2.024763556	837.4668852	397.4575	653.4045	3.755415243	3.626460748	0.54510567	83.74668852	39.74575	65.34045	4.783149159	4.735585802	0.672861789
zhengshaoze	1	1008.336521	498.375	770.462	10.59587906	7.1981176	6.426799496	100.8336521	49.8375	77.0462	11.95045387	9.229980532	7.590837046	1217.580826	1.954011075	2.639840558	5.671721863	7.201853442	4.727716199	973.8428039	448.031	772.7906	7.479484009	4.738107756	4.805808298	97.38428039	44.8031	77.27906	8.266954224	5.963201271	5.72562335	553.3865995	1.973839324	2.45563125	6.250275707	6.625057021	5.088348313	1217.902696	561.5455	964.272	4.859631271	4.729438798	0.687708178	121.7902696	56.15455	96.4272	5.84461608	5.78325357	0.844698324
caowenbo	2	3672.591662	1903.1304	2575.1876	44.95441314	20.81487356	36.52677821	367.2591662	190.31304	257.51876	60.36095127	30.82989608	51.89375634	38858.61855	1.151821671	0.590066702	1.102172933	0.163898349	1.073968586	834.0282208	456.213	610.368	12.322687	9.33622796	5.983045658	83.40282208	45.6213	61.0368	13.96700103	11.67947966	7.659430318	1681.948284	1.5829287	2.531231063	4.941621792	2.744886068	5.588036915	861.1809944	424.5195	656.5235	3.2399455	3.115632819	0.5443655	86.11809944	42.45195	65.65235	4.082120567	4.026086729	0.674043007
chengdiyang	2	2088.536835	1315.694	1309.646	28.30902602	23.7658292	10.40523755	208.8536835	131.5694	130.9646	34.91270034	30.08921457	17.70694246	12045.46295	0.924409769	2.106822153	2.265406273	2.242465547	1.831038956	933.1237543	561.072	620.475	11.23200599	8.87706144	5.28069922	93.31237543	56.1072	62.0475	12.912575	11.26340917	6.314285944	1480.793139	1.904242125	2.118279313	6.300051592	5.385978922	3.552777492	1004.862595	499.4525	765.4725	12.03224886	11.89746522	0.896855849	100.4862595	49.94525	76.54725	13.94863672	13.90229029	1.136129863
guojiayu	2	1649.172157	1087.136	963.384	20.12200128	11.98812948	13.79114474	164.9172157	108.7136	96.3384	27.01322566	18.95895614	19.24246197	7781.710071	1.944010223	1.865120739	4.929036208	1.821979195	4.145303419	791.498809	418.705	582.65	10.33867786	6.044992072	7.135420486	79.1498809	41.8705	58.265	11.3321199	7.78986983	8.230119644	1014.634411	1.913241975	2.327554319	5.61681785	2.724561062	5.220486606	1110.248152	600.48	817.811	8.017008257	7.675608	2.150277696	111.0248152	60.048	81.7811	9.277071639	8.915572903	2.564491766
liujunxuan	2	2202.878636	1408.578	1370.091	32.62433627	23.84674552	17.71623452	220.2878636	140.8578	137.0091	38.2019328	31.69427589	21.3274599	13404.13198	1.578447847	1.512455749	1.839384744	2.685577928	2.803653958	880.4326926	469.276	647.027	9.006168148	6.218157216	5.120630848	88.04326926	46.9276	64.7027	10.06394101	7.804698671	6.353706581	844.3826329	2.247511104	2.958006459	6.338415018	2.440484579	6.112491312	1016.992339	504.862	778.3035	5.998657063	5.853979459	0.992386515	101.6992339	50.4862	77.83035	7.744502043	7.632889026	1.310082827
panhaoran	2	1110.254971	568.02	837.696	13.82386397	10.38436228	7.204499052	111.0254971	56.802	83.7696	15.50613688	12.43356001	9.265358406	2023.459076	1.688509815	2.498659763	6.918335736	5.728938649	4.720491433	927.170627	484.473	689.948	9.32362545	4.9733793	6.68185686	92.7170627	48.4473	68.9948	10.30688004	6.298040132	8.158827528	860.5665085	2.630109723	2.387904991	5.91203846	6.835805331	5.984370788	1480.794325	748.02	1126.936	5.940499396	5.645090944	1.42093959	148.0794325	74.802	112.6936	7.489242407	7.274798483	1.779342256
renjiahao	2	5720.8526	2662.534	4378.774	4.420072322	2.184968776	3.49404466	572.08526	266.2534	437.8774	15.80558631	7.987284974	13.63890896	2712.30681	0.265011773	0.265479931	6.024985362	6.739737875	5.9761795	1520.651611	1043.631	897.48	14.60605455	10.11062803	8.2351657	152.0651611	104.3631	89.748	17.03555696	13.77338585	10.02517048	2647.365649	2.36189916	2.897294478	2.724210747	3.478801709	2.329617555	1263.691787	604.315	991.674	2.734431228	2.248154952	1.37026268	126.3691787	60.4315	99.1674	3.114255687	2.633692742	1.662002113
wanglinjiang	2	2104.425585	1530.755	1148.561	28.54419014	19.75564067	17.2298632	210.4425585	153.0755	114.8561	31.20002344	24.36707487	19.48556197	7624.882613	2.620239015	2.213360643	2.753598841	2.387713195	2.747864767	1059.912854	645.329	687.619	11.82117028	7.0636749	7.9818003	105.9912854	64.5329	68.7619	14.85392459	10.80206916	10.19580196	2225.697084	1.931703183	1.88584162	3.176717616	3.370550411	4.513007829	1146.020117	583.348	866.455	9.856515342	9.448732416	2.488124124	114.6020117	58.3348	86.6455	14.26922833	13.80980577	3.591676762
yulongjie	2	1731.353939	1138.025	1019.263	24.25687128	13.77697937	16.75252192	173.1353939	113.8025	101.9263	30.52882177	21.25626161	21.9130167	9417.091487	1.069741963	0.974325986	1.239155049	1.341785774	1.24220302	1178.771516	649.765	846.402	13.39163384	9.202438372	7.556931564	117.8771516	64.9765	84.6402	15.0973678	11.92248185	9.262016042	1941.395143	2.37865396	2.647075053	4.67822976	2.214090186	5.18689914	1081.716069	500.072	854.468	4.857157597	4.670915	0.795430448	108.1716069	50.0072	85.4468	6.232267505	6.150661095	1.005249398
yuyongmin	2	7117.691695	3670.0606	5262.347	30.30139581	19.8977262	19.47938919	711.7691695	367.00606	526.2347	39.29838336	29.67016316	25.76905805	16045.1	1.247100109	1.525411284	1.636173559	0.823466407	0.674612222	818.8175168	451.051	590.291	8.608301975	4.924849696	5.805456514	81.88175168	45.1051	59.0291	9.856402245	6.467061855	7.438129885	855.8477549	2.141117408	2.017593214	5.701531969	6.585512612	5.432031976	870.4725407	432.494	666.0145	2.5047375	2.38322546	0.50228661	87.04725407	43.2494	66.60145	2.98092472	2.915087414	0.623038964
yuyueyong	2	1540.943212	1046.762	904.493	35.34795854	30.7548136	12.69881638	154.0943212	104.6762	90.4493	40.70380238	37.53604094	15.74309876	14761.66838	1.165471431	0.874196419	3.338997854	4.79298073	4.767825948	857.6604695	472.191	615.541	14.76301257	8.850591528	9.823224252	85.76604695	47.2191	61.5541	15.62237458	10.55786467	11.51477665	1686.408304	1.956693876	1.317776895	3.740412697	5.679407372	4.76072224	842.2998474	371.2825	680.8335	3.990764468	3.8947442	0.55262296	84.22998474	37.12825	68.08335	4.731585019	4.681498098	0.686638442
[truncated: 24 more columns]
