# Supplementary material for: Biomechanical Differences Among Collegiate Sprinters Developed Through Specialized and Diversified Training Pathways
Source: Sensors (Basel). 2026 Mar 18;26(6):1906. doi: 10.3390/s26061906 (PMC13030781; doi:10.3390/s26061906)
Supplement: Supplementary file 1 [file sensors-26-01906-s001.zip › data/base.csv]

姓名	组别	年龄	身高	体重	训练年限	百米成绩
陈虹均	1	24	179	62	13	10.8
郭兴义	1	19	170	64	5	10.68
纪嘉鑫	1	19	172	60	6	10.98
李孝杰	1	22	181	68	5	10.72
栾雨佳	1	20	182	75	4	10.58
罗永发	1	21	173	65	5	11.1
刘佳豪	1	20	183	76	5	10.8
王煜恒	1	24	180	75	8	10.6
肖爽	1	21	180	74.5	5	10.6
郑邵泽	1	23	170	58	14	10.6
曹文博	2	19	186	73	3	11.01
程弟洋	2	20	181	75	5	11.03
郭嘉誉	2	20	180	76	5	11.1
刘俊炫	2	20	180	69	3	11.5
潘浩然	2	20	173	60	6	11.2
任佳豪	2	19	175	76	3	11.09
王林江	2	19	186	78	4	11.3
余跃涌	2	19	189	83	5	10.76
余龙杰	2	22	181	60	5	11
余永敏	2	19	192	80	3	11.3
