# Supplementary material for: Biomechanical Differences Among Collegiate Sprinters Developed Through Specialized and Diversified Training Pathways
Source: Sensors (Basel). 2026 Mar 18;26(6):1906. doi: 10.3390/s26061906 (PMC13030781; doi:10.3390/s26061906)
Supplement: Supplementary file 1 [file sensors-26-01906-s001.zip › data/drop jump.csv]

组别	姓名	高度	20-RSI	20-接触时间	20-腾空时间	20-跳跃高度	20-起跳速度	20-下肢刚度	20-制动时长	20-制动峰值力	20-制动平均力	20-制动峰值功率	20-制动平均功率	20-制动冲量	20-推进时长	20-推进峰值力	20-推进平均力	20-推进峰值功率	20-推进平均功率	40-RSI	40-接触时间	40-腾空时间	40-跳跃高度	40-起跳速度	40-下肢刚度	40-制动时长	40-制动峰值力	40-制动平均力	40-制动峰值功率	40-制动平均功率	40-制动冲量	40-推进时长	40-推进峰值力	40-推进平均力	40-推进峰值功率	40-推进平均功率	60-RSI	60-接触时间	60-腾空时间	60-跳跃高度	60-起跳速度	60-下肢刚度	60-制动时长	60-制动峰值力	60-制动平均力	60-制动峰值功率	60-制动平均功率	60-制动冲量	60-推进时长
1	chenhongjun	20cm	1.628647215	0.377	0.614	0.472658735	3.07921	0.09902967	0.0465	21.8698367	10.11598579	43.7396734	15.17397868	0.003998339	0.3305	27.70826552	22.89285456	69.27066381	41.20713821	1.434883721	0.43	0.617	0.477288834	3.094255	0.07879389	0.0485	20.04240998	10.07312362	40.08481995	15.10968543	0.002091496	0.3815	29.00984922	24.7815038	72.52462305	44.60670684	1.166	0.5	0.583	0.426135834	2.923745	0.06193694	0.022	17.09559055	10.12860607	34.1911811	15.1929091	0.002169334	0.478
1	guoxingyi	20cm	1.811897106	0.311	0.5635	0.398106058	2.8259525	0.141589814	0.015	14.97739519	10.04753455	29.95479039	15.07130183	0.000263018	0.296	38.57214837	27.55893243	96.43037092	49.60607837	1.331961591	0.3645	0.4855	0.295521726	2.4347825	0.112010397	0.024	16.17944716	10.04828512	32.35889433	15.07242768	0.000438843	0.3405	34.17086427	24.64283613	85.42716067	44.35710503	1.415971395	0.4195	0.594	0.442368135	2.97891	0.083097373	0.016	17.99222108	10.27035179	35.98444216	15.40552769	0.003845629	0.4035
1	jijiaxin	20cm	1.459499264	0.3395	0.4955	0.307821013	2.4849325	0.125801321	0.033	23.71978611	10.14697715	47.43957222	15.22046573	0.003860246	0.3065	33.15059284	23.74005314	82.8764821	42.73209565	1.364341085	0.387	0.528	0.34952544	2.64792	0.098678267	0.0255	20.21505725	10.12443322	40.4301145	15.18664984	0.002408047	0.3615	58.96972871	24.33258065	147.4243218	43.79864516	1.15932914	0.477	0.553	0.383408034	2.773295	0.068173708	0.0095	22.15931186	10.12201325	44.31862373	15.18301987	0.000874126	0.4675
1	liujiahao	20cm	3.053763441	0.186	0.568	0.40448984	2.84852	0.353835718	0.026	20.55253606	10.14537425	41.10507212	15.21806137	0.00299973	0.16	62.39170405	39.65084463	155.9792601	71.37152033	3.221590909	0.176	0.567	0.403066834	2.843505	0.391447063	0.0155	23.74184493	10.04375434	47.48368986	15.06563151	0.000213192	0.1605	80.77489672	51.82937769	201.9372418	93.29287984	2.761336516	0.2095	0.5785	0.419582796	2.9011775	0.284216934	0.018	20.17079369	10.20908457	40.34158737	15.31362685	0.003223522	0.1915
1	lixiaojie	20cm	1.389830508	0.413	0.574	0.413080535	2.87861	0.086187709	0.0395	17.38673152	10.1073785	34.77346304	15.16106775	0.003056451	0.3735	30.95272986	23.83531338	77.38182466	42.90356409	1.503667482	0.409	0.615	0.474199594	3.084225	0.08596834	0.0095	21.73781876	10.09982888	43.47563753	15.14974332	0.000663374	0.3995	52.45264167	24.52541237	131.1316042	44.14574226	1.400462963	0.432	0.605	0.458903844	3.034075	0.078602672	0.0075	25.38317224	10.78583244	50.76634448	16.17874866	0.005668743	0.4245
1	luanyujia	20cm	2.144366197	0.284	0.609	0.464992054	3.054135	0.163107574	0.006	21.72570417	10.51119522	43.45140833	15.76679283	0.002887171	0.278	63.18835243	28.61603309	157.9708811	51.50885957	2.203389831	0.295	0.65	0.529709375	3.25975	0.150248694	0.0105	25.77757278	10.2195216	51.55514556	15.3292824	0.001989977	0.2845	73.37098132	31.01023316	183.4274533	55.81841969	1.921875	0.32	0.615	0.474199594	3.084225	0.131814514	0.0045	21.2283406	11.04908553	42.45668119	16.5736283	0.004585885	0.3155
1	luoyongfa	20cm	2.210784314	0.204	0.451	0.255014004	2.261765	0.313956624	0.016	23.74789986	10.43087881	47.49579971	15.64631821	0.006414061	0.188	46.06304891	29.67258413	115.1576223	53.41065143	2.141129032	0.248	0.531	0.353508604	2.662965	0.213971774	0.012	18.73532277	10.15910053	37.47064555	15.2386508	0.001549206	0.236	55.8892766	32.56998543	139.7231915	58.62597378	1.568047337	0.338	0.53	0.352178375	2.65795	0.124452461	0.0075	22.15936821	10.33000057	44.31873642	15.49500085	0.002250004	0.3305
1	wangyuheng	20cm	1.391252955	0.423	0.5885	0.434214058	2.9513275	0.082136891	0.0155	22.84975833	10.38012699	45.69951666	15.57019049	0.005426968	0.4075	26.10966636	22.54257065	65.2741659	40.57662717	1.538847118	0.399	0.614	0.472658735	3.07921	0.089763004	0.0125	30.01988097	10.20212901	60.03976193	15.30319352	0.002151613	0.3865	58.93135024	25.00930305	147.3283756	45.01674549	1.357535754	0.4545	0.617	0.477288834	3.094255	0.07164728	0.009	21.43007819	10.0850894	42.86015638	15.12763411	0.000495805	0.4455
1	xiaoshuang	20cm	1.162721893	0.338	0.393	0.193640434	1.970895	0.135653496	0.024	23.39978973	10.12785463	46.79957946	15.19178194	0.002348511	0.314	29.06582225	22.12660423	72.66455562	39.82788762	1.886792453	0.265	0.5	0.3134375	2.5075	0.19307054	0.013	22.18146061	10.39571016	44.36292122	15.59356524	0.004754232	0.252	58.9510975	27.65843599	147.3777438	49.78518478	1.206018519	0.432	0.521	0.340319154	2.612815	0.082122729	0.0185	19.69637158	10.1465764	39.39274317	15.21986461	0.002156663	0.4135
1	zhengshaoze	20cm	1.802061856	0.2425	0.437	0.239427384	2.191555	0.233195679	0.02	19.85034132	10.14285007	39.70068265	15.2142751	0.002257001	0.2225	39.29095991	27.33990005	98.22739978	49.21182008	1.536502547	0.2945	0.4525	0.256713148	2.2692875	0.164836132	0.0255	20.23782209	10.08044205	40.47564418	15.12066307	0.001286272	0.269	51.77230743	23.49877028	129.4307686	42.29778651	1.404795487	0.3545	0.498	0.310935015	2.49747	0.116625091	0.0105	29.48066616	10.91593633	58.96133233	16.37390449	0.009302331	0.344
2	caowenbo	20cm	1.48297604	0.3965	0.588	0.43347654	2.94882	0.091823995	0.013	26.30588959	10.49245673	52.61177918	15.73868509	0.006011937	0.3835	41.54534776	20.86239395	103.8633694	37.55230911	1.264705882	0.476	0.602	0.454364015	3.01903	0.066686684	0.0235	22.36422668	10.24684727	44.72845336	15.37027091	0.005095911	0.4525	61.44140748	25.60693725	153.6035187	46.09248704	1.155963303	0.545	0.63	0.497613375	3.15945	0.052269509	0.0075	35.87377231	11.45565618	71.74754462	17.18348427	0.010692421	0.5375
2	chengdiyang	20cm	1.5	0.416	0.624	0.48818016	3.12936	0.083155276	0.023	28.68099607	10.29389255	57.36199215	15.44083882	0.006069529	0.393	34.779116	21.82501072	86.94779	39.28501929	1.252837977	0.4845	0.607	0.461942934	3.044105	0.064547859	0.0215	22.18156852	10.30639857	44.36313703	15.45959785	0.005942569	0.463	37.53721193	20.73142664	93.84302983	37.31656795	1.129357798	0.545	0.6155	0.461942934	3.0867325	0.052646458	0.0105	20.89014399	10.07460539	41.78028797	15.11190808	0.000468357	0.5345
2	guojiayu	20cm	1.375302663	0.413	0.568	0.40448984	2.84852	0.086446529	0.0355	19.35360744	10.03687416	38.70721487	15.05531124	0.000244033	0.3775	31.69007438	22.28497939	79.22518596	40.11296291	1.402877698	0.417	0.585	0.429064594	2.933775	0.084318041	0.0185	16.93407159	10.15318673	33.86814319	15.22978009	0.002278954	0.3985	40.1706026	24.44915031	100.4265065	44.00847056	1.2375	0.48	0.594	0.442368135	2.97891	0.066005973	0.0115	19.49767612	10.2896599	38.99535223	15.43448985	0.002986089	0.4685
2	liujunxuan	20cm	1.371298405	0.439	0.602	0.454364015	3.01903	0.07657395	0.0565	22.2409088	10.06669611	44.48181759	15.10004417	0.00207333	0.3825	27.12976098	23.02109724	67.82440244	41.43797504	1.502439024	0.41	0.616	0.47574296	3.08924	0.085568694	0.03	15.08372606	10.0541481	30.16745212	15.08122216	0.000724443	0.38	40.03546089	24.42854082	100.0886522	43.97137348	1.25	0.508	0.635	0.505543344	3.184525	0.058753706	0.012	21.43339442	10.1737881	42.86678885	15.26068215	0.001725457	0.496
2	panhaoran	20cm	1.178414097	0.454	0.535	0.358854594	2.683025	0.074881131	0.014	24.74189245	10.39425777	49.4837849	15.59138665	0.005099609	0.44	34.00552467	20.93786405	85.01381167	37.68815528	1.178414097	0.454	0.535	0.358854594	2.683025	0.074881131	0.0045	20.09575912	11.06276752	40.19151823	16.59415128	0.004647454	0.4495	60.87266066	22.13854572	152.1816516	39.8493823	1.189765458	0.469	0.558	0.390372615	2.79837	0.069963408	0.009	19.203403	10.35029981	38.40680599	15.52544972	0.002882698	0.46
2	renjiahao	20cm	1.55443038	0.395	0.614	0.472658735	3.07921	0.091340605	0.031	27.31556667	10.12672892	54.63113334	15.19009338	0.002998596	0.364	31.24538106	24.01499316	78.11345264	43.22698769	1.501282051	0.39	0.5855	0.429798351	2.9362825	0.094590017	0.0075	26.91246949	10.95895118	53.82493899	16.43842676	0.006967134	0.3825	92.0994449	24.64120812	230.2486123	44.35417462	1.501886792	0.3975	0.597	0.446847784	2.993955	0.091044183	0.007	20.28934133	10.29628924	40.57868267	15.44443387	0.001864025	0.3905
2	wanglinjiang	20cm	0.951219512	0.492	0.468	0.27460134	2.34702	0.06824073	0.0135	22.93006426	10.44044592	45.86012851	15.66066887	0.00554102	0.4785	29.05740218	18.79467824	72.64350546	33.83042084	1.119047619	0.504	0.564	0.39881286	2.82846	0.061735888	0.02	27.84948945	10.42906194	55.6989789	15.64359291	0.007981239	0.484	51.66923162	21.29726578	129.173079	38.3350784	1.002666667	0.5625	0.564	0.39881286	2.82846	0.051318857	0.0105	21.61481014	10.25922931	43.22962027	15.38884397	0.002406908	0.552
2	yulongjie	20cm	1.361419069	0.451	0.614	0.472658735	3.07921	0.072703908	0.0995	22.35628814	10.06315131	44.71257628	15.09472697	0.003298555	0.3515	24.48871487	20.18626394	61.22178717	36.33527508	1.378874856	0.4355	0.6005	0.452102563	3.0115075	0.077687171	0.018	16.35809243	10.04530788	32.71618486	15.06796181	0.000275542	0.4175	35.21743598	23.41931224	88.04358996	42.15476202	1.267741935	0.465	0.5895	0.435690976	2.9563425	0.069829437	0.013	23.53468769	10.13056355	47.06937538	15.19584533	0.001307326	0.452
2	yuyongmin	20cm	1.044660194	0.515	0.538	0.362890415	2.69807	0.060421336	0.029	28.03268391	10.17154691	56.06536782	15.25732037	0.00410486	0.486	50.80582321	20.76535657	127.014558	37.37764183	1	0.531	0.531	0.353508604	2.662965	0.057637716	0.013	16.21552549	10.07504879	32.43105098	15.11257318	0.000585634	0.518	51.44526233	20.68203559	128.6131558	37.22766406	0.924959217	0.613	0.567	0.403066834	2.843505	0.044367272	0.012	15.41410394	10.21324461	30.82820789	15.31986691	0.002198935	0.601
2	yuyueyong	20cm	1.402597403	0.385	0.54	0.3655935	2.7081	0.098922654	0.0155	27.23634116	10.27913029	54.47268232	15.41869543	0.003861519	0.3695	29.78877004	23.46062668	74.4719251	42.22912803	1.859541985	0.3275	0.609	0.464992054	3.054135	0.126862933	0.0165	18.22026333	10.17873996	36.44052665	15.26810994	0.002454209	0.311	51.55733216	26.52151291	128.8933304	47.73872323	1.202453988	0.489	0.588	0.43347654	2.94882	0.064150776	0.013	14.37969771	10.04107741	28.75939542	15.06161612	0.000144006	0.476
[truncated: 4 more columns]
