# Supplementary material for: Biomechanical Differences Among Collegiate Sprinters Developed Through Specialized and Diversified Training Pathways
Source: Sensors (Basel). 2026 Mar 18;26(6):1906. doi: 10.3390/s26061906 (PMC13030781; doi:10.3390/s26061906)
Supplement: Supplementary file 1 [file sensors-26-01906-s001.zip › data/Isokineti.csv]

姓名	组别	左屈单位体重的力矩峰值	左屈到达力矩峰值所需时间	右屈单位体重的力矩峰值	右屈到达力矩峰值所需时间	左伸单位体重的力矩峰值	左伸到达力矩峰值所需时间	右伸单位体重的力矩峰值	右伸到达力矩峰值所需时间	左侧单位屈伸肌力比	右侧单位屈伸肌力比	屈肌左右侧肌力比	伸肌左右侧肌力比
chenhongjun	1	200.9	470	191	340	275.9	410	287.9	360	.72816237767307	.663424800277874	1.05	1.04
guoxingyi	1	172.9	390	164.1	400	283.8	370	295.4	390	.6092318534179	.555517941773866	1.05	1.04
jijiaxin	1	206.6	400	186.4	300	318.4	350	267.6	460	.648869346733668	.696562032884903	1.11	1.19
liujiahao	1	236.3	510	180.8	500	352.7	270	333.3	360	.669974482563085	.542454245424542	1.31	1.06
lixiaojie	1	163.5	710	139.5	650	295.6	540	231.6	220	.553112313937754	.602331606217617	1.17	1.28
luanyujia	1	229.7	210	270.1	240	326.6	410	330.9	350	.703306797305572	.816258688425506	1.18	1.01
luoyongfa	1	190.9	140	169.1	440	325.7	160	365.1	150	.586122198342033	.463160777869077	1.13	1.12
wangyupeng	1	190.6	350	155	230	287.3	370	324.4	250	.663418029933867	.477805178791615	1.23	1.13
xiaoshuang	1	193.7	260	172.8	340	262.5	240	263.4	410	.737904761904762	.656036446469248	1.12	1
yuyueyong	2	286.7	300	267.4	340	421.7	440	355.7	680	.679867204173583	.751757098678662	1.07	1.19
zhengshaoze	1	134.5	410	162.5	100	235.1	180	207	410	.572096980008507	.785024154589372	1.21	1.14
caowenbo	2	184.6	260	149.1	510	309.7	200	230.9	350	.596060703907007	.645734084019056	1.24	1.34
chengdiyang	2	188.1	700	179.3	720	355.3	200	339.6	380	.529411764705882	.527974087161366	1.05	1.05
guojiayu	2	164.5	390	159.3	340	172.1	410	269.3	450	.955839628123184	.591533605644263	1.03	1.56
liujunxuan	2	164.5	570	212	880	182.1	390	250.9	410	.903349807797913	.844958150657632	1.29	1.38
panhaoran	2	212	250	187.7	230	327.8	390	348.2	500	.646735814521049	.539058012636416	1.13	1.06
renjiahao	2	196.5	360	148.2	340	251.3	410	281	470	.781933943493832	.527402135231317	1.33	1.12
wanglinjiang	2	212	350	209.1	320	303.4	770	348.9	650	.698747528015821	.599312123817713	1.01	1.15
yulongjie	2	160.5	350	147.7	260	264	490	250	590	.607954545454545	.5908	1.09	1.06
yuyongmin	2	208.7	420	227.5	340	392.3	600	370	690	.531990823349477	.614864864864865	1.09	1.06
