# Supplementary material for: Biomechanical Differences Among Collegiate Sprinters Developed Through Specialized and Diversified Training Pathways
Source: Sensors (Basel). 2026 Mar 18;26(6):1906. doi: 10.3390/s26061906 (PMC13030781; doi:10.3390/s26061906)
Supplement: Supplementary file 1 [file sensors-26-01906-s001.zip › emg data/1.xlsx]

## Sheet: 预激活阶段
Time	L_股直肌	L_股外侧肌	L_股内侧肌	L_半腱肌	L_胫骨前肌	L_腓骨长肌	L_外侧腓肠肌	L_比目鱼肌	R_股直肌	R_股外侧肌	R_股内侧肌	R_半腱肌	R_胫骨前肌	R_腓骨长肌	R_外侧腓肠肌	R_比目鱼肌
1	6.69607	3.62126	2.86491	5.68583	57.218	7.1139	2.59176	4.91051	8.0971	2.10524	2.21445	4.79628	13.264	7.66705	1.05669	2.86097
2	6.85525	3.63692	3.19083	5.47387	57.1642	6.81667	2.5553	4.82867	8.10406	2.56285	2.24382	4.85496	13.2657	7.67001	1.09478	2.93626
3	6.92536	3.62517	3.64667	5.48081	57.0551	6.674	2.54138	4.78079	8.24996	2.80568	2.37444	4.8366	13.2737	7.67049	1.13156	2.99981
4	6.95427	3.58115	3.85434	5.5605	56.6971	6.67059	2.53893	4.79558	8.18335	2.85945	2.42257	4.82185	13.2877	7.68173	1.16896	3.01775
5	6.96757	3.55314	3.88637	5.67671	55.6511	6.75669	2.55777	4.85575	8.00722	2.89184	2.43194	4.82213	13.2893	7.73044	1.1931	3.01528
6	6.97217	3.5307	3.88771	5.8671	54.6528	6.62488	2.63237	4.94956	7.73558	2.97315	2.4525	4.84267	13.277	7.78026	1.20441	3.01906
7	6.99832	3.52487	3.88816	6.10119	54.6057	6.37339	2.74044	5.06057	7.63893	2.94662	2.55427	4.93806	13.2771	7.81167	1.20479	3.04436
8	7.03225	3.52795	3.89945	6.39843	54.5008	6.33488	2.77747	5.14873	7.34334	2.91092	2.67268	5.03238	13.2828	7.82104	1.20448	3.08529
9	7.04788	3.55587	3.99167	6.73974	54.1995	6.31728	2.80364	5.19602	7.30472	2.90977	2.69437	5.11688	13.2581	7.82759	1.20408	3.14331
10	7.06453	3.58648	4.14837	7.08321	52.9356	6.33514	2.82611	5.20327	7.23048	2.91983	2.67367	5.17824	13.1754	7.8233	1.20106	3.17374
11	7.07549	4.37726	4.32192	7.67538	51.7852	6.34147	2.83411	5.18048	7.22468	2.87133	2.66636	5.19307	13.1962	7.82098	1.19808	3.18927
12	7.06431	4.40635	4.39173	8.07115	50.4008	6.32409	2.84126	5.16966	7.1499	2.885	2.66884	5.19243	13.1943	7.83071	1.19302	3.1879
13	7.03888	4.55476	4.39309	9.71452	43.6547	6.19232	2.83766	5.17567	7.14338	2.90013	2.68122	5.18363	13.0035	7.80934	1.18651	3.19703
14	7.03469	4.61263	4.39832	11.7999	40.4022	5.93091	2.82408	5.2193	7.22401	2.91775	2.6556	5.22887	12.4623	7.59797	1.19058	3.22559
15	7.0356	4.63289	4.40584	20.6435	35.7134	5.86334	2.81887	5.30495	7.32732	2.96891	2.63247	5.29688	12.0069	6.9957	1.21374	3.27467
16	7.05558	4.64757	4.54205	23.5815	32.4122	5.64288	2.82011	5.41526	7.42242	2.97219	2.62014	5.36881	11.9698	6.74066	1.25994	3.31477
17	7.11833	4.83787	4.60383	37.4525	29.3847	5.44446	2.82668	5.516	7.45832	2.98225	2.64088	5.36963	11.8182	6.43584	1.33178	3.34248
18	7.1405	5.11588	4.60694	51.6698	28.1159	5.39439	2.83948	5.53339	7.46867	3.00167	2.65669	5.35584	11.5258	5.10851	1.35546	3.34207
19	7.15619	5.1128	4.62725	66.2953	27.4108	5.38032	2.87138	5.41758	7.36678	3.01984	2.65781	5.35014	10.9095	4.55015	1.36477	3.34167
20	7.16431	5.11698	4.75408	67.9672	25.3084	5.28409	2.88769	5.19063	7.27928	3.0463	2.66524	5.36311	6.74207	4.1942	1.37396	3.36331
21	7.16515	5.3147	4.85371	68.0481	23.5691	5.13785	2.92293	4.92411	7.30732	3.05968	2.68873	5.37478	4.90938	4.18392	1.39009	3.41381
22	7.1606	5.34985	4.91049	68.1947	22.7832	5.10367	2.97072	4.67039	7.29993	3.06322	2.7241	5.38169	4.84754	4.185	1.41162	3.47166
23	7.15387	5.67021	5.30508	70.2425	22.7611	5.17572	3.02507	4.49429	7.35307	3.05918	2.75639	5.36331	4.32807	4.1737	1.44057	3.51229
24	7.14115	6.46464	5.40965	70.8093	22.1757	5.01766	3.08138	4.44002	7.21938	3.05939	2.76809	5.32655	3.81306	4.19888	1.4673	3.52878
25	6.66178	7.12128	5.38508	71.0059	20.1098	4.6041	3.09479	4.45866	7.01572	3.07281	2.77101	5.29143	3.80231	4.2309	1.48514	3.5301
26	5.61842	8.09887	5.36927	71.1735	19.409	4.73842	3.08341	4.4489	6.95437	3.10007	2.7814	5.28746	3.82974	4.0017	1.50169	3.5343
27	4.84868	8.7691	5.47812	71.5012	15.7898	4.78272	3.06389	4.35724	6.67335	3.10872	2.82413	5.31645	3.77387	3.85611	1.50436	3.55219
28	4.60276	9.03736	5.56373	71.623	7.49638	4.58061	3.02728	4.19901	6.09489	3.11144	2.90595	5.34971	4.0488	3.81434	1.50176	3.5936
29	4.58247	11.5781	5.67735	72.8533	3.45746	4.63151	2.93676	4.05095	6.01742	3.11634	2.99789	5.39428	4.25649	3.79357	1.4856	3.64145
30	4.46244	13.9318	5.60031	73.4874	2.75224	4.69376	2.8217	4.095	5.68647	3.11683	3.05932	5.44498	4.76181	3.78652	1.45592	3.66968
31	4.26604	14.0247	5.81005	73.6313	1.26569	4.75783	2.73432	4.41853	5.2987	3.1159	3.09058	5.37241	4.93488	3.73341	1.41768	3.67151
32	4.09018	14.0975	5.85375	73.6952	1.22611	4.81569	2.68067	4.95396	5.20903	3.11731	3.0922	5.2251	5.04127	3.62596	1.38531	3.66819
33	3.8712	14.1893	5.83711	73.6979	1.21639	4.79573	2.69015	5.57503	5.13889	3.02334	3.10138	4.81939	5.03985	3.51073	1.32061	3.66915
34	3.50316	14.3576	5.83594	73.6961	1.22408	4.80763	2.76701	6.14935	4.7588	2.75129	3.1765	4.84736	4.97725	3.62239	1.30579	3.67684
35	3.11113	14.4808	5.82704	73.6928	1.22569	4.8143	2.76008	6.57484	4.61464	2.65926	3.30149	5.2074	4.89026	3.72492	1.28047	3.69507
36	2.80467	14.4919	5.66236	73.6914	1.29712	4.82943	2.72465	6.81746	4.42954	2.20461	3.36242	5.25352	4.82503	3.74774	1.24974	3.70751
37	2.66298	14.4962	5.47183	73.6884	1.27272	5.05418	3.20353	6.85813	4.14576	1.95532	3.34592	5.29658	4.77439	3.75992	1.21802	3.7078
38	2.59915	14.5237	5.48665	73.6852	1.2011	5.82196	4.28268	6.85228	4.02414	1.9136	3.34308	5.29381	4.73416	3.78122	1.19041	3.69932
39	2.57505	14.5944	5.58074	73.6884	1.33814	7.20584	4.7473	6.92808	3.82953	1.84463	3.34268	5.27403	4.73051	3.77712	1.17007	3.69575
40	2.53196	14.6844	5.63791	73.6969	1.35696	9.31304	5.01298	7.15543	3.80731	1.77023	3.3341	5.27248	4.7147	3.7322	1.15932	3.71382
41	2.37437	14.7549	5.64415	73.6804	1.35179	9.67305	5.14669	7.25812	3.86242	1.81681	3.30502	5.22591	4.70039	3.70849	1.15825	3.75503
42	2.24238	14.7986	5.65296	73.7563	1.3643	10.2196	6.03286	7.2998	3.94483	1.8533	3.28356	5.17052	4.68074	3.68641	1.16608	3.79005
43	2.20956	14.7953	5.64185	73.8156	1.40468	14.0931	6.74766	7.45915	4.08783	1.85248	3.32009	5.12421	4.56581	3.69377	1.18326	3.80518
44	2.19646	14.7503	5.61875	73.934	1.48932	15.8572	7.67429	7.48501	4.14103	1.77515	3.36177	5.09024	4.42031	3.73795	1.20848	3.80238
45	2.11114	14.5586	5.5947	73.9708	1.58907	16.6224	7.85494	7.66471	4.13702	1.77736	3.38307	5.18247	4.34497	3.7675	1.21961	3.78653
46	1.99357	14.5686	5.65632	74.0183	1.61997	16.6911	7.88116	7.70703	4.165	1.78634	3.37904	5.37289	4.32928	3.79685	1.22624	3.79064
47	1.98253	14.5264	5.70357	73.9125	1.64031	16.7127	7.89625	7.67272	4.21704	1.85447	3.38327	5.53804	4.35451	3.78169	1.2275	3.83699
48	2.01675	14.5206	5.71726	73.4221	1.66474	16.7168	7.90411	7.61543	4.21728	1.90285	3.4303	5.44431	4.37715	3.75887	1.21967	3.90986
49	2.08641	14.5137	5.69334	71.3623	1.69488	16.7842	7.90872	7.52067	4.18596	1.88	3.49118	5.91123	4.3964	3.73422	1.20246	3.97251
50	2.09833	14.5001	5.57566	70.6487	1.73377	16.8873	7.91171	7.42877	4.19424	1.88214	3.53777	7.26924	4.40364	3.77408	1.17222	4.00581
51	1.98847	14.4184	5.58979	64.4945	1.78274	16.969	7.9152	7.37922	4.22153	1.86993	3.54794	7.52842	4.40506	3.87238	1.13761	4.00406
52	2.0193	14.3226	5.67184	50.3618	1.85141	17.3695	7.91952	7.38602	4.23263	1.86154	3.54187	8.65677	4.40462	3.95699	1.15503	3.99978
53	1.99315	14.3213	5.68711	37.0198	1.93881	18.4953	7.92729	7.39371	4.22737	1.87106	3.54968	15.5661	4.38764	4.00609	1.17388	4.01407
54	1.97356	14.2893	5.57724	35.4526	1.97534	20.0119	7.94203	7.39045	4.26203	1.86811	3.57434	16.4433	4.35022	3.90114	1.16216	4.05017
55	2.01684	14.2289	5.51779	35.3387	2.01343	21.042	7.96168	7.4549	4.42128	1.87898	3.60904	16.5009	4.33583	3.83853	1.14542	4.09357
56	2.09014	14.2107	5.41	34.7187	2.0478	21.4198	7.94615	7.68097	4.51567	1.89714	3.6375	16.5256	4.3324	3.86561	1.12636	4.13248
57	2.17047	14.043	5.06215	30.1407	2.10708	22.3984	7.94077	7.83537	4.50027	1.89883	3.64266	16.5949	4.34508	3.92384	1.10689	4.13732
58	2.23472	13.6711	5.01713	29.5521	2.12233	22.446	7.96265	7.93194	4.46649	1.8998	3.63528	16.7135	4.20258	3.93104	1.09307	4.12432
59	2.26739	13.3533	5.01138	29.0004	2.13508	22.4501	7.95107	7.99162	4.45235	1.90842	3.63213	17.1741	3.87698	3.91044	1.09589	4.12202
60	2.26271	12.8002	4.9699	28.5314	2.12312	22.4492	7.9482	8.17896	4.48122	1.93995	3.63327	19.6083	3.78553	3.93185	1.09457	4.14797
61	2.22381	12.3976	4.85924	28.1379	2.20596	22.4307	7.95271	8.29653	4.52934	1.96978	3.63032	24.3523	3.76834	3.88227	1.09302	4.20676
62	2.20512	12.112	4.68819	27.9433	2.37678	22.4104	8.00064	8.32721	4.58724	1.97657	3.61102	25.5135	3.36726	3.80239	1.09391	4.25552
63	2.22055	8.85896	4.47394	26.0895	2.59235	22.4097	8.03764	8.3151	4.63453	1.9817	3.57489	28.9691	3.16215	3.79788	1.08627	4.27844
64	2.2488	5.93151	4.33079	32.9088	2.6786	22.4401	8.02529	8.22329	4.68486	1.98535	3.54018	32.0047	2.40915	3.8531	1.08293	4.28723
65	2.27323	5.84838	3.99991	36.7007	2.67354	22.4456	8.01854	8.02346	4.69549	2.0002	3.52261	33.5703	2.21043	4.01854	1.08542	4.27846
66	2.28525	5.66165	4.01543	40.574	2.65679	22.4345	8.01756	7.81198	4.69256	2.02447	3.53702	33.7781	2.93547	4.1545	1.09066	4.27922
67	2.28298	5.38019	4.06912	44.1019	2.65282	22.435	8.00144	7.53783	4.72825	2.06829	3.57612	35.2954	3.63292	4.12751	1.08738	4.32637
68	2.25145	4.87801	4.05773	44.4911	2.65461	22.4414	7.9952	7.23574	4.82319	2.11204	3.6131	36.7339	3.66295	3.95288	1.08834	4.40972
69	2.18417	4.59124	4.03292	45.0921	2.67097	22.4498	8.00883	6.98078	4.89335	2.17415	3.58129	36.7675	3.68812	3.83763	1.12691	4.49752
70	2.21277	4.57373	4.0407	45.3258	2.66539	22.4573	8.00396	6.82467	4.94024	2.22254	3.51153	36.7592	3.75115	3.88722	1.3	4.55381
71	2.23313	4.5504	4.02128	45.4924	2.67009	22.3792	7.66344	6.80561	4.96676	2.24319	3.46107	38.612	3.84733	3.94548	1.43403	4.57033
72	2.41831	4.46154	3.93201	45.5589	2.65234	22.1333	7.15271	6.79804	4.97137	2.23455	3.44734	41.0809	3.85807	4.00827	1.46941	4.57275
73	2.54088	4.24503	3.8366	45.5274	2.59973	21.6573	6.82356	6.69878	4.96273	2.23276	3.48799	41.1025	3.85434	4.04561	1.46715	4.57377
74	2.77167	3.99118	3.78405	45.4981	2.66466	20.8856	6.62344	6.48463	4.9454	2.25122	3.55128	41.098	3.86123	4.07614	1.46752	4.58383
75	2.79467	3.77433	3.78216	45.4726	2.69876	20.7933	6.46917	6.43765	4.9355	2.28422	3.59302	41.0961	3.87323	4.05427	1.52594	4.60052
76	2.80284	3.63896	3.77254	45.2687	2.69896	20.2645	5.42652	6.3211	4.93062	2.32314	3.59863	41.1006	3.90298	4.11083	1.71835	4.61332
77	2.84148	3.63563	3.75701	45.0797	2.68834	17.5519	4.48305	6.16205	4.89231	2.35697	3.56751	41.1023	3.94338	4.14803	1.91474	4.60305
78	2.92405	3.63126	3.71627	44.9094	2.61008	16.3999	2.72341	6.12056	4.84231	2.36805	3.52094	41.1041	3.96353	4.1444	2.00082	4.58387
79	2.98613	3.6535	3.63756	44.7778	2.57437	15.841	2.5072	5.99372	4.83003	2.35318	3.5135	41.0866	3.95285	4.16643	2.02902	4.58095
80	3.02218	3.74724	3.50997	44.6545	2.55687	15.884	2.47	6.1211	4.80795	2.31756	3.54773	41.0669	3.92797	4.19065	2.04027	4.61633
81	3.01646	3.8179	3.44502	44.4447	2.54378	15.9182	2.46365	6.29309	4.7734	2.26638	3.59976	41.1931	3.89889	4.19073	2.0408	4.65717
82	3.00007	3.7799	3.48945	44.5453	2.53064	15.9081	2.45835	6.39472	4.73676	2.20769	3.64066	47.4181	3.89312	4.19467	2.05368	4.66468
83	2.98512	3.77097	3.63686	44.5326	2.57122	15.8131	2.45402	6.45452	4.68148	2.17995	3.67214	56.8337	3.89306	4.28473	2.07025	4.64809
84	2.9603	3.77927	3.81385	44.1439	2.67328	15.7377	2.45143	6.45938	4.61159	2.17935	3.66864	58.2729	3.90367	4.42381	2.08863	4.60292
85	2.92507	3.83045	3.88881	43.9028	2.64356	15.6014	2.4279	6.44241	4.55865	2.20605	3.64767	63.1744	3.92766	4.54655	2.14244	4.57362
86	2.89413	3.95881	3.84298	41.4328	2.60853	15.0716	2.38871	6.48026	4.56001	2.26136	3.64525	66.5776	3.96618	4.5249	2.60288	4.61202
87	2.88565	4.20615	3.79559	41.4547	2.54094	13.3936	2.30959	6.62155	4.62901	2.33463	3.66363	71.9018	3.9712	4.49265	3.02448	4.77658
88	2.88269	4.54271	3.82847	41.5234	2.52881	11.0945	2.2381	6.79878	4.65029	2.36389	3.75963	74.6938	3.98393	4.49185	3.09012	5.06611
89	2.87793	4.82303	3.9836	41.5303	2.48354	9.50523	2.87314	6.81858	4.59803	2.35301	3.87728	75.812	4.04957	4.49356	3.35239	5.31752
90	2.87468	4.90933	4.19372	41.8504	2.46883	8.05102	3.10858	6.5756	4.55899	2.33791	3.98956	76.0633	4.15098	4.46684	3.5399	5.4513
91	2.8427	4.90618	4.36164	44.6091	2.41343	5.52178	3.12999	6.43702	4.52707	2.37337	4.0368	76.0492	4.15282	4.52706	3.57237	5.49371
92	2.80736	4.9255	4.48227	46.4609	2.41885	5.44312	3.12148	6.34869	4.51899	2.46877	4.05637	76.0202	4.18929	4.68934	3.67941	5.50587
93	2.78095	5.02216	4.55218	46.961	2.40557	5.21397	3.14472	6.35563	4.5414	2.6039	4.05776	75.9404	4.26779	4.98149	3.95797	5.50758
94	2.77495	5.14832	4.56379	46.9084	2.39014	5.1439	3.13396	6.2039	4.62267	2.71451	4.09162	77.8195	4.28884	5.09161	5.05672	5.52209
95	2.79575	5.28982	4.58744	46.7067	2.25305	5.15292	3.23241	6.09168	4.76262	2.79943	4.20701	80.4066	4.30822	5.14724	5.76954	5.54874
96	2.84636	5.39636	4.69368	46.4243	2.07607	5.07258	3.83575	6.06793	4.8866	2.85207	4.39035	81.0414	4.30936	5.20124	6.08012	5.6073
97	2.86861	5.46565	4.85916	44.9011	1.82211	4.9834	5.42047	6.06141	4.95265	2.85903	4.59722	81.2842	4.3202	5.19604	6.34056	5.65201
98	2.87625	5.44053	5.00715	38.4148	1.76129	4.80149	5.79494	6.06176	4.95348	2.85564	4.74028	80.0021	4.32684	5.14718	7.73591	5.67183
99	2.87002	5.39713	5.06245	36.3801	1.78541	4.69729	5.94957	6.03997	4.95281	2.85731	4.78912	81.7056	4.48055	5.0121	8.79208	5.6895
100	2.86195	5.38379	5.03715	29.7215	1.81057	4.67556	6.62399	5.85792	4.97835	2.85059	4.77332	83.9044	3.83634	4.87379	8.81244	5.68566
101	2.86318	5.40738	5.00714	26.7437	1.841	4.71006	6.91365	5.75266	5.00264	2.80486	4.73703	84.0725	3.46159	4.79819	8.81758	5.64896

## Sheet: 缓冲阶段
Time_ms	L_股直肌	L_股外侧肌	L_股内侧肌	L_半腱肌	L_胫骨前肌	L_腓骨长肌	L_外侧腓肠肌	L_比目鱼肌	R_股直肌	R_股外侧肌	R_股内侧肌	R_半腱肌	R_胫骨前肌	R_腓骨长肌	R_外侧腓肠肌	R_比目鱼肌
0	2.86854	5.42336	5.00664	26.595	1.84086	4.72705	6.9212	5.75577	5.01075	2.7878	4.73512	84.2601	3.45907	4.7936	8.81844	5.62887
0.185	2.87051	5.42996	5.00776	26.5595	1.84002	4.73333	6.92121	5.76622	5.01684	2.78108	4.73893	84.3895	3.45263	4.79249	8.8185	5.61986
0.37	2.87249	5.43656	5.00888	26.524	1.83918	4.73961	6.92122	5.77667	5.02293	2.77435	4.74275	84.5189	3.44619	4.79139	8.81857	5.61086
0.555	2.87445	5.44326	5.01034	26.4906	1.83781	4.74564	6.92118	5.7893	5.02981	2.76747	4.74831	84.6794	3.43944	4.79054	8.81859	5.60126
0.74	2.87636	5.4502	5.01262	26.4619	1.8352	4.75109	6.921	5.80709	5.03855	2.76025	4.758	84.9133	3.43194	4.79029	8.81853	5.59028
0.925	2.87828	5.45713	5.0149	26.4332	1.83258	4.75654	6.92083	5.82488	5.0473	2.75302	4.7677	85.1472	3.42444	4.79005	8.81846	5.57929
1.11	2.88059	5.4638	5.018	26.3827	1.8296	4.76119	6.92036	5.84413	5.05717	2.74598	4.78046	85.5111	3.41815	4.7901	8.81824	5.56701
1.295	2.88319	5.47029	5.02167	26.3174	1.82636	4.76529	6.91968	5.86439	5.0678	2.73907	4.79532	85.9634	3.41267	4.79036	8.81791	5.55384
1.48	2.88579	5.47677	5.02533	26.252	1.82312	4.7694	6.91901	5.88464	5.07844	2.73216	4.81018	86.4158	3.4072	4.79061	8.81758	5.54067
1.665	2.88884	5.48168	5.02973	26.1558	1.82166	4.77225	6.91747	5.90336	5.0896	2.72661	4.82731	87.0948	3.40352	4.79019	8.81678	5.5258
1.85	2.89195	5.4864	5.0342	26.0559	1.82042	4.77494	6.91582	5.92191	5.10083	2.72122	4.84471	87.8014	3.40006	4.78969	8.81592	5.51072
2.035	2.8948	5.49072	5.03859	25.9853	1.81965	4.77727	6.91483	5.93969	5.11163	2.71623	4.8621	88.5084	3.3964	4.78882	8.81488	5.49545
2.22	2.89656	5.49333	5.04258	26.0406	1.82088	4.77801	6.91662	5.95424	5.1206	2.71299	4.87943	89.2176	3.39188	4.78642	8.81309	5.4794
2.405	2.89832	5.49594	5.04656	26.0959	1.82211	4.77875	6.9184	5.96879	5.12958	2.70974	4.89675	89.9268	3.38736	4.78402	8.81129	5.46334
2.59	2.89881	5.49803	5.05023	26.3056	1.82215	4.7779	6.92462	5.98103	5.1363	2.70766	4.91336	90.4878	3.38013	4.78017	8.80891	5.44749
2.775	2.89796	5.49957	5.05357	26.6783	1.82095	4.77535	6.93551	5.99082	5.14065	2.7068	4.92921	90.8923	3.37004	4.77479	8.8059	5.43185
2.96	2.8971	5.50111	5.05691	27.051	1.81974	4.77281	6.94641	6.00061	5.145	2.70595	4.94506	91.2968	3.35995	4.7694	8.80289	5.41621
3.145	2.89504	5.5026	5.06082	27.5739	1.81358	4.76778	6.95971	6.00728	5.14623	2.70766	4.95969	91.465	3.34548	4.76249	8.79926	5.40189
3.33	2.89265	5.50408	5.06489	28.1383	1.80606	4.76206	6.97368	6.01309	5.14661	2.71007	4.97398	91.5681	3.3298	4.75517	8.79545	5.38792
3.515	2.89017	5.50557	5.06898	28.6982	1.79866	4.75627	6.98704	6.01871	5.14683	2.7128	4.9882	91.6626	3.31433	4.74791	8.79166	5.37416
3.7	2.88672	5.50717	5.07329	29.2063	1.79269	4.74967	6.99349	6.02214	5.14533	2.71917	5.00156	91.6611	3.30115	4.74145	8.78801	5.36271
3.885	2.88328	5.50877	5.07759	29.7144	1.78672	4.74307	6.99993	6.02556	5.14383	2.72554	5.01492	91.6596	3.28798	4.73498	8.78437	5.35126
4.07	2.87927	5.5103	5.08003	30.1311	1.78296	4.73574	7.00483	6.02849	5.14213	2.73194	5.02818	91.6615	3.27818	4.72943	8.781	5.34106
4.255	2.87434	5.5117	5.0794	30.3975	1.78285	4.72721	7.00719	6.03058	5.1401	2.7384	5.04127	91.669	3.27392	4.72538	8.77811	5.33293
4.44	2.8694	5.5131	5.07878	30.6638	1.78273	4.71868	7.00954	6.03268	5.13807	2.74486	5.05435	91.6764	3.26966	4.72134	8.77521	5.3248
4.625	2.86596	5.51486	5.07275	30.7791	1.78026	4.70446	7.01756	6.03393	5.13607	2.74747	5.06741	91.6715	3.26849	4.7181	8.77281	5.31968
4.81	2.86322	5.5168	5.06412	30.8218	1.77666	4.68752	7.02829	6.03477	5.13408	2.74824	5.08046	91.6606	3.2688	4.71525	8.77064	5.31601
4.995	2.86049	5.51874	5.05549	30.8646	1.77306	4.67058	7.03902	6.03562	5.13208	2.74901	5.09352	91.6496	3.26912	4.7124	8.76848	5.31233
5.18	2.8597	5.52947	5.04524	30.8468	1.76591	4.64754	7.09297	6.03497	5.13059	2.74946	5.10624	91.6044	3.26761	4.70684	8.76685	5.31419
5.365	2.85896	5.54044	5.03495	30.8274	1.75867	4.62433	7.14812	6.03429	5.12911	2.74989	5.11895	91.5582	3.26605	4.70121	8.76525	5.3162
5.55	2.85302	5.56598	5.02599	30.8128	1.75255	4.60539	7.22126	6.03314	5.12788	2.75153	5.13131	91.5268	3.26439	4.69411	8.7638	5.32006
5.735	2.83302	5.63086	5.02062	30.8113	1.74946	4.59797	7.34295	6.03074	5.12732	2.75639	5.14268	91.5353	3.26246	4.68306	8.76277	5.32891
5.92	2.81302	5.69574	5.01525	30.8097	1.74637	4.59055	7.46465	6.02833	5.12677	2.76126	5.15406	91.5438	3.26054	4.672	8.76174	5.33776
6.105	2.78438	5.84921	5.0109	30.8155	1.74592	4.58606	7.58545	6.02494	5.12691	2.76371	5.16355	91.5835	3.25979	4.65892	8.76104	5.35114
6.29	2.74916	6.07019	5.00733	30.8269	1.74749	4.5838	7.70556	6.02079	5.12759	2.76432	5.17161	91.647	3.25994	4.64429	8.76058	5.36797
6.475	2.71394	6.29116	5.00377	30.8383	1.74906	4.58154	7.82567	6.01664	5.12827	2.76494	5.17967	91.7105	3.2601	4.62966	8.76011	5.3848
6.66	2.69868	6.66643	4.99831	30.8486	1.75038	4.55955	7.87738	6.0113	5.1305	2.77264	5.18292	91.7441	3.26059	4.61496	8.75994	5.40877
6.845	2.68653	7.06581	4.99255	30.8587	1.75166	4.53448	7.9184	6.00578	5.13297	2.78145	5.18543	91.7731	3.26113	4.60026	8.75981	5.43385
7.03	2.67637	7.46351	4.98697	30.8672	1.7522	4.50843	7.95278	6.00015	5.1359	2.79601	5.18707	91.7972	3.26157	4.58593	8.75969	5.46006
7.215	2.67642	7.8525	4.98231	30.8677	1.74887	4.47728	7.95285	5.99401	5.14118	2.8403	5.18427	91.7962	3.26144	4.5735	8.75967	5.49208
7.4	2.67646	8.2415	4.97764	30.8683	1.74555	4.44612	7.95291	5.98787	5.14646	2.88458	5.18146	91.7952	3.26132	4.56107	8.75964	5.5241
7.585	2.66712	8.54449	4.9747	30.8715	1.73977	4.4184	7.97536	5.98187	5.15338	2.93132	5.17862	91.7997	3.26098	4.54983	8.75963	5.55916
7.77	2.64672	8.74629	4.9738	30.8779	1.73112	4.39472	8.02414	5.97604	5.16224	2.98092	5.17574	91.8107	3.26041	4.53999	8.75964	5.5978
7.955	2.62633	8.94808	4.97289	30.8844	1.72246	4.37103	8.07292	5.97022	5.17109	3.03053	5.17285	91.8216	3.25983	4.53014	8.75965	5.63644
8.14	2.59442	9.03661	4.97319	30.8991	1.71218	4.34909	8.13059	5.96544	5.18198	3.04545	5.17679	91.8706	3.2592	4.52107	8.75968	5.68185
8.325	2.55882	9.08873	4.97388	30.9166	1.70138	4.3277	8.19111	5.96101	5.19353	3.04921	5.18292	91.9318	3.25855	4.51225	8.75971	5.72945
8.51	2.52344	9.13862	4.97458	30.9337	1.69069	4.30638	8.24872	5.9567	5.2051	3.05388	5.18979	91.9931	3.25794	4.50348	8.75975	5.77741
8.695	2.4919	9.14952	4.97549	30.9449	1.68185	4.28625	8.25537	5.95468	5.21705	3.07433	5.20947	92.0562	3.25795	4.49569	8.75983	5.8318
8.88	2.46037	9.16043	4.9764	30.9561	1.673	4.26612	8.26202	5.95266	5.22901	3.09478	5.22914	92.1194	3.25796	4.48791	8.75992	5.88618
9.065	2.43388	9.17187	4.97735	30.9642	1.66481	4.24909	8.27319	5.95157	5.2406	3.15414	5.24808	92.1609	3.2582	4.48164	8.76011	5.93825
9.25	2.4167	9.1843	4.97838	30.9666	1.65783	4.23778	8.2927	5.9522	5.25153	3.28532	5.26564	92.1624	3.25885	4.47818	8.7605	5.98604
9.435	2.39953	9.19673	4.97941	30.9689	1.65085	4.22647	8.31222	5.95283	5.26245	3.4165	5.28321	92.1639	3.2595	4.47473	8.76089	6.03384
9.62	2.3933	9.20985	4.97988	30.9704	1.64393	4.23717	8.36104	5.9547	5.27277	3.55012	5.28553	92.2241	3.26113	4.47647	8.76176	6.07011
9.805	2.39299	9.22334	4.98005	30.9713	1.63704	4.2598	8.42574	5.95724	5.28276	3.68507	5.27959	92.316	3.26328	4.48104	8.7629	6.10014
9.99	2.39269	9.23683	4.98022	30.9723	1.63015	4.28243	8.49045	5.95977	5.29275	3.82001	5.27365	92.408	3.26544	4.48561	8.76404	6.13017
10.175	2.40422	9.23715	4.98212	30.9775	1.62308	4.33049	8.54165	5.96318	5.30175	3.85478	5.28079	92.7444	3.2733	4.50188	8.76548	6.14709
10.36	2.41643	9.23671	4.98411	30.9829	1.616	4.38	8.59207	5.96663	5.3107	3.88382	5.28869	93.0947	3.2815	4.51881	8.76695	6.16326
10.545	2.42956	9.23719	4.98915	30.9897	1.60885	4.42896	8.6354	5.97014	5.31895	3.90529	5.31851	93.4846	3.29167	4.53917	8.76817	6.1784
10.73	2.44558	9.24048	5.00366	31.001	1.60151	4.47618	8.65664	5.97384	5.32503	3.90318	5.41656	93.9977	3.30801	4.57016	8.76861	6.1903
10.915	2.4616	9.24378	5.01818	31.0123	1.59416	4.5234	8.67788	5.97754	5.33111	3.90107	5.51462	94.5109	3.32435	4.60115	8.76905	6.2022
11.1	2.47654	9.25213	5.03916	31.02	1.58714	4.57848	8.69511	5.98125	5.33458	3.9202	5.65272	95.0184	3.34264	4.63628	8.76865	6.21475
11.285	2.49057	9.26478	5.06565	31.0246	1.5804	4.64023	8.70893	5.98496	5.33582	3.95739	5.82486	95.5213	3.3626	4.67491	8.76753	6.22785
11.47	2.5046	9.27743	5.09213	31.0292	1.57365	4.70198	8.72276	5.98867	5.33707	3.99458	5.99701	96.0241	3.38255	4.71354	8.76641	6.24095
11.655	2.51618	9.29527	5.11373	31.0307	1.56835	4.80947	8.74531	5.99246	5.33452	4.03217	6.15514	96.4704	3.4032	4.75309	8.76446	6.25537
11.84	2.52728	9.31411	5.13439	31.0317	1.56332	4.92582	8.76955	5.99628	5.33125	4.06983	6.31056	96.9059	3.42399	4.79281	8.76235	6.27003
12.025	2.53802	9.33802	5.15311	31.0342	1.55852	5.04767	8.79596	6.00011	5.32763	4.10423	6.45612	97.3323	3.44527	4.83292	8.76018	6.28483
12.21	2.54643	9.39431	5.15934	31.0472	1.55512	5.20478	8.83623	6.00409	5.32175	4.11774	6.53853	97.701	3.46969	4.8755	8.75769	6.30049
12.395	2.55484	9.45061	5.16558	31.0603	1.55173	5.36188	8.8765	6.00808	5.31587	4.13125	6.62094	98.0698	3.49411	4.91808	8.75519	6.31615
12.58	2.56146	9.55858	5.16747	31.0715	1.54876	5.50532	8.91389	6.0121	5.30939	4.13892	6.67334	98.4006	3.52089	4.96427	8.75262	6.3326
12.765	2.56574	9.73437	5.16364	31.0804	1.54636	5.63081	8.94749	6.01618	5.30212	4.1389	6.68637	98.6818	3.55078	5.01519	8.74994	6.35008
12.95	2.57002	9.91017	5.15981	31.0893	1.54396	5.7563	8.98108	6.02026	5.29485	4.13888	6.69939	98.9629	3.58068	5.0661	8.74725	6.36756
13.135	2.56945	10.2144	5.15213	31.0954	1.54268	5.8447	8.99551	6.0243	5.28691	4.13664	6.7032	99.1633	3.61134	5.12204	8.74465	6.38677
13.32	2.5671	10.5661	5.14302	31.1003	1.54182	5.91936	9.00283	6.02833	5.27873	4.13358	6.7036	99.3338	3.64229	5.17982	8.74207	6.40661
13.505	2.56454	10.9217	5.13386	31.1086	1.54106	5.99372	9.01	6.03234	5.27055	4.13064	6.70598	99.5018	3.67317	5.23756	8.73951	6.42649
13.69	2.55491	11.4162	5.12262	31.2388	1.54364	6.05702	9.01183	6.03574	5.26252	4.13207	6.77998	99.5812	3.70185	5.29325	8.73764	6.44782
13.875	2.54528	11.9108	5.11139	31.3689	1.54622	6.12032	9.01366	6.03914	5.25449	4.1335	6.85398	99.6605	3.73052	5.34895	8.73577	6.46916
14.06	2.53417	12.4389	5.10109	31.5943	1.55018	6.19669	9.02027	6.0419	5.24704	4.13803	6.97144	99.7243	3.75983	5.40187	8.73427	6.49037
14.245	2.52001	13.0369	5.09276	32.0178	1.55699	6.30029	9.03682	6.04331	5.24078	4.14899	7.17945	99.7558	3.79047	5.44902	8.73352	6.51134
14.43	2.50585	13.635	5.08443	32.4414	1.5638	6.40389	9.05338	6.04472	5.23452	4.15996	7.38745	99.7873	3.82111	5.49616	8.73277	6.53232
14.615	2.49179	14.2846	5.08332	32.9827	1.57271	6.55605	9.07205	6.0442	5.23001	4.17805	7.67781	99.8075	3.85615	5.53857	8.73265	6.55164
14.8	2.47778	14.9656	5.0866	33.5956	1.58291	6.73777	9.09202	6.04251	5.22656	4.20049	8.01829	99.8209	3.89386	5.57812	8.73292	6.56995
14.985	2.46377	15.6466	5.08989	34.2086	1.59311	6.91948	9.11198	6.04081	5.22312	4.22293	8.35877	99.8342	3.93157	5.61766	8.73319	6.58826
15.17	2.45156	16.3494	5.10984	34.7233	1.60534	7.14529	9.12696	6.03647	5.22244	4.27644	8.76498	99.8416	3.97156	5.65466	8.73406	6.60247
15.355	2.43951	17.0541	5.13126	35.2293	1.61775	7.37499	9.1415	6.03189	5.222	4.33268	9.17699	99.8485	4.01175	5.69144	8.73498	6.61631
15.54	2.42747	17.7428	5.15477	35.6898	1.63025	7.59413	9.15625	6.02666	5.22223	4.41295	9.5827	99.8547	4.04982	5.72819	8.73596	6.62913
15.725	2.41546	18.3734	5.18581	35.9855	1.64314	7.77503	9.17175	6.01907	5.22491	4.58028	9.96556	99.8584	4.08021	5.76487	8.73714	6.63828
15.91	2.40344	19.0041	5.21686	36.2812	1.65603	7.95593	9.18725	6.01148	5.22759	4.74761	10.3484	99.862	4.11059	5.80154	8.73832	6.64742
16.095	2.39189	19.559	5.24144	36.5169	1.66814	8.07887	9.20912	6.0017	5.23222	4.99697	10.6716	99.8645	4.13348	5.83657	8.73943	6.65459
16.28	2.38078	20.0421	5.2599	36.696	1.67952	8.14692	9.23702	5.98983	5.23868	5.32407	10.9382	99.8659	4.14926	5.87006	8.74047	6.65989
16.465	2.36967	20.5252	5.27837	36.875	1.69089	8.21496	9.26492	5.97797	5.24515	5.65116	11.2049	99.8673	4.16504	5.90355	8.74151	6.66519
16.65	2.36474	20.8726	5.28017	37.0378	1.70025	8.22359	9.30876	5.96238	5.25523	5.96983	11.3644	99.8678	4.17296	5.93028	8.74221	6.66792
16.835	2.36126	21.1884	5.27809	37.1968	1.70913	8.21836	9.35632	5.94591	5.26615	6.28654	11.4989	99.8681	4.17903	5.95545	8.74284	6.67005
17.02	2.35951	21.4882	5.27647	37.3563	1.71772	8.21217	9.40558	5.92906	5.27752	6.58099	11.6238	99.8683	4.18467	5.97969	8.74343	6.67187
17.205	2.37212	21.6561	5.27874	37.5199	1.72391	8.19806	9.46891	5.90896	5.29263	6.69188	11.6698	99.8683	4.18662	5.9963	8.74373	6.67117
17.39	2.38472	21.824	5.28101	37.6835	1.73009	8.18395	9.53223	5.88886	5.30774	6.80277	11.7159	99.8683	4.18858	6.01291	8.74403	6.67046
17.575	2.40425	21.9492	5.29903	37.8356	1.73529	8.16881	9.59957	5.86787	5.32389	6.8688	11.7457	99.8682	4.19006	6.02786	8.74429	6.66874
17.76	2.43395	22.0115	5.34015	37.9708	1.73903	8.15217	9.6728	5.84556	5.34158	6.86902	11.7517	99.8681	4.19086	6.04039	8.7445	6.66552
17.945	2.46366	22.0739	5.38128	38.1059	1.74278	8.13552	9.74604	5.82326	5.35927	6.86924	11.7577	99.868	4.19166	6.05292	8.74471	6.66231
18.13	2.49732	22.0972	5.45365	38.2029	1.74567	8.1167	9.82434	5.79952	5.37673	6.95025	11.7593	99.868	4.19285	6.06458	8.74492	6.65758
18.315	2.53266	22.1039	5.53924	38.2838	1.7482	8.09697	9.90479	5.77518	5.39409	7.06543	11.7591	99.868	4.1942	6.07587	8.74511	6.6522
18.5	2.568	22.1107	5.62483	38.3646	1.75073	8.07723	9.98523	5.75083	5.41146	7.18061	11.7589	99.868	4.19555	6.08715	8.74531	6.64682

## Sheet: 推蹬阶段
Time_ms	L_股直肌	L_股外侧肌	L_股内侧肌	L_半腱肌	L_胫骨前肌	L_腓骨长肌	L_外侧腓肠肌	L_比目鱼肌	R_股直肌	R_股外侧肌	R_股内侧肌	R_半腱肌	R_胫骨前肌	R_腓骨长肌	R_外侧腓肠肌	R_比目鱼肌
0	2.64453	22.0958	5.90003	38.4635	1.75653	8.03826	10.2016	5.67816	5.44998	7.78858	11.827	99.8807	4.21046	6.11107	8.74566	6.62884
2.23	2.92378	23.4929	6.34304	38.4066	1.76608	8.80317	10.5758	5.36632	5.45938	8.63001	13.0487	98.6658	4.50213	6.13204	8.744	6.64363
4.46	3.00911	26.6372	6.76888	38.4929	1.64106	10.9975	10.9139	5.32642	5.43523	10.8974	13.2304	92.6076	4.76339	6.21131	8.73622	6.84297
6.69	2.95038	27.1085	7.97347	38.5787	1.63943	11.2635	10.9533	5.86306	5.42363	13.4889	13.4091	89.6317	4.93934	6.43092	8.72822	7.21714
8.92	2.92482	27.1396	8.36168	38.6396	1.76964	11.3959	11.8394	6.85042	5.48329	13.6901	13.6233	85.6211	4.9598	6.80167	8.54142	7.64567
11.15	2.92176	27.098	8.5751	38.6643	1.84463	13.0894	11.9634	7.55897	5.58581	14.1112	14.1533	77.8846	5.06478	7.10656	8.44457	7.87829
13.38	2.87403	28.7782	10.1728	38.635	1.8434	14.3487	11.7978	8.11281	5.88592	19.11	20.5663	76.6973	5.19503	7.48914	8.30449	8.92348
15.61	2.81327	36.395	11.7344	36.2271	1.93638	14.5541	11.8145	8.54962	5.99501	22.8677	22.6345	76.6018	5.65627	8.19909	8.24084	14.2268
17.84	3.32838	48.2089	13.3142	32.7458	2.14816	14.7447	11.9544	8.74687	6.32747	23.7747	24.8368	76.5939	7.1785	9.52635	8.18189	17.3555
20.07	6.25551	52.7123	14.5195	33.1621	2.63106	15.3278	12.0295	9.54454	6.30498	27.207	27.2718	75.5518	9.22315	9.58554	7.56693	17.7259
22.3	6.8124	54.8584	15.1536	34.2184	3.0065	15.583	12.1054	10.4981	6.08175	27.8474	28.5252	69.627	10.8376	9.55638	6.77512	17.7662
24.53	8.14595	56.613	15.2592	34.3542	4.51672	16.4352	11.6187	14.0449	5.85987	28.2129	31.1204	67.2746	12.1071	9.70227	6.53927	18.2566
26.76	8.46748	57.5155	15.3379	34.4828	6.5328	17.2256	11.2178	24.6848	5.92763	36.3079	35.2857	66.9299	12.277	10.8804	3.89466	29.6613
28.99	8.82681	64.6143	17.0739	34.744	7.00208	17.6063	10.8997	32.5987	6.00468	36.8703	36.1577	62.3749	12.5264	12.0251	1.76305	39.8051
31.22	10.8529	68.4366	19.4253	34.7798	7.45604	17.668	10.6091	33.244	5.92095	43.3292	39.0099	60.2178	12.6839	12.254	1.72349	41.5131
33.45	10.863	69.2977	20.3407	34.4468	8.7331	18.2116	10.6116	35.2875	5.78573	43.6287	40.5587	53.7209	14.9359	12.2564	1.80164	41.5206
35.68	10.8861	76.0743	21.2508	30.566	8.74978	18.2988	10.5452	40.9923	5.72864	43.8535	40.8574	47.5677	22.6309	12.2905	1.88601	41.5339
37.91	10.908	77.7644	22.9228	30.3115	8.82288	18.4505	9.98601	48.5244	5.72896	45.7014	42.6614	44.02	23.826	12.3232	1.93184	41.5487
40.14	10.9105	77.9537	23.0126	30.5549	8.85154	18.5662	9.60444	53.0496	5.72242	49.4813	43.2685	43.2733	27.1456	12.4329	1.93464	41.5256
42.37	10.8833	78.3877	23.451	30.6183	11.5395	20.2312	9.26973	55.982	5.69935	54.6761	43.7686	37.8797	27.3193	12.4677	1.8939	41.5187
44.6	11.0829	78.6118	24.8734	30.5479	12.2287	22.0834	9.06981	57.27	5.6746	61.4853	51.8536	22.8433	28.129	12.4265	1.76356	41.5799
46.83	17.722	78.3649	30.4041	25.7234	12.2453	21.6317	9.0757	57.4665	5.6811	65.4813	52.7287	19.6983	29.1732	13.1083	2.39076	42.3615
49.06	19.7454	78.3237	31.266	21.5322	12.2391	21.3496	8.60878	60.0411	5.82333	72.2521	54.1089	19.8896	30.1576	21.8524	7.14318	46.3723
51.29	20.945	78.7544	33.5179	20.3009	12.2396	21.4221	7.87649	69.5598	6.23947	78.2402	54.2145	19.4361	30.8909	28.4622	7.88441	63.0999
53.52	21.4658	78.2198	33.7564	20.0986	12.2355	20.5442	8.22798	82.7911	6.85854	86.4861	54.129	16.0209	31.344	29.952	16.3199	74.914
55.75	21.8911	78.8312	33.6647	19.6943	12.2265	20.0021	9.18666	89.7365	7.20054	86.1406	54.4598	14.6195	31.5963	39.7429	19.1141	80.952
57.98	22.0015	79.0475	33.694	19.8321	12.2264	19.9376	10.393	91.0034	7.29443	86.4264	54.6261	14.2658	31.7128	47.0053	20.4176	91.1043
60.21	22.1911	79.5069	33.7847	20.1808	12.6186	19.9407	11.1782	92.6329	7.20577	86.8211	54.6823	13.752	33.433	47.2533	20.9046	96.4493
62.44	24.1702	82.9783	36.3808	20.4059	12.6566	18.2714	11.5754	94.3217	7.06601	89.4053	54.4908	13.2122	34.7632	47.2319	20.9736	98.5479
64.67	27.6236	84.0883	39.1757	20.1765	12.6592	18.1888	12.0217	96.3246	6.78974	88.07	53.0618	12.8374	35.7571	47.2202	20.9757	99.4731
66.9	28.4339	81.9362	44.7828	20.0824	12.6596	18.0346	13.4078	97.8347	6.72958	88.5318	54.797	12.6846	36.1975	47.1713	20.9745	99.5533
69.13	30.0556	75.0271	53.2817	19.6237	12.653	18.0068	13.6955	98.9733	6.53117	90.7204	54.4214	12.6687	37.2727	47.1488	20.9742	99.6466
71.36	44.7009	74.7631	53.5915	18.367	12.5936	17.4581	13.7728	99.8031	6.56879	90.1703	54.1208	12.5215	41.5966	47.4108	20.9741	99.8264
73.59	45.8238	75.1855	55.8351	16.2455	12.6641	19.8773	13.8598	99.964	9.99933	92.8258	60.9535	11.9017	45.3898	47.6564	20.9799	99.9226
75.82	45.6359	76.2953	56.2349	16.0363	12.1129	21.062	14.463	99.1192	22.5602	94.7787	61.5888	10.9613	47.7525	47.7374	20.9949	99.628
78.05	45.6179	77.646	56.327	15.6696	11.1226	20.8276	14.9103	96.4801	54.41	96.7653	62.2919	9.98364	48.7869	47.5973	20.9929	95.8684
80.28	45.3121	69.6206	55.8717	15.0205	11.001	20.6254	15.2167	95.3362	58.9839	99.6217	65.5162	9.1694	49.0578	47.4908	20.9919	93.7264
82.51	45.1967	72.2424	55.2933	14.7814	10.5269	20.4231	15.2661	95.9224	79.3537	98.1345	66.9741	8.7724	49.1386	47.5251	20.9964	93.6788
84.74	45.2423	72.9769	55.1171	15.1833	9.76972	20.2594	15.27	95.554	83.555	98.3583	66.9205	8.03039	48.8826	47.5285	20.9927	93.8484
86.97	45.3683	66.041	54.8451	15.4874	9.98485	20.306	15.3753	93.2156	83.831	98.2263	66.8384	7.45146	47.5899	47.5296	20.9894	94.0529
89.2	46.277	65.7534	54.5803	14.7846	13.5153	20.2166	15.6118	90.171	84.0945	97.3091	69.6921	7.16214	46.354	47.5112	20.9898	94.0871
91.43	46.5052	65.5211	64.3828	14.3924	14.2612	19.9392	15.8715	88.2429	84.277	93.8914	69.8412	7.16699	52.6239	47.6616	20.9909	94.0724
93.66	46.5721	65.9705	65.9404	14.3899	18.4712	17.1807	16.0205	86.7297	84.428	92.6829	67.9848	7.15416	53.8489	47.8218	20.9898	94.0745
95.89	46.2891	69.2836	66.3067	15.7916	23.1629	16.04	16.0163	86.2552	84.6028	87.8707	63.8017	6.84904	55.3869	47.8607	20.9881	94.0472
98.12	46.4487	72.0525	69.1767	17.5622	28.7016	16.3862	15.9662	85.9685	84.8381	87.5789	63.699	5.97546	62.559	47.3544	20.6494	93.4025
100.35	46.0061	79.4538	83.567	19.4437	29.5897	16.8045	16.084	82.8089	86.9167	80.1991	63.5073	5.54205	63.6127	42.2814	19.6909	89.3411
102.58	46.2317	80.4383	86.3699	20.0055	29.6291	17.2078	16.0892	72.199	87.601	76.5785	70.8671	6.13098	66.7637	40.6303	18.8086	76.8616
104.81	48.8408	86.5401	91.3604	20.0969	29.6776	17.525	15.664	59.0321	88.6877	73.3712	77.0814	6.63672	67.4793	38.401	10.1889	66.8123
107.04	53.1183	93.5671	91.9105	19.844	29.9386	17.7118	15.4778	51.8706	90.6558	74.5544	81.248	6.67467	67.5979	23.5952	8.04894	61.4309
109.27	53.453	95.0394	92.5984	19.158	29.8821	17.7521	14.3851	50.4128	96.0778	75.2616	81.5801	6.94323	67.6665	15.4054	5.13005	41.972
111.5	53.3061	98.9331	92.7383	19.6393	29.8399	17.6942	13.4801	47.9536	97.264	75.4211	81.8037	8.32312	67.477	15.3197	3.95763	32.9708
113.73	52.0432	96.707	91.1615	21.5004	29.883	17.5852	13.3322	43.8726	97.6784	73.1935	82.3022	10.6861	66.873	15.1492	3.99031	27.3535
115.96	50.8627	99.8189	90.8215	22.6439	29.9022	17.4741	12.6599	39.5323	99.786	77.217	84.4307	11.5057	66.3893	14.9895	4.00025	23.4648
118.19	50.0203	99.7037	85.9093	22.7556	29.8963	18.074	11.0984	36.1098	99.9528	76.4375	85.052	11.5173	66.2019	14.4763	4.00667	20.6508
120.42	47.9332	99.0556	84.0693	22.7348	29.9216	25.1646	16.3225	33.2541	99.9942	78.276	87.1861	11.5811	64.5927	13.808	4.19996	18.944
122.65	35.1282	98.616	86.9585	23.1389	29.9395	40.5789	24.7182	31.8813	99.9349	84.6648	87.4077	11.9523	61.3764	12.8561	16.7864	18.385
124.88	35.2234	97.2399	89.0135	23.5706	29.9941	46.8704	25.0057	32.8322	99.683	81.8041	84.8322	12.1303	58.7517	12.0905	36.5813	17.4535
127.11	38.373	95.7136	94.0755	23.8623	30.0502	49.024	29.8206	33.6788	93.096	81.6781	83.5003	12.7626	57.1525	17.2644	37.8912	16.2208
129.34	40.0347	95.4607	94.1961	23.9359	30.0488	55.1919	39.2845	33.909	83.3207	76.765	83.8213	13.435	56.4969	33.3792	38.5108	15.7546
131.57	59.177	95.3683	94.3406	23.9148	30.0497	70.6958	56.34	32.9834	75.5594	79.4553	79.3079	13.4606	56.7468	39.5218	46.7846	16.4968
133.8	65.9934	92.0633	95.2523	23.9028	30.0515	74.0472	57.6099	30.5663	57.4665	79.4833	78.8216	13.4851	56.5772	50.4554	58.2123	18.2994
136.03	82.1849	92.44	95.566	23.3874	30.0534	75.666	57.7874	28.4417	55.9101	80.6496	80.5697	13.49	55.3576	57.7307	61.2246	22.6454
138.26	89.7847	95.3458	97.5203	22.7596	29.6199	76.9806	57.819	27.2808	55.5215	82.4545	81.9154	13.4912	54.9443	60.5623	63.0101	22.0476
140.49	90.1285	96.9026	99.169	23.28	28.4631	77.3208	61.4817	26.2981	57.4945	82.7663	81.7433	13.7085	53.907	63.2022	63.5175	23.5348
142.72	90.3609	97.5714	95.7821	23.7936	27.7446	77.4083	66.2401	25.9362	57.5577	82.8936	86.0769	13.9209	47.5356	69.3183	63.904	24.1193
144.95	90.4949	97.0573	97.8819	23.818	22.0686	79.8104	69.1871	26.0717	63.0917	82.2167	87.1385	14.167	46.4913	74.5766	65.3407	24.4009
147.18	90.6743	99.9388	97.0214	22.6987	17.6769	81.7467	70.4225	26.0872	64.8524	82.8412	88.2766	14.5425	38.4457	79.2335	69.8513	24.6961
149.41	89.9135	96.3973	89.1604	21.6896	7.66753	84.4446	71.0076	25.9472	64.3954	81.4427	90.767	14.9531	31.2164	83.9175	72.3896	24.9869
151.64	89.9378	92.8581	79.2117	21.2176	6.9601	90.2386	71.5852	25.5075	61.842	81.2511	90.5977	15.1986	25.3729	87.3436	74.5876	25.6981
153.87	89.9164	94.2861	77.5675	21.033	7.03192	91.0712	71.6174	24.9863	62.4165	83.108	87.8019	15.1983	18.2809	88.573	75.6811	26.7583
156.1	87.6747	85.6355	73.2155	21.029	7.0225	92.916	71.7694	23.9754	64.2927	85.6814	88.2482	15.88	16.371	89.4644	75.6707	27.0866
158.33	86.1085	81.2907	79.3633	21.0587	6.2338	94.0055	72.1208	22.653	60.7946	87.0365	96.9635	17.11	15.5345	94.0766	75.6652	27.1662
160.56	86.1275	80.6942	79.6227	20.8269	7.13881	98.3977	76.2678	21.4187	58.8555	86.1882	97.5906	17.7723	12.7622	94.5677	75.6711	27.642
162.79	86.0297	77.5474	80.7243	18.9124	7.08612	98.8864	77.626	21.0376	62.127	86.4956	99.5588	17.2514	10.504	97.3438	75.6885	28.6011
165.02	86.0305	76.6544	81.4528	16.7409	7.10377	99.5942	78.5891	21.311	61.3213	91.1266	98.4096	16.098	10.3756	99.2649	75.7192	28.7502
167.25	92.0687	78.1318	85.6689	15.4504	7.0723	99.8887	79.7316	21.3745	59.0768	91.923	97.2271	15.9123	10.3617	99.3249	77.6457	28.9748
169.48	98.2175	77.9623	89.0499	15.3524	7.04607	99.7742	79.9931	21.2291	59.0985	92.4858	94.4106	16.1603	10.3454	99.605	78.6302	29.0094
171.71	98.6307	77.6608	88.5844	14.8588	6.87683	97.9049	78.2394	20.5977	59.1701	88.9245	97.512	16.3792	10.3152	99.836	81.2822	29.0278
173.94	99.6812	77.2218	85.4931	14.3163	6.69479	91.7558	78.0391	18.8919	59.2965	82.3743	95.1667	16.6292	10.2255	99.9985	84.0572	29.1871
176.17	99.9098	76.7006	79.553	13.724	6.08906	91.4571	79.8575	16.5557	59.3749	81.8866	94.5328	16.8636	10.0534	99.9552	80.925	30.278
178.4	98.8905	75.4973	76.395	13.7034	6.14161	92.2404	80.8841	15.876	59.3778	80.6723	93.5536	16.4573	10.2384	99.2082	81.5496	30.1451
180.63	96.7144	75.3377	76.3142	14.1124	6.5749	91.1965	75.4759	14.7533	59.3702	76.1426	92.8644	16.3772	9.75772	95.7354	81.3491	29.405
182.86	87.8868	74.808	75.5746	20.1397	8.80444	82.71	92.0387	14.3574	59.0815	74.6352	92.9773	19.8512	7.18681	93.8978	73.8821	29.1301
185.09	77.8906	74.3571	74.6191	43.0111	9.03743	81.6425	96.2284	14.326	58.7657	74.2245	93.3978	22.1979	7.26512	88.1172	70.761	26.3077
187.32	63.6207	71.3577	74.2369	57.7839	10.0035	79.8619	99.4138	13.7556	58.7519	71.3209	91.0532	23.4088	7.79986	86.7934	77.7251	24.6983
189.55	56.3302	69.2049	69.3964	57.7781	10.2617	80.4586	99.966	12.8607	58.0093	70.4254	89.9503	33.9912	7.74197	84.4372	80.616	24.6333
191.78	55.9666	65.6781	67.2912	58.3399	10.4111	83.0961	97.8195	14.871	56.2115	69.8237	84.6786	34.19	7.70484	83.7933	81.9034	23.5021
194.01	55.561	65.3322	61.4612	58.4292	10.4839	90.5315	96.7515	14.6854	55.1208	69.7931	82.8497	34.1574	7.65817	75.5628	97.5934	23.4892
196.24	55.1629	59.5982	59.555	58.5674	10.5886	89.3015	96.8375	14.5903	47.7141	69.7296	82.099	34.493	7.52017	73.665	98.6639	23.207
198.47	54.7274	55.6858	59.1749	58.7072	10.6231	89.3217	96.8575	14.5702	46.897	68.8974	78.9754	34.4882	7.44121	66.6802	98.356	22.7067
200.7	54.2763	52.0605	58.8459	58.5141	10.6332	83.6502	96.4822	14.4433	46.9243	66.851	75.3616	34.4029	7.22373	62.2463	99.9401	22.5705
202.93	53.9133	51.0771	58.5373	58.5192	10.6193	80.7829	96.0782	14.3738	44.7728	66.2365	74.5202	34.4047	7.11704	57.629	97.8542	21.7121
205.16	53.7731	45.2538	57.0188	58.6585	10.5414	79.6413	96.3389	14.1381	41.315	57.2854	70.9251	34.3358	7.30973	56.5743	98.3908	20.7486
207.39	54.6573	44.354	54.3038	58.7512	10.36	78.69	96.3892	14.0471	37.5139	55.398	51.4637	33.8936	7.43795	52.0877	98.975	20.5033
209.62	54.5116	42.8385	45.845	58.7335	9.90358	74.7968	96.2215	13.7505	33.4243	51.7178	44.3709	33.3487	7.71034	46.8941	98.9641	20.4718
211.85	54.4515	37.4065	43.7348	58.7317	9.4656	71.9457	92.4541	13.7263	25.6273	49.5386	41.4987	33.0266	8.02785	44.8033	98.9452	19.109
214.08	54.4358	31.9514	41.9121	58.7506	9.25711	70.9411	92.1147	13.3733	11.5971	46.5259	35.8491	32.9128	8.4165	37.2517	98.9221	18.9415
216.31	54.3259	15.4787	35.7093	58.7768	9.1673	70.3426	90.789	13.0011	9.53667	33.6086	35.6555	32.8864	8.87666	34.86	98.8806	19.0869
218.54	34.5249	11.8282	25.4855	58.7869	9.14568	70.1047	90.3911	12.7546	9.04696	23.9482	34.9387	32.8257	9.37856	34.7456	96.6992	18.9471
220.77	25.8383	11.8158	8.64311	58.7667	9.12637	69.9404	90.2247	12.652	8.30312	22.4972	32.4801	32.7058	9.74722	33.5527	96.3262	18.851
223	23.5873	12.0279	7.95326	58.7368	9.09688	69.2746	89.702	12.6631	7.35989	20.6484	20.3133	32.541	9.70714	32.9579	91.8199	18.8319
