# Supplementary material for: Biomechanical Differences Among Collegiate Sprinters Developed Through Specialized and Diversified Training Pathways
Source: Sensors (Basel). 2026 Mar 18;26(6):1906. doi: 10.3390/s26061906 (PMC13030781; doi:10.3390/s26061906)
Supplement: Supplementary file 1 [file sensors-26-01906-s001.zip › emg data/11/chenhongjun_Phase EMG data_Literature Methods.xlsx]

## Sheet: 预激活阶段
Time_ms

## Sheet: 缓冲阶段
Time_ms

## Sheet: 推蹬阶段
Time_ms

## Sheet: 阶段摘要
阶段
