# Supplementary material for: Biomechanical Differences Among Collegiate Sprinters Developed Through Specialized and Diversified Training Pathways
Source: Sensors (Basel). 2026 Mar 18;26(6):1906. doi: 10.3390/s26061906 (PMC13030781; doi:10.3390/s26061906)
Supplement: Supplementary file 1 [file sensors-26-01906-s001.zip › emg data/2.xlsx]

## Sheet: 预激活阶段
Time	L_股直肌	L_股外侧肌	L_股内侧肌	L_半腱肌	L_胫骨前肌	L_腓骨长肌	L_外侧腓肠肌	L_比目鱼肌	R_股直肌	R_股外侧肌	R_股内侧肌	R_半腱肌	R_胫骨前肌	R_腓骨长肌	R_外侧腓肠肌	R_比目鱼肌
1	1.81285	3.34151	4.91591	6.39837	9.46397	3.26461	0.106493	4.62067	19.1798	1.67408	1.50372	2.82346	42.5949	40.0832	43.5602	49.2529
2	1.66875	3.28313	4.91932	6.04861	9.45379	3.15176	0.0987628	4.77759	19.4688	1.67783	1.51927	2.84109	44.3512	41.8006	43.3222	48.2852
3	1.67931	3.23055	4.92285	5.79241	9.45348	3.081	0.094065	4.82063	19.7204	1.69191	1.56532	2.83572	44.8303	43.1283	42.9276	48.4444
4	1.71836	3.20617	4.95904	5.90514	9.42236	3.03263	0.0957548	4.80122	19.7961	1.71381	1.59231	2.84253	44.7713	44.3668	42.0548	49.7145
5	1.69747	3.21785	5.02446	6.17663	9.29767	2.93875	0.100564	4.80137	19.8214	1.78427	1.61158	2.82868	45.0974	45.6948	40.6717	51.0959
6	1.61527	3.28661	5.08925	6.29419	8.57475	2.85101	0.0994497	4.90668	19.8429	1.8232	1.6117	2.8297	45.8194	47.0429	39.3026	52.2629
7	1.6177	3.34719	5.13645	6.56627	7.91747	2.82458	0.0947638	5.20473	19.8643	1.82276	1.60245	2.83504	46.2793	48.0051	37.8946	53.1931
8	1.63592	3.42676	5.15068	6.99844	7.84942	2.81362	0.0918806	5.53786	19.8669	1.82972	1.5823	2.82123	46.4443	48.1477	36.3505	53.9351
9	1.67664	3.50785	5.14742	7.41139	5.4061	2.81044	0.0880906	5.59695	19.8663	1.92046	1.55432	2.73179	46.5984	48.2288	34.5951	54.5064
10	1.69429	3.5191	5.13992	7.78145	3.75848	2.78122	0.0861115	5.55787	19.8403	2.1288	1.54467	2.60351	46.4126	48.1139	33.6294	54.9228
11	1.48928	3.52002	5.14151	8.13835	3.65985	2.68345	0.0871289	5.53818	19.6644	2.36739	1.54676	2.4961	45.961	49.2487	33.7642	55.1913
12	1.46092	3.52985	5.15356	8.53609	3.73043	2.57645	0.0914295	5.54609	18.2615	2.48717	1.55505	2.43417	45.9014	52.6261	33.5824	55.3035
13	1.45725	3.51249	5.16894	8.89646	3.90274	2.58045	0.0977373	5.57045	17.6508	2.51272	1.55539	2.3897	45.9571	55.3868	32.5137	55.2442
14	1.46418	3.51543	5.17027	9.20783	3.90367	2.62466	0.106167	5.69187	17.6571	2.49706	1.53685	2.41113	45.0583	57.682	30.4005	54.9648
15	1.45527	3.51562	5.14709	9.3047	3.90907	2.66077	0.112555	5.89346	17.4	2.49223	1.50605	2.44125	43.5065	59.5375	27.4708	54.3717
16	1.48409	3.56622	5.11142	10.2471	3.94072	2.66634	0.114262	6.2334	16.5259	2.64741	1.48515	2.50242	43.4099	60.4083	24.2679	54.011
17	1.53995	4.0418	5.06965	11.081	3.98825	2.65974	0.11312	6.65793	15.9369	2.9662	1.5061	2.51228	43.4781	60.627	21.523	53.9387
18	1.5426	4.25426	5.00585	11.6862	4.00191	2.70174	0.112703	6.92151	15.3268	3.32451	1.56463	2.51471	42.8849	64.0182	19.866	52.6426
19	1.6049	4.26512	4.94629	12.4427	3.9948	2.84743	0.113953	7.16437	14.6675	3.64096	1.64482	2.49284	38.1493	66.8271	19.218	50.8397
20	1.98532	4.29829	4.91952	13.1333	3.98082	2.92595	0.113832	7.28971	14.6745	3.83815	1.68148	2.41862	36.0383	67.7923	19.2362	52.0336
21	2.5619	4.36865	4.91512	13.4367	3.97471	2.93929	0.113757	7.28208	15.0041	3.89737	1.65813	2.39171	36.3693	67.8922	19.6845	55.3274
22	2.74901	4.45733	4.87736	13.5514	3.97714	2.98726	0.113848	7.23959	14.9183	3.89574	1.63179	2.23369	35.3886	68.1706	20.3179	57.7511
23	2.76213	4.50715	4.77986	13.6003	3.98508	3.05391	0.113074	7.21558	14.0516	3.926	1.59001	2.00639	36.6796	69.1862	21.0583	59.8643
24	2.9317	4.52154	4.58697	13.8428	4.01216	3.06983	0.115349	7.25552	13.0223	4.07574	1.58325	1.95628	36.0744	70.4916	21.8841	61.3212
25	3.10443	4.47092	4.26673	14.1951	4.02936	3.02021	0.116081	8.28351	12.5619	4.28592	1.725	1.95817	35.256	71.6961	22.6311	61.012
26	3.16409	4.41427	3.93412	14.5036	4.02175	2.86813	0.115315	10.9434	12.1343	4.54768	2.14379	1.96371	41.7507	72.8662	23.2525	60.7896
27	3.1759	4.36557	3.67816	14.7692	4.01025	2.62084	0.114244	12.4893	12.0842	4.8731	3.11789	2.00708	42.089	73.8773	23.4845	62.0341
28	3.17726	4.39911	3.63699	14.9942	4.03878	2.50248	0.114259	13.1005	12.1096	5.26755	4.88717	2.02379	44.2409	74.469	23.3526	65.0404
29	3.17912	4.40288	3.36651	15.177	4.04124	2.4644	0.114433	13.3089	12.0812	5.46278	5.78914	1.95736	44.9586	75.131	23.1982	68.2469
30	3.18657	4.39425	2.88978	15.2803	3.94768	2.49992	0.114438	13.2924	12.043	5.48076	5.92135	1.89515	44.3972	75.1811	23.4385	71.4944
31	3.18435	4.36607	2.51436	15.3787	3.92963	2.65557	0.114338	13.3416	12.034	5.56761	6.48793	1.81213	44.0698	74.8153	24.3151	74.7401
32	3.18352	4.31224	2.3205	15.5663	3.91028	3.00545	0.120286	13.4917	12.0373	5.73425	6.63379	1.78089	43.5162	74.9448	25.4439	76.481
33	3.18418	4.23829	2.1996	15.752	3.8894	3.06027	0.123867	13.6995	11.9465	5.84014	6.70977	1.89083	43.7029	75.769	26.2993	75.9455
34	3.18337	4.23818	2.1016	16.1814	3.879	3.05105	0.127081	13.8299	11.7689	5.89276	6.99576	2.08994	43.9095	76.6704	26.9619	75.6643
35	3.17557	4.25437	2.05628	16.4967	3.88023	3.03864	0.128624	13.9017	11.5509	5.93044	7.45303	2.25711	42.2802	76.907	27.3337	76.3707
36	3.15995	4.31044	2.05584	16.7335	3.87939	3.09146	0.128817	13.9308	11.0305	5.95331	7.80699	2.34523	41.1184	77.4339	27.5763	76.9799
37	3.1449	4.32214	2.06562	17.0723	3.88211	3.23519	0.128462	14.0706	10.6485	5.95645	7.94885	2.38026	40.7675	78.3213	27.8263	77.1373
38	3.13979	4.32958	2.01311	17.1068	3.88337	3.51318	0.126662	14.3305	10.5288	5.9449	7.9699	2.38732	43.2999	79.5365	27.8496	77.0151
39	3.13724	4.37168	1.90779	17.0436	3.87217	3.91436	0.124726	14.6645	10.4969	5.91961	7.99066	2.39005	45.1899	80.9684	27.6479	77.2563
40	3.13653	4.40776	1.79991	17.1232	3.84991	4.38538	0.128775	14.978	10.5494	5.90984	8.07427	2.41519	44.532	82.2884	27.2362	77.9991
41	3.13191	4.47245	1.68827	17.1419	3.82944	4.87125	0.133361	15.1371	10.6566	5.90985	8.1804	2.52003	45.3094	82.1965	26.7139	79.2296
42	3.10332	4.51024	1.62592	17.0086	3.8161	4.95895	0.137571	15.2083	10.723	5.90365	8.28454	2.72785	47.611	81.3344	26.1382	80.9029
43	3.0705	4.50354	1.65336	16.8069	3.71917	5.05938	0.141405	15.262	10.7399	5.86634	8.37359	2.96586	47.8779	80.581	25.6269	82.6871
44	3.07804	4.49702	1.7621	16.7002	4.39632	5.17321	0.143423	15.2783	10.7469	5.78724	8.4251	3.24547	47.7809	80.9059	25.3388	82.909
45	3.09685	4.51839	1.87093	19.1576	6.97171	5.2983	0.141871	15.2744	10.7476	5.70449	8.45392	3.63081	47.9392	80.5261	25.4476	82.9393
46	3.10185	4.57195	1.93203	23.5992	9.75012	5.43838	0.139462	15.3195	10.7439	5.66264	8.46555	4.03714	47.9611	79.4753	25.8401	83.7528
47	3.1013	4.68495	1.92268	26.852	10.8034	5.50167	0.135137	15.4134	10.6542	5.64779	8.46746	4.26624	47.8535	78.5038	26.2498	84.6519
48	3.10295	4.81369	1.90818	29.1882	11.5149	5.50559	0.129909	15.4823	10.6157	5.64648	8.46718	4.30404	47.672	77.5043	26.5526	85.565
49	3.12343	4.8941	1.93474	30.6532	13.8923	5.49728	0.124724	15.5226	10.6236	5.64487	8.46702	4.27858	47.6451	76.4454	26.6531	86.504
50	3.13372	4.83058	2.01771	31.1409	17.0971	5.50068	0.122248	15.5006	9.90974	5.58528	8.46747	4.25535	47.576	75.9564	26.6239	87.4341
51	3.14448	4.42387	2.09944	41.1903	17.537	5.50027	0.123336	15.4479	8.39745	5.47293	8.4615	4.34067	47.4978	75.1004	26.5492	88.3397
52	3.16638	4.30247	2.14029	45.4732	17.5694	5.46389	0.123523	15.6344	7.89901	5.32035	8.44932	5.18832	47.495	71.7844	26.438	89.2216
53	3.11373	4.3521	2.14711	45.4293	17.5676	5.37348	0.12261	16.0899	7.73982	5.11807	8.43529	5.58243	47.4371	69.6136	26.3496	89.7909
54	2.80781	4.36718	2.14856	45.4177	17.5734	5.33823	0.123798	18.4722	6.77119	4.96576	8.42814	5.77569	47.2637	69.0093	26.1463	88.6024
55	2.32663	4.3123	2.15637	45.6718	17.5983	5.33024	0.126328	21.02	6.22925	4.93254	8.42589	6.17994	46.9762	69.0775	25.7956	86.6577
56	2.21651	4.26223	2.17819	45.955	17.6485	5.3659	0.128301	21.8906	6.01705	4.98268	8.42132	6.48741	46.7389	68.8422	25.4253	85.1966
57	2.24492	4.2312	2.21182	46.2549	17.6959	5.54031	0.128688	21.979	5.8323	5.04507	8.42126	6.55199	45.475	68.0402	24.9389	84.2333
58	2.02939	4.21958	2.26659	46.4172	17.7006	5.60676	0.126686	21.9852	5.96064	5.01106	8.41356	6.56546	45.3164	67.372	24.1942	83.296
59	1.85248	4.27056	2.31636	46.3732	17.6976	5.61541	0.127233	21.7122	5.6845	4.88249	8.37546	6.56896	44.0431	66.8811	23.3123	84.8516
60	1.78451	4.31824	2.33396	46.3298	17.6979	5.62176	0.130421	20.9782	5.14173	4.64288	8.2518	6.57704	38.5135	65.8778	22.4896	86.1216
61	1.77105	4.34522	2.33306	46.7059	17.7067	5.63643	0.135117	21.0408	4.9213	4.26565	7.82303	6.56757	38.1069	64.5096	22.1469	85.9256
62	1.78983	4.32048	2.36123	47.7446	17.7162	5.66814	0.139726	21.7856	4.87851	3.85644	6.77217	6.57493	35.8981	62.9446	22.2174	84.417
63	1.82488	4.3202	2.45327	49.2602	17.729	5.72367	0.142835	22.7612	4.98714	3.7913	6.26447	6.64422	35.8546	61.6538	22.1624	82.5116
64	1.86358	4.33182	2.57926	50.8089	17.7591	5.80779	0.143534	23.6592	5.11025	3.9566	6.03065	6.76018	37.2515	61.5103	21.4468	80.2563
65	1.90226	4.39793	2.69988	51.9818	17.79	5.92542	0.14142	24.2923	5.16316	3.93235	5.45322	6.97681	37.392	62.6879	19.8167	77.6842
66	1.91852	4.49097	2.76588	52.7213	17.7958	6.05728	0.136855	24.5779	5.15934	3.73768	5.35376	7.21619	37.2484	62.9366	17.7524	76.8485
67	1.92344	4.5745	2.79823	53.0296	17.8002	6.38182	0.13715	24.6626	5.15685	3.59438	5.21343	7.29946	36.8426	62.4133	15.8959	77.6135
68	1.92011	4.60035	2.80489	52.9638	17.8029	6.73055	0.137681	24.6396	5.23519	3.52221	4.742	7.27899	36.4982	61.7825	14.5268	77.6869
69	1.93007	4.62684	2.8206	53.0651	17.8099	6.87655	0.13761	24.5674	5.26892	3.5302	3.96859	7.23791	36.4089	60.8986	13.8217	77.0687
70	1.94748	4.58539	2.89462	53.9268	17.8431	7.23216	0.155933	24.5061	5.57875	3.6714	3.29828	7.21782	36.4132	59.6246	13.3181	76.2428
71	1.97887	4.60336	3.02583	55.5265	17.8739	7.48709	0.163665	24.4715	5.95424	3.98313	3.02162	7.28688	35.8364	57.8548	12.7951	75.3722
72	2.00629	4.68525	3.17123	56.5384	17.8939	7.73145	0.170317	24.5172	6.10992	4.29673	2.99304	7.47223	31.8085	55.4859	12.7343	74.4861
73	2.01927	4.78785	3.27772	57.9566	17.9027	7.79828	0.184104	24.6713	6.07696	4.46117	2.90208	7.68189	28.8863	52.2626	12.9772	73.5277
74	2.01873	4.94346	3.31923	58.8708	17.9075	7.5948	0.213842	24.9472	5.9893	4.48788	2.64604	7.87429	28.6344	49.2529	13.4399	72.3892
75	2.01879	5.04581	3.33939	59.3149	17.9063	7.39305	0.27598	25.2579	6.49741	4.49633	2.32425	8.031	25.6671	48.7094	14.036	70.9412
76	2.03425	5.09726	3.33832	59.4164	17.9067	7.35331	0.282231	25.4655	7.18068	4.58596	1.9606	8.01581	21.6528	49.073	14.6627	69.0712
77	2.08342	5.10237	3.33323	59.4139	17.8971	7.28809	0.283566	25.5836	7.31773	4.77341	1.59151	7.93154	21.1241	48.7933	15.1716	67.4126
78	2.29126	5.10544	3.3341	59.326	17.6164	7.23527	0.289515	25.6677	7.3198	5.01612	1.33956	7.93235	21.0086	47.4403	15.5163	67.6067
79	2.50534	5.15921	3.35826	58.2201	16.4845	7.13933	0.299395	25.7157	7.35979	5.24932	1.15845	7.95533	20.7585	46.1016	16.3729	67.4317
80	2.54116	5.27702	3.38173	56.5394	14.9303	7.05925	0.31189	25.6784	7.36338	5.40617	1.08805	8.15877	20.7207	45.6388	16.7434	66.3091
81	2.64865	5.37944	3.41377	55.2652	14.4594	7.02364	0.32063	25.5941	7.33312	5.45795	1.08773	8.66643	20.7134	45.4957	16.8018	65.07
82	2.69425	5.4803	3.4186	54.7363	13.5524	7.02808	0.326557	25.5086	7.29372	5.45876	1.11106	9.10068	20.6949	45.44	16.7231	63.7844
83	2.71381	5.54302	3.39926	54.9878	10.5015	7.0459	0.329553	25.4224	7.24912	5.47464	1.11869	9.36854	21.024	45.6727	16.6745	62.4859
84	2.71599	5.56439	3.37405	54.9201	4.81658	7.0513	0.330612	25.3462	7.40344	5.5198	1.10881	9.42805	21.9565	46.3085	16.6712	61.201
85	2.72517	5.56754	3.37583	48.0428	4.10419	7.06295	0.33007	25.263	8.0319	5.5811	1.12036	9.34952	22.4548	46.7957	16.7796	59.9387
86	2.73029	5.59852	3.41429	47.0677	3.98105	7.1389	0.330778	25.0529	9.338	5.63829	1.14471	8.92293	22.627	47.0461	17.1268	58.6858
87	2.73283	5.69899	3.44173	47.2217	3.96253	7.37781	0.336283	24.5665	9.70911	5.68718	1.1557	9.20557	22.8159	47.0999	17.2967	57.4074
88	2.73749	5.82871	3.45632	47.6067	3.91256	7.73766	0.344395	22.3962	9.99206	5.7148	1.17859	9.87653	22.9703	46.9955	17.3051	56.0484
89	2.74466	5.90422	3.45211	47.3302	3.77238	7.88555	0.351173	20.3833	10.3582	5.71621	1.22649	10.6133	23.0139	46.8622	17.2302	54.5392
90	2.75383	5.91961	3.43861	47.1322	3.5427	7.81738	0.355615	19.7985	10.4271	5.68246	1.27532	11.1638	23.0192	46.8945	16.929	52.7948
91	2.89266	5.91685	3.58384	47.2447	3.41823	7.68015	0.357699	19.9224	11.4891	5.58959	1.30176	11.2435	22.9577	46.7995	16.609	50.9105
92	3.17352	5.94665	4.14213	47.6547	3.4845	7.68674	0.358106	20.0753	15.1874	5.54783	1.30234	11.2561	22.6814	46.4295	16.4749	50.1749
93	3.46971	6.0651	4.77189	47.8763	3.50967	7.79653	0.357738	20.034	17.2268	5.63089	1.29513	11.401	22.3507	46.294	16.4787	47.1907
94	3.5687	6.22068	5.09816	48.0268	3.55293	7.78207	0.357166	19.9236	17.6718	5.74058	1.30491	11.6618	21.1422	47.2008	16.4686	44.4773
95	4.54056	6.33487	5.17718	47.552	3.54721	7.79424	0.356434	19.5648	17.6735	5.73704	1.30816	11.9393	19.046	48.0931	16.3525	42.146
96	4.95544	6.34995	5.16817	46.3372	3.54457	7.88898	0.359805	18.8338	17.6778	5.70486	1.34123	12.1126	18.0845	48.5029	16.2014	40.1102
97	5.2395	6.34725	5.23498	44.585	5.13755	8.12452	0.368288	17.9194	17.6601	5.63782	1.40955	12.1627	15.9726	48.4246	16.1361	38.2507
98	5.33021	6.34496	5.43571	42.8021	6.9407	8.44891	0.373325	16.9226	17.6632	5.54345	1.41645	12.0979	13.1882	47.5469	16.1978	36.4338
99	5.31672	6.40484	5.65942	41.4396	7.0793	8.50129	0.373733	16.0483	17.7216	5.46973	1.51954	11.9846	14.7692	45.6814	16.3211	34.5341
100	5.31029	6.51326	5.84315	40.5003	7.74392	8.29219	0.374584	15.5591	17.8487	5.46208	1.98185	11.9399	15.9297	43.8729	16.3158	32.4426
101	5.30979	6.78961	6.17586	40.2169	10.1573	8.0911	0.378533	15.4108	18.0391	5.63248	2.50786	11.958	18.1886	42.316	16.3687	30.0812

## Sheet: 缓冲阶段
Time_ms	L_股直肌	L_股外侧肌	L_股内侧肌	L_半腱肌	L_胫骨前肌	L_腓骨长肌	L_外侧腓肠肌	L_比目鱼肌	R_股直肌	R_股外侧肌	R_股内侧肌	R_半腱肌	R_胫骨前肌	R_腓骨长肌	R_外侧腓肠肌	R_比目鱼肌
0	5.31054	6.93219	6.30539	40.2231	10.8708	8.02625	0.38033	15.4398	18.1111	5.73757	2.66558	11.9806	18.7464	41.8298	16.3873	29.4369
0.145	5.31079	6.96876	6.339	40.2158	10.9609	8.00268	0.380955	15.4554	18.1341	5.76308	2.70723	11.9882	18.8185	41.6937	16.3907	29.3159
0.29	5.31103	7.00532	6.3726	40.2086	11.0511	7.9791	0.38158	15.4709	18.1572	5.7886	2.74887	11.9959	18.8906	41.5576	16.3941	29.1949
0.435	5.31127	7.04189	6.40621	40.2013	11.1412	7.95553	0.382205	15.4865	18.1802	5.81411	2.79052	12.0035	18.9627	41.4215	16.3975	29.0738
0.58	5.31138	7.0745	6.43668	40.176	11.1928	7.93975	0.382903	15.5037	18.205	5.83531	2.82889	12.0106	19.0088	41.29	16.4001	28.9857
0.725	5.31139	7.10389	6.46461	40.1359	11.213	7.93029	0.38366	15.5222	18.2311	5.85302	2.8646	12.0173	19.0339	41.1621	16.4021	28.9242
0.87	5.3114	7.13329	6.49254	40.0959	11.2332	7.92083	0.384418	15.5407	18.2572	5.87072	2.90031	12.0239	19.0589	41.0343	16.404	28.8627
1.015	5.31138	7.16209	6.51982	40.0574	11.2513	7.91304	0.385178	15.5592	18.2834	5.88782	2.93508	12.0304	19.0819	40.9074	16.4059	28.8057
1.16	5.31118	7.18573	6.54155	40.0328	11.2513	7.91963	0.385965	15.5783	18.3112	5.89966	2.96173	12.0351	19.0876	40.7891	16.4073	28.7871
1.305	5.31097	7.20937	6.56328	40.0081	11.2513	7.92622	0.386752	15.5974	18.339	5.91151	2.98837	12.0398	19.0933	40.6708	16.4088	28.7686
1.45	5.31077	7.23301	6.58501	39.9835	11.2513	7.93281	0.387539	15.6166	18.3668	5.92335	3.01502	12.0446	19.099	40.5525	16.4102	28.75
1.595	5.3108	7.25369	6.60267	39.9734	11.2513	7.92757	0.388271	15.636	18.3946	5.93247	3.03502	12.0482	19.1023	40.4399	16.4117	28.7511
1.74	5.31095	7.27281	6.61819	39.9709	11.2512	7.91611	0.388975	15.6555	18.4224	5.94015	3.05152	12.0513	19.1044	40.3303	16.4133	28.7626
1.885	5.31111	7.29193	6.63371	39.9685	11.2512	7.90465	0.389678	15.6751	18.4502	5.94784	3.06802	12.0543	19.1065	40.2206	16.4149	28.7741
2.03	5.31158	7.30996	6.64805	39.9523	11.2513	7.88894	0.390355	15.6947	18.4781	5.95445	3.08314	12.0572	19.1094	40.1124	16.4166	28.7899
2.175	5.31327	7.32379	6.6579	39.8834	11.2523	7.85693	0.39093	15.7145	18.5063	5.95692	3.09299	12.0596	19.1159	40.0099	16.4185	28.822
2.32	5.31497	7.33763	6.66774	39.8146	11.2533	7.82493	0.391505	15.7344	18.5345	5.95939	3.10284	12.062	19.1224	39.9074	16.4204	28.8542
2.465	5.31666	7.35147	6.67759	39.7457	11.2543	7.79292	0.392079	15.7542	18.5628	5.96186	3.11268	12.0643	19.1288	39.8049	16.4224	28.8863
2.61	5.32007	7.36038	6.68407	39.6317	11.2561	7.76206	0.39227	15.7725	18.5892	5.95873	3.12203	12.0664	19.1398	39.7069	16.4243	28.9276
2.755	5.32403	7.36772	6.68948	39.5033	11.2581	7.73157	0.392338	15.7904	18.6151	5.95382	3.13122	12.0684	19.1522	39.6104	16.4262	28.9719
2.9	5.32799	7.37507	6.6949	39.3749	11.2601	7.70108	0.392406	15.8083	18.641	5.94891	3.1404	12.0704	19.1647	39.5139	16.428	29.0162
3.045	5.33192	7.38072	6.69943	39.2412	11.2635	7.67224	0.392195	15.8245	18.6634	5.94182	3.15163	12.0721	19.1768	39.419	16.4298	29.062
3.19	5.33578	7.38262	6.70202	39.0961	11.27	7.64706	0.39136	15.8367	18.6781	5.92992	3.16739	12.073	19.1884	39.3277	16.4314	29.1115
3.335	5.33964	7.38452	6.70461	38.9509	11.2765	7.62188	0.390526	15.8489	18.6927	5.91801	3.18316	12.0738	19.2	39.2364	16.433	29.161
3.48	5.3435	7.38642	6.7072	38.8057	11.2829	7.5967	0.389691	15.8611	18.7074	5.9061	3.19892	12.0747	19.2115	39.145	16.4346	29.2104
3.625	5.34455	7.38654	6.70869	38.6238	11.2954	7.57117	0.38898	15.8663	18.7154	5.89103	3.22814	12.074	19.218	39.058	16.4364	29.2599
3.77	5.34515	7.38637	6.71	38.436	11.3088	7.54558	0.388288	15.8704	18.7224	5.87545	3.25952	12.073	19.2237	38.9717	16.4382	29.3093
3.915	5.34575	7.3862	6.71132	38.2482	11.3222	7.51999	0.387596	15.8745	18.7293	5.85988	3.29089	12.0721	19.2294	38.8854	16.4401	29.3587
4.06	5.34537	7.38727	6.71269	38.0299	11.3369	7.49362	0.387239	15.8752	18.7457	5.84396	3.33306	12.0703	19.2333	38.8011	16.4426	29.4064
4.205	5.3436	7.39009	6.71413	37.7682	11.3536	7.46615	0.387355	15.8711	18.7754	5.82756	3.3905	12.0673	19.2345	38.7198	16.4462	29.4516
4.35	5.34184	7.39291	6.71558	37.5066	11.3703	7.43868	0.387472	15.867	18.8051	5.81117	3.44794	12.0644	19.2357	38.6384	16.4497	29.4968
4.495	5.34007	7.39573	6.71702	37.245	11.3871	7.41121	0.387588	15.8629	18.8348	5.79477	3.50539	12.0614	19.2369	38.5571	16.4532	29.542
4.64	5.33854	7.40983	6.71998	36.9728	11.4021	7.38343	0.387745	15.8516	18.9493	5.77768	3.60013	12.0563	19.236	38.4785	16.4607	29.5802
4.785	5.33702	7.42434	6.72299	36.7001	11.417	7.35565	0.387902	15.8401	19.0668	5.76056	3.69622	12.0512	19.2351	38.4	16.4683	29.618
4.93	5.33551	7.43885	6.72599	36.4275	11.4319	7.32786	0.38806	15.8285	19.1844	5.74344	3.7923	12.046	19.2342	38.3215	16.4759	29.6559
5.075	5.3355	7.46382	6.73051	36.1974	11.4456	7.29938	0.388126	15.813	19.3509	5.72513	3.90989	12.0392	19.2328	38.2427	16.4866	29.6889
5.22	5.33691	7.49855	6.73643	36.007	11.458	7.27026	0.388107	15.7937	19.5632	5.70572	4.04757	12.0308	19.231	38.1635	16.5	29.7173
5.365	5.33832	7.53328	6.74234	35.8167	11.4704	7.24114	0.388088	15.7744	19.7754	5.6863	4.18525	12.0224	19.2292	38.0843	16.5135	29.7457
5.51	5.34041	7.56906	6.74848	35.6309	11.4826	7.21163	0.388064	15.7546	19.9857	5.66671	4.32384	12.0138	19.2273	38.0051	16.5273	29.7733
5.655	5.35179	7.61911	6.75766	35.5079	11.4931	7.17694	0.387976	15.7266	20.1689	5.6448	4.47477	12.0023	19.2253	37.9271	16.546	29.7908
5.8	5.36316	7.66916	6.76683	35.3848	11.5035	7.14225	0.387889	15.6987	20.3521	5.6229	4.6257	11.9908	19.2233	37.849	16.5647	29.8083
5.945	5.37454	7.71921	6.776	35.2617	11.5139	7.10755	0.387801	15.6707	20.5353	5.60099	4.77662	11.9794	19.2214	37.7709	16.5833	29.8258
6.09	5.39941	7.76913	6.78589	35.1352	11.5221	7.06713	0.38756	15.6372	20.6601	5.57935	4.90783	11.9676	19.2195	37.7006	16.6041	29.836
6.235	5.43252	7.81897	6.79621	35.0067	11.5291	7.0232	0.387226	15.6003	20.7493	5.55788	5.02698	11.9556	19.2177	37.6351	16.6261	29.8417
6.38	5.46564	7.86882	6.80654	34.8782	11.536	6.97928	0.386891	15.5633	20.8385	5.53641	5.14613	11.9436	19.2158	37.5697	16.6481	29.8475
6.525	5.50291	7.9175	6.81616	34.7398	11.5421	6.93447	0.386439	15.5249	20.9184	5.51552	5.25616	11.9318	19.214	37.5081	16.6706	29.8511
6.67	5.56019	7.96063	6.82241	34.5536	11.5448	6.8854	0.385426	15.4793	20.9543	5.49745	5.32246	11.9211	19.2123	37.4656	16.6952	29.8448
6.815	5.61746	8.00375	6.82865	34.3675	11.5474	6.83633	0.384413	15.4336	20.9901	5.47939	5.38876	11.9103	19.2105	37.4231	16.7198	29.8384
6.96	5.67473	8.04687	6.8349	34.1813	11.5501	6.78727	0.3834	15.388	21.0259	5.46132	5.45506	11.8996	19.2088	37.3805	16.7444	29.8321
7.105	5.74059	8.08793	6.83454	33.9536	11.551	6.74599	0.382445	15.336	21.0484	5.44603	5.48911	11.889	19.2069	37.353	16.7718	29.8171
7.25	5.80974	8.12819	6.83167	33.71	11.5512	6.70767	0.381511	15.2815	21.0658	5.43179	5.51088	11.8785	19.205	37.3313	16.8002	29.7988
7.395	5.87888	8.16845	6.8288	33.4664	11.5515	6.66936	0.380578	15.227	21.0832	5.41755	5.53264	11.868	19.2031	37.3095	16.8287	29.7806
7.54	5.94896	8.20789	6.82541	33.2205	11.5515	6.63773	0.379898	15.1699	21.0972	5.40516	5.54836	11.8575	19.2012	37.291	16.8589	29.7592
7.685	6.02147	8.24517	6.82067	32.9686	11.5511	6.62366	0.379885	15.106	21.1019	5.39762	5.54819	11.8469	19.1991	37.2812	16.8934	29.7297
7.83	6.09399	8.28246	6.81593	32.7167	11.5506	6.60959	0.379872	15.042	21.1067	5.39009	5.54802	11.8363	19.1971	37.2714	16.9279	29.7002
7.975	6.16651	8.31974	6.81118	32.4648	11.5501	6.59552	0.379859	14.978	21.1115	5.38255	5.54785	11.8257	19.195	37.2616	16.9624	29.6707
8.12	6.24518	8.34654	6.83293	32.2412	11.5492	6.59495	0.379732	14.9063	21.1128	5.38698	5.56464	11.8166	19.193	37.2569	17.0027	29.6326
8.265	6.32513	8.37115	6.8602	32.0235	11.5482	6.5972	0.379582	14.833	21.1134	5.39391	5.58496	11.8078	19.191	37.2532	17.0442	29.5928
8.41	6.40507	8.39576	6.88748	31.8058	11.5472	6.59944	0.379432	14.7597	21.114	5.40084	5.60528	11.7991	19.1891	37.2495	17.0856	29.553
8.555	6.49048	8.4128	6.9457	31.6034	11.5462	6.60088	0.378872	14.6835	21.1198	5.41461	5.65804	11.7917	19.1872	37.2473	17.1294	29.5099
8.7	6.5848	8.41746	7.05458	31.4261	11.5454	6.60103	0.377642	14.6026	21.1342	5.43959	5.76388	11.7866	19.1854	37.2476	17.177	29.4612
8.845	6.67913	8.42211	7.16346	31.2489	11.5446	6.60117	0.376412	14.5217	21.1487	5.46456	5.86972	11.7816	19.1836	37.248	17.2246	29.4125
8.99	6.77346	8.42677	7.27235	31.0716	11.5437	6.60131	0.375182	14.4408	21.1632	5.48954	5.97556	11.7765	19.1819	37.2483	17.2722	29.3638
9.135	6.88078	8.41688	7.47599	30.9217	11.5482	6.59381	0.372925	14.3557	21.1845	5.52492	6.20578	11.7738	19.1802	37.2497	17.3254	29.3083
9.28	6.98906	8.40591	7.68666	30.774	11.553	6.58574	0.370593	14.2704	21.2064	5.56108	6.44521	11.7713	19.1785	37.2512	17.379	29.2524
9.425	7.09733	8.39494	7.89732	30.6262	11.5578	6.57767	0.36826	14.185	21.2284	5.59723	6.68463	11.7687	19.1769	37.2527	17.4327	29.1964
9.57	7.20968	8.3812	8.14114	30.4895	11.5679	6.56863	0.365273	14.0996	21.2453	5.63371	6.98996	11.7658	19.1751	37.2513	17.4906	29.1378
9.715	7.3264	8.36447	8.42048	30.3648	11.5835	6.55855	0.361583	14.0142	21.2569	5.67055	7.36588	11.7623	19.1732	37.2469	17.5532	29.0763
9.86	7.44311	8.34774	8.69982	30.2401	11.5991	6.54847	0.357893	13.9288	21.2685	5.70739	7.74181	11.7589	19.1714	37.2425	17.6157	29.0148
10.005	7.56015	8.3311	8.97957	30.1162	11.6148	6.53856	0.354154	13.8438	21.2798	5.74405	8.1218	11.7554	19.1695	37.2377	17.6787	28.9532
10.15	7.68612	8.31682	9.27095	30.0166	11.6309	6.53315	0.34903	13.7684	21.2802	5.77567	8.61565	11.75	19.1673	37.2205	17.7517	28.8883
10.295	7.81209	8.30255	9.56232	29.9169	11.647	6.52775	0.343905	13.693	21.2806	5.80729	9.1095	11.7446	19.1651	37.2033	17.8248	28.8234
10.44	7.93806	8.28828	9.8537	29.8173	11.6631	6.52234	0.338781	13.6176	21.281	5.83891	9.60335	11.7393	19.1628	37.1861	17.8978	28.7585
10.585	8.0752	8.27878	10.1261	29.7347	11.6724	6.52077	0.333978	13.5654	21.2806	5.8666	10.1485	11.7346	19.1604	37.1611	17.9723	28.6931
10.73	8.22023	8.27267	10.3851	29.664	11.6768	6.52191	0.329401	13.5296	21.2796	5.89151	10.7298	11.7304	19.1579	37.1305	18.0478	28.6274
10.875	8.36527	8.26655	10.6441	29.5934	11.6813	6.52304	0.324824	13.4938	21.2787	5.91643	11.3111	11.7262	19.1554	37.0999	18.1233	28.5616
11.02	8.51384	8.26209	10.8957	29.5266	11.6851	6.52488	0.320679	13.4734	21.2794	5.94028	11.8962	11.7227	19.1529	37.0677	18.1971	28.4961
11.165	8.68452	8.26802	11.1012	29.4838	11.6847	6.53111	0.319234	13.55	21.2906	5.95743	12.5044	11.7236	19.1504	37.0257	18.2596	28.4317
11.31	8.85521	8.27395	11.3067	29.4411	11.6844	6.53734	0.31779	13.6267	21.3019	5.97459	13.1125	11.7245	19.1478	36.9836	18.3222	28.3674
11.455	9.0259	8.27988	11.5122	29.3984	11.684	6.54357	0.316346	13.7033	21.3131	5.99175	13.7207	11.7253	19.1453	36.9416	18.3848	28.303
11.6	9.20802	8.29535	11.6796	29.3705	11.6834	6.55241	0.316014	13.926	21.3389	6.00224	14.2864	11.7296	19.1429	36.8913	18.4344	28.241
11.745	9.3953	8.31511	11.8299	29.3493	11.6828	6.56243	0.316183	14.2146	21.3712	6.00974	14.833	11.7354	19.1405	36.8373	18.4781	28.1799
11.89	9.58257	8.33488	11.9802	29.3281	11.6822	6.57245	0.316352	14.5031	21.4035	6.01724	15.3796	11.7412	19.1382	36.7833	18.5219	28.1189
12.035	9.77056	8.35758	12.1194	29.3101	11.6847	6.5832	0.316332	14.8498	21.4404	6.02229	15.8927	11.7473	19.1358	36.7267	18.5632	28.0593
12.18	9.9608	8.38948	12.224	29.3024	11.6971	6.59619	0.315718	15.3793	21.4918	6.01963	16.301	11.7544	19.1336	36.6619	18.597	28.0043
12.325	10.1511	8.42138	12.3286	29.2948	11.7095	6.60919	0.315103	15.9088	21.5432	6.01698	16.7093	11.7614	19.1314	36.5971	18.6307	27.9493
12.47	10.3413	8.45329	12.4331	29.2871	11.7219	6.62219	0.314488	16.4383	21.5945	6.01432	17.1175	11.7685	19.1292	36.5323	18.6644	27.8943
12.615	10.5386	8.48613	12.5109	29.285	11.7888	6.63573	0.313911	17.0904	21.6527	6.00558	17.3968	11.774	19.1268	36.4664	18.6899	27.8469
12.76	10.7378	8.51922	12.5816	29.2844	11.87	6.64941	0.313343	17.7746	21.7126	5.99524	17.6424	11.7792	19.1243	36.4001	18.7131	27.8014
12.905	10.937	8.55231	12.6524	29.2838	11.9512	6.66309	0.312775	18.4587	21.7725	5.9849	17.888	11.7844	19.1217	36.3339	18.7364	27.756
13.05	11.1479	8.57823	12.7144	29.2842	12.0614	6.67601	0.312401	19.1544	21.8308	5.97325	18.0882	11.7889	19.1188	36.2715	18.7491	27.7144
13.195	11.3811	8.59053	12.7599	29.2863	12.2267	6.6875	0.312395	19.8721	21.8858	5.9591	18.2019	11.7918	19.1149	36.2163	18.7418	27.68
13.34	11.6143	8.60284	12.8055	29.2885	12.3921	6.69899	0.312388	20.5897	21.9409	5.94494	18.3156	11.7948	19.111	36.1612	18.7346	27.6457
13.485	11.8475	8.61514	12.851	29.2907	12.5575	6.71048	0.312382	21.3073	21.9959	5.93079	18.4293	11.7978	19.1071	36.106	18.7273	27.6113
13.63	12.121	8.61943	12.8784	29.293	12.6992	6.71872	0.312429	21.9795	22.0362	5.91575	18.4736	11.7994	19.1009	36.0666	18.6922	27.5865
13.775	12.3991	8.62279	12.9037	29.2953	12.8381	6.7266	0.312481	22.6465	22.0748	5.9006	18.51	11.801	19.0944	36.0289	18.6539	27.5627
13.92	12.6771	8.62616	12.929	29.2976	12.9771	6.73447	0.312533	23.3135	22.1134	5.88546	18.5463	11.8025	19.0879	35.9912	18.6156	27.5389
14.065	12.9551	8.68789	12.9475	29.2996	13.0652	6.74084	0.312481	23.9407	22.1425	5.87013	18.5687	11.8025	19.08	35.9611	18.5888	27.5211
14.21	13.2329	8.82147	12.9575	29.3011	13.0908	6.74538	0.312299	24.519	22.1599	5.85457	18.5739	11.8007	19.0703	35.9402	18.5762	27.5107
14.355	13.5107	8.95505	12.9674	29.3025	13.1163	6.74991	0.312118	25.0972	22.1773	5.83901	18.5792	11.7989	19.0607	35.9193	18.5636	27.5003
14.5	13.7885	9.08863	12.9774	29.304	13.1418	6.75444	0.311936	25.6755	22.1947	5.82345	18.5844	11.797	19.051	35.8984	18.5509	27.49

## Sheet: 推蹬阶段
Time_ms	L_股直肌	L_股外侧肌	L_股内侧肌	L_半腱肌	L_胫骨前肌	L_腓骨长肌	L_外侧腓肠肌	L_比目鱼肌	R_股直肌	R_股外侧肌	R_股内侧肌	R_半腱肌	R_胫骨前肌	R_腓骨长肌	R_外侧腓肠肌	R_比目鱼肌
0	14.4352	10.5807	12.98	29.3071	13.195	6.76555	0.309798	27.339	22.2019	5.76467	18.5846	11.7715	19.0077	35.8637	18.5086	27.5133
3.695	25.7044	17.5423	14.1447	29.3127	16.8058	6.81664	0.283083	31.7262	22.7411	5.46938	20.4132	11.4477	18.8289	33.2902	16.6205	28.6587
7.39	28.1003	17.8533	18.0641	27.0904	17.8761	7.19648	0.263673	32.4546	26.5346	5.7932	23.5782	10.7489	19.0657	29.7543	20.2639	32.8723
11.085	28.2203	19.5541	20.092	20.9882	24.765	7.62792	0.261188	36.3621	27.0022	6.86861	23.9387	10.678	20.8733	27.1502	22.1996	37.8302
14.78	29.5994	33.2723	22.4471	16.5208	32.4011	7.59258	0.26236	43.6833	28.2328	7.96887	24.251	10.5878	22.7918	27.9859	22.7365	44.8386
18.475	30.2688	36.2731	23.5973	15.7263	35.2328	7.31511	0.250564	50.6623	28.5973	8.03595	24.6705	9.24388	22.7974	27.9947	23.0438	47.7598
22.17	30.2485	48.4365	23.4723	12.1091	35.9948	8.32128	0.255998	51.1454	25.6107	8.75266	27.5323	9.46072	22.7122	25.9372	24.5293	51.2593
25.865	30.2572	50.9803	23.3505	11.1267	36.0789	8.81885	0.27901	53.0046	24.6377	9.3688	27.7612	9.01876	22.8044	21.2698	30.0564	53.6345
29.56	30.1434	51.0157	23.9273	11.194	40.9936	8.32349	0.290185	58.0045	24.6481	9.35322	27.8246	9.05202	25.1562	20.2411	44.9489	55.6139
33.255	30.1639	51.2123	28.1463	11.109	42.4436	8.38527	0.294154	61.3236	24.5127	9.48874	27.8427	8.98703	33.9722	21.4359	50.129	57.4667
36.95	30.208	51.1441	28.3962	11.2082	41.9425	8.34705	0.326946	62.5614	24.1022	9.2944	27.7816	8.79766	41.0619	22.6952	60.1582	59.0883
40.645	30.3121	51.5638	29.1822	11.4046	42.2581	8.65619	0.359852	62.863	23.0644	9.30827	27.6644	10.15	43.9273	25.8289	69.4219	60.6108
44.34	30.1388	57.7433	30.9117	10.7034	42.5269	8.69323	0.36792	64.547	21.4765	9.50338	27.4937	13.4916	45.3631	31.7197	69.628	69.5704
48.035	29.4353	59.2977	39.2386	17.4161	42.4861	8.5781	0.405193	69.4526	20.564	9.29218	22.455	13.541	45.7291	41.6634	69.5919	75.0073
51.73	27.7465	59.8088	40.5433	21.105	41.9086	8.46815	0.433887	70.4502	20.7125	9.46672	21.4538	13.546	45.8628	47.3656	70.1902	76.7678
55.425	19.7561	61.842	40.6175	25.6683	40.566	8.6027	0.534241	72.3165	19.533	9.38694	17.5386	13.5097	46.4093	52.5149	70.298	76.7032
59.12	31.7207	64.4312	39.9552	26.8424	43.6109	8.39044	0.678566	74.3755	16.526	9.25099	16.0061	18.1201	52.1352	58.2182	70.0567	77.0525
62.815	43.2457	62.8527	39.8231	27.1483	46.0599	9.79673	1.21436	76.9402	14.8743	8.2217	16.0573	23.7155	52.3005	61.6144	70.6894	74.5951
66.51	42.1681	59.0604	40.0624	27.0981	47.0249	9.95236	1.29067	75.7718	12.0314	12.5014	17.1333	31.0555	55.0457	62.9389	72.4166	70.6397
70.205	42.2404	58.0065	39.8451	27.0955	45.8663	13.4383	1.29461	78.1323	11.8426	12.9089	21.859	31.4062	55.2068	69.4475	77.9866	70.1051
73.9	42.6391	49.0416	40.532	27.4684	45.4701	20.3937	1.29769	79.4791	12.4474	24.9281	24.7382	39.6965	55.4978	76.532	81.2266	72.8229
77.595	44.0612	49.3012	41.8291	27.6397	44.9929	21.0474	1.66741	78.1483	19.7402	27.7331	25.0462	44.2198	55.3755	81.3933	79.8119	73.3981
81.29	44.3473	52.8271	40.9956	27.6245	39.1046	30.8393	2.21494	76.366	25.5549	28.1824	25.6024	46.4329	54.5973	85.2272	74.2102	74.7722
84.985	44.6426	52.819	38.9918	27.6403	39.4348	32.5914	2.41265	80.7697	25.7238	29.9531	27.9587	47.3144	50.8367	88.596	75.3819	75.704
88.68	44.8693	53.4197	39.1262	27.6717	46.8417	33.3223	2.41926	83.6381	32.4187	30.3161	33.973	47.6669	49.8352	93.5435	74.6672	74.5483
92.375	45.0765	51.8462	42.0422	27.7719	51.1219	33.4156	2.46812	87.5146	34.1044	30.7299	39.8932	47.8451	48.2136	99.3214	70.9947	70.1692
96.07	44.9716	46.6643	39.9084	29.473	51.0829	34.3661	2.56692	86.9036	37.5838	31.0915	48.4832	47.5983	47.1293	98.8485	71.91	61.2488
99.765	44.9071	46.5138	33.4489	32.007	51.7102	34.7641	2.65926	84.9074	37.4544	31.0591	51.4276	47.8078	46.8836	96.546	77.6137	56.3373
103.46	45.3355	42.8335	32.9979	34.741	51.8131	34.8092	2.70951	84.0415	38.3136	31.5831	51.4236	48.1626	46.8228	95.1654	80.449	60.3825
107.155	43.488	38.5441	32.266	46.3223	51.9782	34.7893	2.73154	83.6289	39.7327	31.9646	51.5518	49.8324	44.514	92.2426	83.0267	62.4508
110.85	37.3682	37.1697	32.8172	46.2154	46.2551	34.7955	2.88134	83.8838	40.2815	31.9647	51.9206	49.5875	36.7604	89.5867	82.547	62.4255
114.545	35.5971	41.0187	34.927	46.4972	37.3017	34.5711	2.72216	81.4485	40.1456	31.4357	51.7833	49.1791	33.7018	87.5926	82.3391	66.7908
118.24	36.9864	45.0147	36.7673	46.6589	36.3929	34.503	2.72341	82.0916	40.1591	30.3528	51.4624	47.3921	31.6164	86.3275	80.3855	71.7951
121.935	51.2532	55.045	43.8291	47.2852	36.2918	30.7542	2.76375	87.5178	40.2605	29.9735	47.6343	47.4354	36.594	79.1452	75.1939	74.459
125.63	53.8851	59.7245	43.0239	47.0418	36.3325	29.1055	2.80898	94.4561	40.0226	18.4645	46.3149	37.5156	41.6384	72.9296	71.9444	75.1339
129.325	59.166	60.489	42.1468	47.0556	36.7072	27.6654	2.40288	99.2229	34.9717	17.9074	46.2782	35.6871	41.8136	67.5911	71.2855	78.4566
133.02	59.1852	57.5573	42.5007	47.0903	37.225	15.3348	2.22718	99.5563	33.6446	17.6515	45.8116	35.3183	39.6977	63.9829	71.2811	81.0619
136.715	59.259	58.2815	44.5985	47.2021	32.3539	13.4358	2.03932	98.2293	31.8143	14.073	43.7794	34.9498	33.6719	56.8835	62.5891	82.4623
140.41	58.9795	61.3619	43.7016	47.3615	25.1674	21.3797	2.09104	97.3228	26.6326	14.4758	36.9503	34.8922	30.6258	45.7228	59.227	88.9012
144.105	58.936	62.1108	43.0519	47.5567	15.2773	29.4923	2.11458	96.1492	22.7116	13.3283	31.4716	34.6004	30.4542	30.0149	63.0488	96.0142
147.8	58.92	62.5179	40.9438	45.9529	14.8458	42.6076	2.0697	95.3287	19.6351	13.064	16.5571	34.2327	30.4994	29.4381	69.2612	99.9903
151.495	58.6172	62.601	40.7441	42.1115	12.3207	42.6185	1.95984	92.7641	20.9637	14.0684	11.8591	36.5113	34.2006	25.2313	64.2265	99.1846
155.19	58.0338	62.6121	41.0373	26.8456	11.9658	42.9271	1.94888	91.4313	19.5401	17.1231	13.151	37.0418	41.746	20.4272	59.8836	97.2841
158.885	55.8351	62.5567	41.6943	16.4192	10.8003	43.5325	1.80619	90.5985	19.4114	17.342	13.7076	34.5965	42.1518	16.5123	58.9069	95.7446
162.58	50.6564	63.1607	42.4519	16.4178	10.1505	43.9844	1.63973	88.8757	19.7171	20.1987	12.5458	31.7925	42.2376	14.6744	60.0755	95.8956
166.275	51.2527	61.7933	44.7797	15.7806	10.0404	44.0667	1.60113	87.1276	22.1712	23.6348	14.9675	27.7864	42.2767	14.3507	60.5707	93.6737
169.97	49.1095	59.1085	45.408	16.0894	9.88114	44.0697	1.57705	80.3468	22.4262	28.6276	25.5694	26.218	42.1455	13.9096	62.2687	90.3977
173.665	42.4379	49.8095	45.2351	17.2247	10.3663	44.0059	1.47881	71.0761	22.1036	29.3177	39.1641	26.4247	36.9721	13.5114	64.913	91.4916
177.36	39.6417	52.9902	49.5059	17.0266	28.245	44.031	1.3662	60.0891	26.445	30.7401	40.8754	28.2155	36.1994	13.7868	69.8956	91.7291
181.055	36.0706	56.6962	51.0097	17.9589	37.6044	44.3095	1.29363	53.2282	40.8054	34.3143	42.223	28.6487	43.1325	13.6882	72.9433	88.3929
184.75	35.743	63.7519	50.6748	20.1607	41.5077	44.3335	1.29962	46.9865	44.5584	45.0838	48.7765	26.1672	45.3123	13.1087	75.6075	83.6573
188.445	36.2885	67.252	55.8563	21.3709	43.7919	44.2667	1.27035	40.5899	54.0689	47.86	52.3428	26.3328	46.1149	15.5234	78.749	80.3844
192.14	39.3484	72.883	62.219	20.6252	43.7975	40.1806	1.06246	35.5187	57.192	48.4457	54.3043	26.0707	46.0403	27.3537	78.769	72.5299
195.835	41.869	73.5681	61.9495	22.643	44.2206	23.7743	0.905129	30.0822	57.4814	49.7319	57.0429	25.6606	46.0059	30.9269	78.7244	68.2769
199.53	43.8314	77.5198	62.8412	24.5226	44.6464	14.542	0.738102	30.2946	57.6326	50.4168	59.808	25.734	46.0599	30.7441	79.5511	70.0683
203.225	46.6771	95.2383	64.4565	26.1083	44.6526	14.4533	0.739967	30.3262	56.9147	54.4355	74.4445	24.3518	41.4471	34.4902	84.1777	71.6943
206.92	72.199	96.3279	80.3005	28.0916	44.6654	13.3601	0.629389	29.6179	57.3244	54.2732	76.9881	23.0631	35.8568	42.4354	88.0059	75.5016
210.615	77.6303	99.9893	81.4969	29.8929	44.6893	10.9865	0.494032	28.4167	56.4539	54.7908	77.8277	22.3955	35.6598	47.0361	89.1129	81.0387
214.31	78.407	98.8727	80.5375	38.4333	44.6861	9.07748	0.461481	26.5039	57.2443	53.429	78.4328	22.6098	35.5405	47.3002	93.0304	86.6643
218.005	81.2734	98.255	83.1203	42.9158	44.8319	9.05601	0.461748	24.9445	57.483	53.0696	79.8504	22.5146	35.5023	47.8323	96.6265	85.9152
221.7	79.3276	96.9126	88.385	42.8241	45.2852	11.4376	0.462601	25.0801	59.5291	65.3432	77.0924	22.6283	35.5008	51.4716	99.8544	85.4429
225.395	83.0012	95.0403	87.7264	44.9643	45.0622	30.579	0.477723	24.9604	61.0491	72.2459	73.4495	21.7356	34.5477	59.9072	98.5468	80.8272
229.09	81.0661	98.1142	97.2265	45.9559	31.6853	37.8083	0.868319	25.7014	59.5358	75.7518	78.6909	20.6581	25.291	62.9618	95.1843	75.73
232.785	81.8504	95.1707	99.1133	45.5402	23.7986	48.5467	1.16218	27.3506	66.1728	79.1461	78.0337	22.729	13.0281	63.7363	93.1745	75.6994
236.48	81.9146	96.4245	99.399	44.622	18.8692	49.8888	1.18841	28.1763	65.2149	73.4946	74.2344	23.7762	10.8086	67.5596	91.1172	75.9317
240.175	81.3382	94.1029	95.1036	44.1516	14.9364	50.0188	1.20828	27.1611	58.4216	73.1198	74.4539	24.1045	7.8951	69.1846	88.5379	76.1952
243.87	80.6931	89.1634	95.3067	43.7394	14.9176	50.313	1.21293	24.5425	62.4354	73.6373	73.923	24.0946	7.78748	66.4531	87.4587	76.0298
247.565	81.9759	89.672	95.6899	43.1332	13.6917	50.9749	1.20821	22.8897	64.6241	79.2259	74.2568	25.0999	7.45013	65.86	82.4572	71.1333
251.26	87.1838	76.4832	96.022	43.8288	13.5807	53.3263	1.23424	22.727	77.6324	89.1917	71.6875	24.5208	7.01987	66.3033	77.6404	69.4903
254.955	82.5291	68.0345	92.2532	43.0069	13.6339	58.9329	1.4789	22.2351	84.9733	90.1966	60.3804	23.6216	7.02941	63.738	73.7372	70.3404
258.65	76.5862	72.6474	82.4881	43.2971	15.0513	68.8984	1.60393	20.0455	98.2703	94.5035	72.0763	24.5695	7.94736	59.4965	68.7931	62.6135
262.345	77.6324	70.8992	84.6251	41.1315	15.6423	70.5362	1.62197	18.3128	98.2498	94.7914	78.3913	25.9816	8.44367	57.4768	65.968	54.8419
266.04	86.2254	70.4865	83.5458	34.1118	15.853	71.0683	1.62731	17.586	98.0764	96.9643	86.9751	25.7747	8.98353	57.6426	59.1911	46.6538
269.735	87.029	70.6946	80.1721	31.4172	17.0526	73.4525	1.68493	17.0869	97.4994	97.78	85.2847	25.5978	9.85262	57.0286	51.8311	43.9825
273.43	90.3368	72.737	74.9919	31.2909	16.1677	76.0378	1.83078	17.4182	98.8952	91.4129	90.2149	28.9774	9.92771	51.6186	44.5702	42.4007
277.125	91.4258	75.6352	72.5104	31.8535	17.6061	80.0153	1.93724	17.7421	99.8594	86.8665	89.6282	29.2795	9.73585	43.9302	48.2938	40.9494
280.82	93.0972	76.6988	58.8797	34.1531	17.3162	80.2531	1.80069	15.7299	95.5852	83.7168	86.9628	29.6675	9.81521	43.1139	49.959	40.6522
284.515	95.0452	74.6608	59.8962	34.4723	16.5007	78.7418	1.78712	13.0181	90.0639	79.2316	98.2031	30.1951	9.78035	39.9339	49.1838	40.5862
288.21	96.4516	73.7881	60.9018	35.9022	16.8171	87.5209	1.79117	11.9254	91.3232	80.203	98.5376	31.2914	8.66433	36.0961	47.7583	41.2059
291.905	98.5025	76.9347	59.6599	37.9107	16.788	93.6817	1.81154	11.8747	90.6409	81.3402	97.7619	33.6844	8.98093	37.6721	46.4013	41.293
295.6	99.9879	83.2581	57.8946	38.6924	16.7252	99.2833	1.83562	11.2835	88.4081	79.1942	98.0847	34.3087	10.8444	36.8754	45.3904	39.6134
299.295	99.6457	88.6003	59.4902	37.9386	16.3134	99.2574	1.89622	10.2929	84.2101	71.7224	98.5524	36.4834	11.884	36.5092	45.483	38.6482
302.99	94.5142	89.273	60.4356	38.2456	16.2082	98.3666	1.9703	10.0669	69.7479	59.2462	97.4975	37.5726	12.0504	35.8785	42.7263	31.2563
306.685	94.5063	87.1403	60.0199	49.8488	16.2103	98.8314	1.81616	11.6471	60.8321	55.9736	96.8877	36.8265	12.2424	35.3487	41.7196	27.2467
310.38	87.1909	90.484	57.8202	49.9889	15.5015	93.9647	1.82032	13.5322	42.8907	50.8075	86.2361	36.4396	12.1888	35.2575	42.3313	27.3991
314.075	83.2145	91.8682	55.8988	51.3928	15.2106	92.5093	1.84637	13.4937	42.7782	49.4397	76.0117	35.8405	12.0259	35.2207	41.687	27.4557
317.77	72.1478	92.0806	51.129	52.0804	14.3028	92.4469	1.85213	13.0483	42.8342	43.0424	72.3366	37.1191	11.4206	34.7908	41.2667	28.339
321.465	70.533	92.004	48.8788	59.1794	12.9105	88.9183	1.76254	13.9496	42.3705	35.7862	69.3911	37.7712	10.969	34.5222	45.0702	28.1229
325.16	66.6284	88.6236	49.4603	59.7064	12.3698	82.2292	1.63248	21.1322	32.9014	33.6579	63.7093	36.5612	10.9431	33.6058	48.3014	28.4139
328.855	57.9517	82.5719	46.4549	88.6611	9.46417	75.7038	1.49979	24.702	31.4422	32.4608	62.4873	39.0267	11.0812	30.844	48.2843	31.109
332.55	55.7582	79.275	44.5592	89.0041	9.54852	75.2222	1.4984	25.9701	35.3725	31.459	56.9371	44.0424	11.1222	30.3678	50.5523	35.6633
336.245	51.7133	77.5588	40.29	90.2885	9.12668	71.9882	1.83312	26.1105	32.3548	30.8143	37.8812	51.6261	11.1578	31.0818	55.8775	38.2391
339.94	48.9241	76.5196	37.0604	89.8425	9.0431	58.3436	1.89094	27.7408	28.5568	25.2105	37.1095	56.2505	10.6166	24.5051	60.1064	39.0786
343.635	45.6433	71.6092	36.0548	89.5414	8.90693	56.4275	1.89045	31.2448	24.7036	23.232	35.7505	63.457	11.1568	23.5527	62.359	39.1225
347.33	39.6194	55.0974	32.8144	90.3901	8.84591	48.0776	2.02446	37.0531	24.2984	19.194	24.8176	66.1002	8.95016	25.8749	63.016	42.6289
351.025	31.8138	52.1639	26.7109	94.1354	9.08368	45.6695	1.92104	39.6254	24.0744	16.8545	20.8972	65.3554	8.58114	27.1098	62.369	50.8417
354.72	29.7656	49.7334	23.3612	94.4996	8.04063	43.5056	2.12555	41.0738	24.2771	16.0049	20.414	66.6489	8.73586	26.5175	62.8668	57.9285
358.415	22.5101	37.4459	20.1622	91.7195	7.88804	35.6576	2.32413	41.502	24.1332	14.816	16.3354	67.7094	9.99889	25.5815	61.8909	62.4345
362.11	22.39	30.8436	19.924	92.9011	6.79874	34.342	2.29335	46.6426	24.4842	14.2388	13.4784	67.8879	10.6567	25.8172	61.2705	65.987
365.805	22.0294	25.6414	19.9325	92.0069	6.35612	34.5306	2.29542	51.5495	24.2713	12.2543	12.0349	67.7657	11.5765	26.8354	61.4888	72.2174
369.5	20.5803	24.8581	18.2584	91.9714	6.26289	34.6567	2.30334	55.7923	24.0314	9.82851	11.9346	67.1567	13.9986	31.3327	60.1989	80.5936
