# Supplementary material for: Biomechanical Differences Among Collegiate Sprinters Developed Through Specialized and Diversified Training Pathways
Source: Sensors (Basel). 2026 Mar 18;26(6):1906. doi: 10.3390/s26061906 (PMC13030781; doi:10.3390/s26061906)
Supplement: Supplementary file 1 [file sensors-26-01906-s001.zip › emg data/输出结果/11/chenhongjun_normalized.xlsx]

## Sheet: 预激活阶段
Time_ms	L_股直肌	L_股外侧肌	L_股内侧肌	L_半腱肌	L_胫骨前肌	L_腓骨长肌	L_外侧腓肠肌	L_比目鱼肌	R_股直肌	R_股外侧肌	R_股内侧肌	R_半腱肌	R_胫骨前肌	R_腓骨长肌	R_外侧腓肠肌	R_比目鱼肌
0	18.6422	2.32926	3.13969	3.11091	13.2998	3.20657	4.22917	6.00199	12.3556	3.08395	1.59963	0.306074	2.51041	9.58705	1.16367	3.35981
1.495	17.951	2.32513	3.60824	3.4639	13.4	3.19086	4.24245	6.69643	12.3514	3.16131	1.6495	0.304629	2.50333	9.70568	1.18471	3.36678
2.99	16.6282	2.31028	4.02215	4.01326	13.3437	3.14482	4.2354	7.26685	12.3522	3.25205	1.66591	0.303294	2.53981	9.86023	1.20115	3.37103
4.485	15.7706	2.31351	4.11042	4.53995	13.2528	3.09189	4.28239	7.68553	12.3433	3.32937	1.66889	0.298945	2.57292	9.99094	1.20611	3.364
5.98	15.4457	2.33998	4.26083	4.86444	13.1778	3.04173	4.33896	7.91151	12.352	3.34467	1.66719	0.298508	2.54935	10.0851	1.21638	3.40371
7.475	15.4002	2.31715	4.67304	4.98944	13.1318	3.00648	4.3174	7.96921	12.3596	3.3405	1.66073	0.297209	2.49489	10.1104	1.24674	3.45649
8.97	14.5996	2.16648	5.0493	4.99669	12.8803	3.00932	4.31564	7.96953	12.3229	3.36616	1.66513	0.291527	2.4701	10.0646	1.25663	3.44603
10.465	11.4615	2.10039	5.39733	5.16295	12.8253	3.00727	4.39398	8.08575	12.3061	3.48178	1.70226	0.284649	2.45462	9.98254	1.26509	3.4164
11.96	9.02926	2.17961	5.64055	5.87168	13.0986	2.99666	4.52877	8.45735	12.2837	3.63596	1.76106	0.29866	2.43989	9.96456	1.27084	3.42395
13.455	8.60855	2.17169	5.90055	6.30647	13.8166	2.9723	4.69139	9.18778	12.2798	3.76765	1.80749	0.34011	2.34347	10.0937	1.29638	3.39852
14.95	8.51277	1.9975	6.48755	6.47889	15.1127	2.93062	4.87075	10.1649	12.2596	3.89546	1.82492	0.410559	2.33988	10.3281	1.27586	3.36974
16.445	8.47474	2.14962	7.46769	6.49511	16.5421	2.85929	5.00949	11.2115	12.155	3.98881	1.82621	0.498049	2.37424	10.6335	1.2453	3.34535
17.94	8.56928	2.46131	8.30045	6.51623	16.7825	2.69213	5.0778	12.121	12.055	3.99397	1.82295	0.594762	2.39274	10.9246	1.21963	3.38358
19.435	8.78216	2.49135	8.68524	6.73403	16.8884	2.37065	5.08328	12.8376	11.9764	3.99688	1.82286	0.698294	2.39887	11.148	1.24862	3.41681
20.93	8.86332	2.44037	8.7549	7.3181	16.6247	2.13122	5.10116	13.2873	11.9382	3.99334	1.85686	0.784437	2.40069	11.2482	1.36423	3.42786
22.425	8.61885	2.66406	8.77254	8.03249	16.5143	2.13367	5.19078	13.5829	11.5936	4.06371	1.90997	0.846499	2.40027	11.2052	1.56916	3.41203
23.92	8.46495	3.44263	8.9381	8.70117	16.3396	2.14177	5.29391	13.7469	11.2859	4.081	1.9598	0.886078	2.39817	10.9657	1.78007	3.36961
25.415	8.32852	3.66653	9.34978	8.85868	16.3589	2.14003	5.50495	13.7994	11.1163	4.03251	1.98472	0.907668	2.40081	10.5764	1.83273	3.34338
26.91	8.23291	3.67333	9.99757	8.85591	16.0056	2.13146	5.4248	13.7721	11.107	4.05559	1.98652	0.913189	2.40901	10.0845	1.8767	3.36828
28.405	8.24256	3.69419	10.6783	8.8498	15.7891	2.11273	5.39661	13.7817	11.2441	4.05767	1.98193	0.912691	2.45967	9.52568	1.89407	3.4063
29.9	8.49494	3.88219	11.2741	8.85038	15.7489	2.07346	5.40184	13.9188	11.4922	4.02994	1.96727	0.919761	2.52153	9.04615	1.9496	3.43789
31.395	8.87725	4.01822	11.7389	8.85856	15.6517	2.02039	5.42307	14.1544	11.7216	3.89469	1.97115	0.946524	2.53578	8.75222	2.02496	3.44284
32.89	9.1976	4.02438	12.0653	8.86739	15.4186	1.97095	5.46735	14.5842	11.721	3.7964	1.99053	0.988575	2.49066	8.65855	2.12011	3.45113
34.385	9.35356	4.03079	12.2763	8.87635	15.2565	1.92309	5.44948	15.2427	11.5469	3.81268	1.99721	1.04579	2.45073	8.64825	2.24153	3.44364
35.88	9.37277	4.01353	12.4097	8.90313	15.1603	1.83738	5.42987	15.8944	11.2132	3.79694	2.00301	1.1148	2.3836	8.62726	2.3802	3.41915
37.375	9.37972	4.00474	12.4773	8.93803	15.0799	1.84248	5.43341	16.5225	10.9964	3.78454	2.00272	1.1881	2.42894	8.52452	2.51051	3.34081
38.87	9.43904	4.01201	12.4997	8.97975	14.5997	1.77517	5.45474	17.0263	10.7003	3.85341	2.01811	1.25488	2.44903	8.35596	2.52573	3.31516
40.365	9.53851	4.02514	12.5017	9.02559	14.5917	1.74989	5.57718	17.3451	10.4428	4.00744	2.03876	1.33985	2.42945	8.11627	2.5379	3.3108
41.86	9.63086	4.05327	12.5304	9.05463	14.6844	1.7486	5.66823	17.5558	10.3969	4.17976	2.07119	1.47177	2.44571	7.87977	2.55714	3.31814
43.355	9.69157	4.03658	12.618	9.05296	14.6954	1.74238	5.79074	17.6337	10.0658	4.31817	2.08769	1.67086	2.4755	7.71719	2.56491	3.33657
44.85	9.70086	4.0365	12.7827	9.06062	14.6057	1.71253	6.04206	17.597	8.89373	4.33994	2.09806	1.90617	3.2677	7.61814	2.56209	3.35841
46.345	9.67026	4.04098	13.038	9.10051	14.5337	1.6461	6.21655	17.4977	7.44136	4.32235	2.09996	2.13718	5.33589	7.55078	2.57108	3.34764
47.84	9.6463	4.02859	13.3249	9.21008	14.4183	1.55441	6.26872	17.4038	6.69372	4.34736	2.14188	2.36993	6.09483	7.5332	2.61025	3.30305
49.335	9.67064	4.02382	13.592	9.41582	14.262	1.45171	6.23356	17.3567	6.56145	4.43513	2.21769	2.60569	6.16405	7.51275	2.61458	3.23548
50.83	9.70952	4.0264	13.8062	9.68291	14.0529	1.42692	6.48801	17.3518	6.58337	4.5448	2.2965	2.80435	6.1673	7.43401	2.61047	3.22152
52.325	9.59989	4.03701	13.9308	9.70022	13.9614	1.63891	6.80621	17.3432	6.61093	4.6631	2.34252	2.92238	6.19416	7.264	2.60987	3.23938
53.82	9.2698	4.04949	13.9747	9.71068	13.9581	2.05723	8.42007	17.287	6.63568	4.71457	2.3814	2.94353	6.26013	7.06879	2.60363	3.33314
55.315	8.86933	4.06498	14.0147	9.67323	13.9563	2.28869	8.48462	17.2465	6.66536	4.74341	2.3892	2.98467	6.39135	6.92903	2.60224	3.49222
56.81	8.66155	4.05216	13.953	9.72878	13.9188	2.39361	8.56765	17.3079	6.62262	4.76492	2.38968	3.23661	6.51243	6.84719	2.59665	3.61074
58.305	8.62634	4.04964	13.8185	9.889	13.8703	2.43844	9.53869	17.4107	6.59559	4.76487	2.40946	3.85134	6.57287	6.82493	2.58773	3.67534
59.8	8.71194	4.02612	13.7096	10.0903	13.8507	2.4497	10.1609	17.5113	6.59088	4.79267	2.47447	4.84257	6.64671	6.82215	2.58536	3.7195
61.295	8.73001	4.00537	13.6361	10.189	13.8148	2.44635	11.4152	17.5542	6.59647	4.79636	2.57094	6.12894	6.72318	6.78974	2.58451	3.71313
62.79	8.36767	3.9649	13.616	10.11	13.2852	2.44217	14.2363	17.4517	6.64763	4.7572	2.66182	7.59446	6.79588	6.62792	2.58085	3.7154
64.285	8.1822	3.94783	13.5473	10.2458	12.265	2.43302	14.7478	17.0927	6.73901	4.74313	2.69866	9.08009	6.88496	6.31268	2.57561	3.78176
65.78	8.15639	3.91111	13.2706	10.338	10.5183	2.44064	14.8055	16.5047	6.78847	4.68777	2.70993	9.43471	7.52508	5.847	2.58124	3.8022
67.275	8.13997	3.70679	12.746	10.601	8.41738	2.45284	14.9776	15.8421	6.76037	4.6528	2.71166	9.45285	7.74704	5.25503	2.58357	3.78817
68.77	8.03234	3.53585	12.2978	10.7328	8.2456	2.45541	15.1313	15.2499	6.66942	4.66702	2.7378	9.5743	8.88625	4.6756	2.58671	3.80879
70.265	7.89127	3.51291	12.1029	10.6474	7.99335	2.47998	15.3596	14.7934	6.55766	4.73929	2.78686	9.75045	9.35634	4.18962	2.56264	3.8104
71.76	7.84314	3.50103	12.1011	10.2383	7.93525	2.52426	15.472	14.5629	6.39717	4.83092	2.82102	9.96544	9.4526	3.93341	2.48771	3.81261
73.255	7.88023	3.22897	12.104	9.64863	8.06042	2.60852	15.6767	14.4281	6.16427	4.87357	2.84332	10.2006	9.59757	4.00498	2.37686	3.80507
74.75	7.95058	2.37945	11.9773	9.20382	8.25478	2.75736	16.3793	14.3724	5.9082	4.89431	2.84247	10.4265	9.98063	4.31655	2.2857	3.7371
76.245	7.95455	2.17607	11.6269	9.0695	10.5253	2.89016	16.9928	14.3521	5.83752	4.89072	2.83583	10.6377	10.1547	4.77585	2.2902	3.67104
77.74	7.9418	2.19199	11.0796	9.10174	16.0054	3.00325	17.8122	14.354	5.80455	4.87099	2.85071	10.8381	10.147	5.35059	2.33187	3.61131
79.235	7.87497	2.10896	10.4454	9.36603	16.3379	3.01905	22.3031	14.2955	5.34241	4.92774	2.91436	10.9881	10.1646	5.81785	2.36447	3.58487
80.73	7.63741	1.71348	9.80828	9.76489	16.3058	3.02238	23.9153	14.1206	4.57858	5.03665	2.99498	11.0898	10.2632	6.08371	2.44924	3.57388
82.225	7.3146	1.43758	9.24553	10.0685	16.2826	3.05044	23.9445	13.8401	3.94698	5.10915	3.02602	11.1607	10.3708	6.18034	2.45277	3.56817
83.72	7.07136	1.47598	8.82461	10.3131	16.2094	3.10035	23.9883	13.3051	3.92303	5.19007	3.02237	11.2086	10.4813	6.19185	2.39573	3.54916
85.215	6.94613	1.50246	8.61942	10.4876	16.256	3.0989	24.0793	12.5014	4.019	5.2012	3.01258	11.2388	10.5737	6.19366	2.29083	3.515
86.71	6.91347	1.50033	8.55223	10.5743	16.2833	3.09067	24.0887	11.6673	3.93653	5.20097	3.0144	11.2549	10.6283	6.24125	2.14933	3.51796
88.205	6.91448	1.51557	8.56395	10.5987	16.2865	3.05384	24.2634	10.7628	3.78692	5.22321	3.05319	11.2618	10.6354	6.35023	1.9886	3.53272
89.7	6.91801	1.50507	8.63706	10.5748	16.2402	3.05158	24.5965	10.0294	3.77152	5.25701	3.12072	11.2635	10.6448	6.53143	1.97182	3.51296
91.195	6.9277	1.49095	8.71117	10.5553	16.1415	3.06664	24.5888	9.50723	3.83202	5.29581	3.23432	11.2578	10.6624	6.75025	1.98888	3.55967
92.69	6.91146	1.44903	8.70917	11.1723	16.0726	3.26762	24.614	9.13584	3.97881	5.32119	3.34817	11.3253	10.7586	6.91486	1.99203	3.56166
94.185	6.8698	1.50641	8.57954	12.2256	17.1133	3.5544	24.5893	8.96607	4.16619	5.27773	3.39752	11.418	11.1696	7.00844	2.03439	3.60448
95.68	6.80881	1.56961	8.29926	13.3835	17.853	3.88247	24.8674	8.93024	4.34965	5.26459	3.4037	11.4905	11.0779	7.01163	2.06909	3.61164
97.175	6.78834	1.56198	7.85732	14.5744	17.9515	4.34573	25.0537	8.91984	4.4626	5.26611	3.40593	11.5441	10.3951	6.93937	2.05621	3.63175
98.67	6.8266	1.55554	7.29053	15.7347	17.9593	4.85574	25.0491	8.81963	4.50812	5.28126	3.43806	11.5789	10.229	6.84003	2.02986	3.61048
100.165	6.92631	1.5612	6.63743	16.7146	18.175	5.29111	25.4858	8.56416	4.50495	5.34855	3.55777	11.6034	10.2493	6.78381	2.03664	3.58503
101.66	7.04316	1.54577	5.99747	17.4311	18.5951	5.75301	27.0132	8.13421	4.50569	5.45251	3.69851	11.6327	10.3405	6.76942	2.05856	3.58928
103.155	7.11595	1.51314	5.49431	18.0335	18.9483	6.23838	29.7196	7.66774	4.54773	5.51224	3.82464	11.6734	10.5435	6.76926	2.12968	3.60467
104.65	7.13016	1.47027	5.20197	18.4566	19.1465	6.66338	32.7044	7.33997	4.61724	5.55708	3.8943	11.7171	10.5582	6.74845	2.25068	3.57619
106.145	7.12221	1.4554	5.09591	18.8814	19.5966	6.73342	34.2317	7.02899	4.70117	5.52722	3.91195	11.7141	10.5351	6.70394	2.37971	3.5424
107.64	7.12626	1.46925	5.08422	19.8703	23.8269	6.96184	35.9965	6.66061	4.75141	5.5169	3.91478	11.6286	10.4757	6.65602	2.44958	3.46862
109.135	7.15243	1.4775	5.07361	21.0022	30.7056	7.3437	35.8365	6.35927	4.76374	5.59542	3.93933	11.4032	10.4733	6.7318	2.51402	3.34922
110.63	7.19062	1.47801	4.98929	22.1866	32.7098	7.80835	36.1817	6.05095	4.76559	5.77573	3.9788	10.9728	10.4727	6.96977	2.61648	3.31898
112.125	7.19793	1.44229	4.81661	23.3413	32.8328	8.2719	36.0654	5.69747	4.7846	5.96181	4.01577	10.2468	10.435	7.08592	2.76566	3.48715
113.62	7.09404	1.44436	4.59963	24.3454	34.0153	8.70501	35.3671	5.39467	4.81538	6.0661	4.05113	9.15551	10.3632	7.16323	2.9612	3.65421
115.115	6.9851	1.458	4.416	25.1887	35.9069	9.11701	35.2874	5.36239	4.83545	6.07054	4.08482	7.80964	10.2711	7.18407	3.18245	3.72306
116.61	6.95827	1.47401	4.29979	25.9676	36.1941	9.49074	35.5643	5.55896	4.85622	6.05396	4.08977	7.60609	9.78868	7.13185	3.40637	3.81693
118.105	7.56842	1.47097	4.25995	26.6177	36.1765	9.82648	36.3508	5.85645	4.84891	6.0448	4.09023	7.56536	9.54948	7.05636	3.60753	3.75425
119.6	7.99737	1.49205	4.26823	26.8306	36.517	9.89293	37.442	6.40039	4.83806	6.07671	4.09491	7.39154	8.45582	7.0136	3.68343	3.67781
121.095	8.40149	1.49232	4.26787	27.2486	36.7694	9.88509	38.8416	7.02298	4.85791	6.17489	4.12466	7.14872	8.12638	7.01518	3.74989	3.6705
122.59	8.73996	1.48464	4.2423	27.6	37.4487	9.87917	42.6174	7.15419	4.92157	6.2726	4.15158	6.83734	8.07876	7.0566	3.93967	3.7504
124.085	8.79097	1.50983	4.17939	27.9274	38.2471	9.874	42.981	6.95116	5.01072	6.30822	4.15709	6.48071	7.82668	7.12332	4.201	3.88719
125.58	8.72108	1.56561	4.09412	28.2308	38.7374	9.87402	42.9652	6.7741	5.10591	6.31644	4.15357	6.12	7.33438	7.18516	4.44533	4.05007
127.075	8.76741	1.56531	4.02198	28.4974	39.2472	9.90517	42.8324	6.95317	5.17901	6.31218	4.15373	5.75427	7.18763	7.10934	4.77346	4.19723
128.57	9.01863	1.54893	3.94875	28.717	38.7613	9.95758	42.5204	7.34853	5.20994	6.32808	4.16712	5.38326	7.20794	6.79599	5.02014	4.34099
130.065	9.67721	1.53003	3.90754	28.8238	39.1979	10.0428	39.8303	7.7361	5.21327	6.39523	4.196	5.10672	7.16944	6.43491	5.10153	4.35583
131.56	10.3411	1.55389	3.92104	28.8962	40.0259	10.1161	39.6805	7.93634	5.20804	6.46943	4.26111	4.89745	7.06706	6.24332	5.17955	4.36086
133.055	11.076	1.58624	3.96865	28.8915	41.7367	10.2143	39.9144	8.09318	5.19391	6.56238	4.33452	4.7511	6.9178	6.31913	5.21386	4.37342
134.55	11.2344	1.56077	3.96914	28.8045	44.2722	10.2809	40.7076	8.28219	5.17249	6.5577	4.37431	4.64668	6.79097	6.62108	5.41637	4.36557
136.045	11.8473	1.6432	3.74623	28.7419	44.555	10.3109	41.0556	8.38393	5.14989	6.52799	4.38029	4.57016	6.79986	6.89402	6.24583	4.35432
137.54	13.7261	1.64834	3.51093	28.7067	44.9307	10.3126	41.2469	8.44708	5.12465	6.53812	4.38691	4.51913	6.83457	7.02856	6.34754	4.31962
139.035	15.7862	1.64717	3.2749	28.6899	45.0954	10.3169	41.2043	8.49981	5.11463	6.61812	4.42881	4.4856	6.96597	7.21715	6.34645	4.34062
140.53	15.9597	1.64023	3.02223	28.6878	45.1706	10.3206	41.2165	8.52303	5.11868	6.75523	4.5204	4.46837	7.18281	7.10249	6.53562	4.36925
142.025	15.9931	1.61689	2.79944	28.6674	45.8028	10.3164	41.3513	8.52656	5.09327	6.94867	4.63174	4.45468	7.40697	6.88869	8.50771	4.43221
143.52	16.4055	1.62939	2.65857	28.3324	46.4739	10.2406	42.491	8.52206	5.1534	7.05334	4.71777	4.14564	7.27482	6.73293	9.98177	4.60319
145.015	18.0525	1.57791	2.63388	27.8579	46.0255	10.1491	44.2249	8.54031	5.53802	7.09206	4.81495	3.81131	6.80448	6.80181	10.0396	4.80672
146.51	20.9311	1.54839	2.73904	27.2827	45.8138	10.023	44.5818	8.57655	5.56281	7.0838	4.86781	3.47804	6.46325	7.04514	10.4931	5.27524
148.005	22.034	1.55169	2.91042	26.6462	45.8238	9.84081	45.4747	8.64471	5.47725	7.08664	4.86645	3.16517	6.27645	7.31888	15.4308	5.34329
149.5	26.8341	1.73677	3.06681	25.9681	46.5384	9.62148	46.0842	8.71558	5.58424	7.0789	4.84248	2.86124	6.21457	7.58406	17.809	5.76861

## Sheet: 缓冲阶段
Time_ms	L_股直肌	L_股外侧肌	L_股内侧肌	L_半腱肌	L_胫骨前肌	L_腓骨长肌	L_外侧腓肠肌	L_比目鱼肌	R_股直肌	R_股外侧肌	R_股内侧肌	R_半腱肌	R_胫骨前肌	R_腓骨长肌	R_外侧腓肠肌	R_比目鱼肌
0	28.4563	1.82147	3.10804	25.7521	46.946	9.5519	46.1999	8.74486	5.78112	7.08014	4.84278	2.75711	6.21779	7.66112	18.1891	5.92214
0.45	29.7466	1.8777	3.14237	25.5631	47.2932	9.48975	46.2119	8.78117	6.04388	7.08517	4.85445	2.66082	6.24238	7.72327	18.43	5.99777
0.9	30.8964	1.91942	3.17204	25.3847	47.5824	9.42605	46.1114	8.82652	6.32973	7.08446	4.87622	2.56141	6.27964	7.77741	18.6053	6.02642
1.35	31.879	1.94861	3.19346	25.2212	47.7903	9.35785	45.8951	8.87598	6.59195	7.07302	4.9048	2.45868	6.3108	7.82267	18.7194	6.03016
1.8	32.6564	1.96664	3.20439	25.07	47.9067	9.27994	45.6209	8.92277	6.8062	7.05501	4.93775	2.35269	6.31712	7.8585	18.7772	6.03809
2.25	33.2244	1.9771	3.20509	24.9249	47.9431	9.18711	45.3819	8.96062	6.9659	7.0386	4.97386	2.24389	6.29706	7.8847	18.7948	6.07483
2.7	33.6266	1.98461	3.1979	24.7875	47.9268	9.08067	45.2196	8.98536	7.07426	7.02976	5.01169	2.13403	6.27045	7.90178	18.797	6.15067
3.15	33.937	1.99345	3.18598	24.6685	47.8863	8.97047	45.0868	8.99631	7.13878	7.02812	5.04887	2.02615	6.26642	7.91127	18.8059	6.26198
3.6	34.2324	2.00691	3.17225	24.5756	47.8414	8.86628	44.8881	8.99671	7.16949	7.02772	5.08287	1.92293	6.30526	7.91545	18.8305	6.39866
4.05	34.5702	2.0263	3.15915	24.4941	47.8084	8.76279	44.562	8.99237	7.17896	7.02316	5.11234	1.82429	6.38655	7.91674	18.8663	6.54957
4.5	34.974	2.04808	3.14899	24.3941	47.7967	8.64052	44.1224	8.98843	7.18158	7.01589	5.13688	1.72782	6.4879	7.91691	18.9035	6.69921
4.95	35.4048	2.07151	3.14521	24.3085	47.787	8.51964	43.856	8.9881	7.19303	7.01253	5.15486	1.63952	6.56692	7.91692	18.9376	6.82491
5.4	35.7697	2.10714	3.15016	24.3215	47.7472	8.47283	44.1516	8.99156	7.22177	7.01322	5.16649	1.57409	6.59937	7.91743	18.9774	6.92743
5.85	36.0219	2.15221	3.16703	24.3299	47.6697	8.4717	44.7314	8.99772	7.27545	7.01287	5.17295	1.53699	6.59036	7.91908	19.0514	7.01752
6.3	36.1745	2.19949	3.19938	24.2195	47.6317	8.45127	45.0351	9.00499	7.37575	7.01036	5.17613	1.52138	6.56889	7.92229	19.2024	7.096
6.75	36.259	2.24648	3.25084	24.0243	47.5977	8.40515	45.0155	9.01249	7.55546	7.00867	5.17748	1.51834	6.55711	7.92719	19.4727	7.15719
7.2	36.2952	2.29303	3.32435	23.818	47.3735	8.35318	44.9727	9.02019	7.81767	7.00996	5.17784	1.52214	6.55755	7.93343	19.8887	7.21307
7.65	36.3056	2.33812	3.4207	23.6219	46.7821	8.30135	45.1064	9.02834	8.11163	7.01348	5.17766	1.53094	6.56571	7.93993	20.4182	7.30557
8.1	36.3263	2.37641	3.53721	23.4135	45.8296	8.2374	45.3347	9.03686	8.37172	7.01732	5.17738	1.54492	6.58544	7.94466	20.9376	7.46743
8.55	36.3679	2.39635	3.66791	23.186	44.6543	8.15291	45.5316	9.04517	8.60817	7.02045	5.1776	1.56379	6.62451	7.94442	21.273	7.63983
9	36.3675	2.39396	3.80637	22.9415	43.3983	8.05299	45.6775	9.05226	8.93168	7.02109	5.17941	1.58354	6.67818	7.93424	21.3714	7.65708
9.45	36.3961	2.40149	3.94967	22.6263	42.3019	7.94327	45.772	9.05614	9.49863	7.01281	5.18603	1.59174	6.7358	7.90297	21.3726	7.80203
9.9	36.4176	2.43138	4.09605	22.2913	41.553	7.82228	45.7761	9.05619	10.1687	6.98935	5.1997	1.58871	6.80232	7.84826	21.37	8.22931
10.35	36.4216	2.4726	4.24432	21.9998	41.12	7.6885	45.6907	9.05372	10.7269	6.94484	5.22004	1.58224	6.88895	7.78151	21.3679	8.599
10.8	36.4744	2.52918	4.39491	21.7108	40.8691	7.54487	45.6119	9.05132	11.0963	6.88017	5.24458	1.57344	6.99824	7.72234	21.3679	8.79166
11.25	36.5701	2.6174	4.54949	21.3871	40.7547	7.39523	45.5834	9.05039	11.292	6.8103	5.27135	1.56134	7.12406	7.68856	21.3664	8.8553
11.7	36.6891	2.748	4.70634	21.0322	40.8131	7.24171	45.5459	9.05025	11.3608	6.75733	5.29968	1.54602	7.25779	7.69902	21.362	8.85951
12.15	36.8525	2.91806	4.85656	20.6694	41.048	7.08492	45.4607	9.04958	11.3719	6.73474	5.32846	1.52856	7.39152	7.76412	21.3564	8.84259
12.6	37.1071	3.11909	4.9858	20.3105	41.3525	6.9253	45.4399	9.04793	11.4331	6.73721	5.35398	1.50978	7.51708	7.86585	21.3509	8.83252
13.05	37.474	3.35189	5.0824	19.9511	41.5613	6.76344	45.6862	9.04533	11.6765	6.74617	5.37025	1.49053	7.62399	7.95202	21.3472	8.85471
13.5	37.9311	3.62295	5.14522	19.5863	41.5578	6.5988	46.2274	9.04099	12.2058	6.74458	5.373	1.4721	7.70119	7.98832	21.3484	8.90825
13.95	38.4799	3.92159	5.1785	19.2191	41.3114	6.42873	46.7746	9.03336	13.1127	6.7237	5.36226	1.45469	7.73794	7.98939	21.358	8.97115
14.4	39.1276	4.20844	5.19344	18.8504	41.0001	6.25378	47.0916	9.02241	14.3273	6.69489	5.3448	1.43732	7.74643	7.98074	21.3725	9.02523
14.85	39.8618	4.45649	5.19667	18.4815	40.8394	6.07606	47.2086	9.00841	15.7452	6.67187	5.32627	1.42013	7.74365	7.96841	21.3878	9.0619
15.3	40.6322	4.6532	5.19409	18.1159	40.9244	5.8954	47.2322	8.99092	17.22	6.65838	5.31296	1.40438	7.74165	7.95452	21.4001	9.07812
15.75	41.3713	4.79438	5.18906	17.7523	41.1994	5.70932	47.2346	8.96833	18.6091	6.65073	5.31054	1.39211	7.74285	7.94121	21.4064	9.07696
16.2	42.0207	4.88068	5.1824	17.3857	41.5639	5.51826	47.2259	8.93834	19.8097	6.64563	5.32249	1.38514	7.74592	7.93042	21.4051	9.06531
16.65	42.5459	4.91997	5.17354	17.0187	41.9449	5.32807	47.1726	8.899	20.7747	6.64262	5.35045	1.38422	7.75293	7.92288	21.3974	9.05062
17.1	42.9372	4.92923	5.16214	16.6657	42.2931	5.14371	47.0426	8.84918	21.5086	6.64178	5.39609	1.38895	7.77681	7.91796	21.3873	9.03848
17.55	43.1978	4.92891	5.15006	16.3367	42.549	4.95732	46.8521	8.78768	22.0462	6.64203	5.46249	1.39834	7.84844	7.91468	21.3798	9.03152
18	43.3279	4.93	5.14455	16.0027	42.6642	4.74865	46.6676	8.7115	22.4314	6.64299	5.55294	1.41049	8.0157	7.91252	21.3767	9.0291
18.45	43.33	4.93273	5.16143	15.6131	42.6552	4.53506	46.5041	8.61342	22.7044	6.67327	5.6662	1.42114	8.2927	7.9125	21.372	9.02893
18.9	43.2925	4.93496	5.19943	15.2859	42.6672	4.39823	46.2822	8.49203	22.9362	6.79821	5.7814	1.42718	8.55734	7.91332	21.3638	9.02951
19.35	43.2671	4.9348	5.24213	15.1736	42.663	4.3503	45.9652	8.34271	23.1677	7.03582	5.87344	1.42217	8.72386	7.91351	21.3589	9.02974
19.8	43.2608	4.93273	5.26956	15.1269	42.5729	4.34455	45.6874	8.15995	23.4039	7.31948	5.9254	1.40502	8.79813	7.91445	21.3604	9.0304
20.25	43.2621	4.93167	5.2711	14.9538	42.4467	4.34916	45.5699	7.94346	23.6213	7.56522	5.93897	1.38333	8.81531	7.91581	21.3634	9.03389
20.7	43.2521	4.93527	5.26069	14.6726	42.3801	4.35383	45.4929	7.70335	23.8087	7.72584	5.92943	1.36426	8.8192	7.91597	21.3631	9.04256
21.15	43.2243	4.94534	5.28708	14.4191	42.4882	4.35731	45.1478	7.45909	23.9793	7.79999	5.91358	1.34925	8.91609	7.91575	21.3647	9.05912
21.6	43.1959	4.96433	5.42132	14.2338	42.8406	4.35897	44.2997	7.2331	24.1317	7.81085	5.90066	1.33557	9.23811	7.92043	21.3828	9.08676
22.05	43.1839	5.00848	5.71114	14.0504	43.274	4.3588	43.015	7.04319	24.2098	7.78374	5.89174	1.32027	9.71104	7.93701	21.4207	9.12592
22.5	43.1512	5.13454	6.11902	13.8234	43.3538	4.35922	41.68	6.89911	24.2132	7.7368	5.88276	1.30228	9.83887	7.97079	21.4448	9.16885
22.95	43.2391	5.47364	6.50944	13.5891	43.1034	4.36509	40.8493	6.80681	24.5781	7.68998	5.86821	1.29073	9.95815	8.02788	21.4364	9.2063
23.4	43.5562	5.93087	6.77454	13.3803	42.8898	4.36789	40.4961	6.75337	25.293	7.71783	5.85748	1.29231	10.5263	8.1089	21.4227	9.24159
23.85	43.9169	6.32052	6.9002	13.1785	42.7336	4.35998	40.3672	6.73148	25.9976	7.97522	5.86358	1.30212	11.0529	8.21461	21.4093	9.28038
24.3	44.181	6.57208	6.93343	12.9712	42.6753	4.34367	40.3001	6.73392	26.6052	8.58493	5.88572	1.31622	11.3601	8.33653	21.3954	9.32447
24.75	44.3298	6.70986	6.94027	12.7612	42.7161	4.32234	40.2263	6.75148	27.2066	9.51473	5.91496	1.33522	11.5165	8.45723	21.3805	9.37274
25.2	44.4	6.78256	6.96858	12.5552	42.7586	4.29702	40.1408	6.77271	27.8794	10.592	5.94346	1.36142	11.6118	8.56072	21.3653	9.42465
25.65	44.4286	6.82279	7.03365	12.3543	42.6718	4.26715	40.0741	6.78621	28.5932	11.5957	5.96661	1.39576	11.6699	8.64111	21.351	9.4808
26.1	44.4395	6.84457	7.12487	12.1551	42.4063	4.23218	40.0639	6.78314	29.2483	12.3571	5.98099	1.43721	11.6911	8.70266	21.3378	9.54064
26.55	44.4484	6.85404	7.22113	11.9566	42.0265	4.19173	40.1248	6.75802	29.7796	12.8155	5.98511	1.48451	11.6939	8.75209	21.3228	9.60052
27	44.4658	6.85552	7.30027	11.7607	41.613	4.14545	40.2406	6.70735	30.1863	13.023	5.98543	1.53722	11.6944	8.79301	21.3022	9.65496
27.45	44.4952	6.85693	7.34048	11.569	41.1934	4.09308	40.3503	6.62671	30.4695	13.084	5.99333	1.59507	11.6985	8.83112	21.2778	9.69933
27.9	44.5171	6.87033	7.35014	11.3793	40.7875	4.03618	40.3972	6.52199	30.6562	13.1011	6.00827	1.65588	11.7131	8.8777	21.2534	9.73613
28.35	44.5192	6.90335	7.35017	11.1915	40.44	3.97535	40.3981	6.39665	30.7666	13.1034	6.03396	1.71883	11.7418	8.94051	21.2331	9.7679
28.8	44.5045	6.9578	7.35664	11.0067	40.1838	3.91147	40.3966	6.25405	30.824	13.0999	6.09557	1.78395	11.7838	9.02218	21.2221	9.79612
29.25	44.4823	7.02979	7.3714	10.8246	40.0169	3.84567	40.406	6.09956	30.8486	13.0936	6.24192	1.85139	11.8339	9.12229	21.2259	9.82138
29.7	44.4645	7.10943	7.38714	10.6432	39.9185	3.77835	40.4138	5.94318	30.8557	13.0891	6.5029	1.92058	11.8854	9.23834	21.2453	9.8437
30.15	44.4648	7.18358	7.39648	10.4617	39.8644	3.7089	40.4295	5.79908	30.8568	13.0896	6.83905	1.99012	11.9342	9.36408	21.2699	9.86274
30.6	44.494	7.24186	7.39735	10.2833	39.821	3.63738	40.54	5.6815	30.8605	13.089	7.14366	2.05845	11.9815	9.48789	21.2826	9.87812
31.05	44.5489	7.28221	7.39217	10.1128	39.7214	3.56717	40.9196	5.59916	30.8726	13.0738	7.32107	2.12462	12.0314	9.59514	21.2807	9.88952
31.5	44.6069	7.30981	7.38437	9.9456	39.4503	3.50409	41.7317	5.55183	30.8953	13.0523	7.36753	2.18807	12.0858	9.6751	21.3003	9.89587
31.95	44.6593	7.33046	7.37669	9.76501	39.0717	3.44528	42.9659	5.52905	30.926	13.0877	7.34906	2.24607	12.1436	9.7205	21.3981	9.89553
32.4	44.7131	7.34642	7.37052	9.59066	39.0067	3.37335	44.3997	5.50715	30.957	13.2053	7.33309	2.29615	12.2098	9.73628	21.5506	9.89507
32.85	44.6977	7.35628	7.36599	9.4762	38.7833	3.27516	45.7946	5.47042	30.987	13.3823	7.33813	2.33518	12.2871	9.72582	21.7135	9.89528
33.3	44.6161	7.36042	7.36244	9.43151	37.9148	3.15773	46.797	5.41071	31.0241	13.5874	7.36454	2.36393	12.3576	9.69479	21.8658	9.89358
33.75	44.5492	7.36026	7.35918	9.42336	36.693	3.04208	47.2544	5.32955	31.0821	13.7917	7.40577	2.38681	12.4105	9.65146	21.9933	9.89151
34.2	44.5409	7.35864	7.35584	9.42333	35.5933	2.94374	47.3236	5.23705	31.164	13.9667	7.4548	2.40698	12.4503	9.60994	22.0572	9.89061
34.65	44.6201	7.3605	7.35234	9.42297	34.7996	2.86451	47.2859	5.14656	31.2503	14.0924	7.50626	2.42434	12.4848	9.59363	22.0951	9.89051
35.1	44.8643	7.3697	7.34878	9.42184	34.2614	2.79844	47.2884	5.06802	31.3128	14.1696	7.55616	2.43768	12.5132	9.63292	22.2921	9.89235
35.55	45.3031	7.38239	7.34569	9.42091	33.9847	2.74187	47.2781	5.00459	31.3495	14.2209	7.60046	2.44777	12.5256	9.75495	22.783	9.89985
36	45.6015	7.39046	7.34441	9.42126	33.9541	2.69434	47.1934	4.95456	31.3853	14.2716	7.63281	2.45725	12.509	9.97426	23.1082	9.90143
36.45	45.5528	7.40814	7.34684	9.42262	33.9583	2.65442	47.8293	4.91488	31.4374	14.3338	7.64283	2.46736	12.483	10.3414	23.0572	9.985
36.9	45.4862	7.48229	7.35147	9.42708	33.9164	2.62005	49.1614	4.8792	31.4715	14.3953	7.64447	2.47549	12.4787	10.9358	23.1001	10.4777
37.35	45.3768	7.67496	7.35515	9.43947	33.8946	2.59375	50.2895	4.84524	31.4778	14.4485	7.66351	2.47962	12.4892	11.8701	23.1852	11.0262
37.8	45.1988	7.99023	7.35626	9.46458	33.916	2.57824	50.9288	4.81486	31.4943	14.4998	7.70341	2.48075	12.4967	13.19	23.2358	11.2323
38.25	44.989	8.37065	7.3569	9.50541	33.9727	2.57409	51.21	4.78923	31.547	14.5596	7.74346	2.48112	12.4959	14.8265	23.2515	11.3695
38.7	44.8002	8.74493	7.36072	9.56271	34.0595	2.57944	51.3107	4.76608	31.6345	14.6244	7.7632	2.48271	12.4934	16.6267	23.2548	11.8814
39.15	44.6865	9.05828	7.36797	9.63473	34.1767	2.59094	51.3284	4.74247	31.7367	14.673	7.75859	2.48685	12.5008	18.4256	23.2728	12.9289
39.6	44.7049	9.27746	7.37389	9.71705	34.3116	2.60517	51.3301	4.71878	31.8262	14.6848	7.73969	2.4945	12.5298	20.1098	23.3548	14.389
40.05	44.8795	9.39085	7.37486	9.80318	34.4292	2.61981	51.3605	4.6984	31.8762	14.6651	7.7168	2.50629	12.5919	21.6365	23.551	16.097
40.5	45.1602	9.42077	7.37908	9.88694	34.4907	2.63406	51.3656	4.68324	31.8851	14.6345	7.69148	2.52254	12.6967	22.9971	23.8136	17.7693
40.95	45.4511	9.42045	7.39989	9.96419	34.4693	2.64792	51.2973	4.67282	31.8859	14.5943	7.65907	2.54449	12.8532	24.1146	23.9405	18.9712
41.4	45.6976	9.43705	7.43184	10.035	34.3649	2.66139	51.2426	4.66488	31.8945	14.5536	7.62098	2.57243	13.0495	24.9307	23.8713	19.6507
41.85	45.8851	9.48033	7.47112	10.0994	34.1543	2.67448	51.2397	4.65917	31.8997	14.5468	7.58002	2.60683	13.2643	25.4267	23.7938	19.9437
42.3	45.9992	9.54206	7.51924	10.1566	33.821	2.68748	51.2466	4.65704	31.9001	14.6052	7.53784	2.64749	13.4546	25.6642	23.9267	20.0236
42.75	46.0392	9.60613	7.57052	10.2058	33.4061	2.70076	51.2205	4.65951	31.9188	14.7164	7.50089	2.6939	13.577	25.742	24.2883	20.0271
43.2	46.0489	9.65905	7.60514	10.247	33.0139	2.71454	51.1702	4.66615	31.9884	14.8248	7.49408	2.74552	13.6212	25.7551	24.7334	20.0347
43.65	46.1341	9.69713	7.61725	10.2806	32.7492	2.72902	51.111	4.67746	32.1163	14.8763	7.57942	2.8018	13.6141	25.7759	25.1097	20.0808
44.1	46.4573	9.72785	7.65952	10.3072	32.6387	2.7444	50.99	4.6992	32.2599	14.869	7.85641	2.86219	13.593	25.854	25.3647	20.1703
44.55	47.1967	9.76689	7.84537	10.3259	32.6175	2.76045	50.6989	4.74301	32.3487	14.8596	8.41189	2.92614	13.5705	26.022	25.5159	20.2909
45	48.4478	9.83858	8.22054	10.3345	32.6182	2.77507	50.2405	4.81573	32.3534	14.9061	9.18749	2.99341	13.5441	26.294	25.5935	20.4217

## Sheet: 推蹬阶段
Time_ms	L_股直肌	L_股外侧肌	L_股内侧肌	L_半腱肌	L_胫骨前肌	L_腓骨长肌	L_外侧腓肠肌	L_比目鱼肌	R_股直肌	R_股外侧肌	R_股内侧肌	R_半腱肌	R_胫骨前肌	R_腓骨长肌	R_外侧腓肠肌	R_比目鱼肌
0	50.29	10.0161	8.64441	10.339	32.6186	2.78505	49.7945	4.90015	32.3139	15.0426	9.90787	3.07232	13.5341	26.7127	25.6208	20.5679
3.31	57.168	13.4546	12.9828	10.2287	34.4245	2.72936	48.267	4.72266	36.0349	17.2463	16.9949	3.72704	13.6266	30.3014	22.3662	20.6812
6.62	52.641	14.8578	16.7515	10.9053	32.4019	3.33577	48.3443	3.84896	38.513	18.3023	17.687	4.66538	15.7281	32.2859	20.6249	20.5826
9.93	51.5497	16.6636	16.8325	11.6042	32.7255	3.9026	47.5477	4.16079	38.7772	18.2339	17.9558	5.74572	15.3967	32.547	21.06	20.343
13.24	51.1331	21.2693	17.8532	11.6663	32.7271	3.81279	44.2924	4.79614	40.6225	18.814	18.1563	6.55148	16.3939	32.7921	19.0391	20.1834
16.55	51.0135	24.0682	21.8729	11.0799	31.5893	3.79471	51.6403	6.21176	41.129	19.7621	18.1378	6.73142	19.9155	33.7265	19.3173	19.7269
19.86	51.0608	27.7992	28.4473	10.6842	28.8515	4.86873	50.0951	6.28654	40.7238	19.909	18.3127	7.37202	20.6098	35.0677	19.6633	19.7674
23.17	55.3198	28.4072	32.2989	10.8974	29.8854	5.59218	50.0035	6.68847	41.3091	22.08	18.6541	7.85812	22.1422	36.9098	21.7603	19.7647
26.48	55.869	28.5114	34.8733	11.2904	31.8237	5.68005	50.1927	7.55375	51.0325	30.4315	20.3532	8.55341	22.5399	38.9407	23.3139	19.9482
29.79	65.6307	28.3146	37.9976	11.9219	30.3243	5.73099	50.6345	8.04854	54.9897	44.171	27.1376	12.6245	21.6184	41.5209	24.0422	20.2036
33.1	75.0822	30.0191	38.8058	13.0744	31.1673	7.60947	51.0187	8.01553	60.6258	44.6454	36.572	19.9554	22.3747	46.1309	24.9281	24.8823
36.41	79.8744	32.9608	38.9211	13.7224	32.122	8.60576	50.2823	8.05114	62.1932	44.8537	36.3477	21.2568	22.6396	53.2984	34.5737	36.5282
39.72	82.2714	33.2888	39.1046	13.829	33.6594	8.69061	46.9238	9.18891	62.1826	44.6537	36.8432	21.6704	24.0391	58.3606	36.4353	42.1329
43.03	81.8874	33.6796	39.2457	13.976	33.2594	8.69055	46.1998	9.68071	63.4994	45.2399	38.1482	24.3442	24.1736	58.8866	35.5784	57.1439
46.34	81.8341	33.6767	39.4814	16.7643	32.4347	9.41339	47.706	9.83095	65.2016	45.4507	38.999	28.056	23.9731	56.039	35.3373	57.2537
49.65	81.837	33.9506	39.4559	19.0663	32.7505	10.8104	46.7149	9.90924	68.4936	49.7412	39.8195	34.0599	24.6702	56.3451	33.6431	58.2745
52.96	75.3596	34.8321	39.1532	19.4803	32.4589	11.36	47.1095	9.83581	70.9542	51.4358	42.4784	38.5279	26.061	55.5675	33.6359	59.7865
56.27	76.6411	35.699	39.1404	19.1948	34.2397	11.3024	47.7671	9.83345	71.4084	51.4581	41.8496	39.0703	26.5775	55.0391	33.6469	61.2886
59.58	77.0968	38.7134	45.5612	19.0136	38.3721	12.3263	46.7954	9.72421	71.2358	51.9083	41.9604	43.5444	27.0593	56.0538	33.4121	61.9164
62.89	77.6258	37.7499	46.2758	19.3597	38.2632	13.4458	59.4813	10.5132	70.7192	51.7976	42.119	48.4295	31.0406	58.4409	33.276	62.3856
66.2	78.0569	36.7548	46.2957	20.181	38.2999	13.5069	54.4284	10.2443	69.5337	51.6529	42.5029	50.4681	29.1876	61.0681	33.0497	63.4054
69.51	78.3053	38.1651	43.9521	20.8754	38.3085	13.6265	56.3419	10.1601	70.4927	53.546	42.8021	51.2357	28.7869	62.6182	32.7779	63.7765
72.82	74.6383	37.8579	40.8675	21.2228	36.6235	13.5041	58.7439	9.99545	72.0513	54.2368	43.6118	51.3886	28.9479	62.1216	31.8143	63.7894
76.13	81.7485	37.9053	38.1836	22.6972	33.2014	13.4412	58.6457	9.47239	67.054	53.5539	43.9368	51.7622	28.5085	60.9104	30.5464	63.7615
79.44	79.1024	38.7083	36.4386	24.1425	35.7918	13.4422	58.2983	8.87338	64.2254	42.1296	42.6647	52.0056	28.4518	59.4615	29.9557	63.9173
82.75	78.5673	38.7712	35.2192	25.0791	35.8998	12.7828	57.6797	8.98881	60.2892	39.0496	32.8209	50.3675	30.1247	56.2603	29.232	63.6741
86.06	79.2877	38.7886	35.1491	25.4007	35.7736	11.9929	57.5837	9.1843	61.2843	44.234	36.3068	49.7164	35.3611	50.3439	21.7279	57.9426
89.37	76.8787	44.4791	35.1185	25.9459	35.8924	12.3323	56.764	8.53528	63.1383	44.2791	36.9643	49.7732	36.7001	42.3049	9.78892	55.2869
92.68	76.945	46.4936	34.9978	27.0463	36.0269	12.6617	52.3595	7.66536	65.8837	44.4182	36.5511	48.8733	38.2005	41.1861	9.76943	39.3117
95.99	77.4087	48.1044	35.4525	27.129	36.0556	12.4997	50.9422	7.54543	66.2116	47.0456	39.5974	46.9789	38.6191	43.7685	9.23694	32.4082
99.3	77.0331	51.0873	36.1203	25.8301	36.2835	11.352	50.9426	7.40684	62.0473	44.7152	39.3604	43.5163	38.0482	45.563	7.88733	30.1411
102.61	75.5328	51.2411	36.1935	25.4506	37.4234	10.9708	50.9015	7.48402	60.4166	39.8388	36.9741	39.0458	38.8007	45.7353	7.42082	27.0329
105.92	75.0566	49.426	34.0675	25.5436	65.5203	11.1264	50.0472	7.5343	55.0464	40.1578	36.6786	38.2796	43.7241	44.8393	6.76725	22.9828
109.23	74.1195	50.9549	26.5638	25.2262	67.7935	10.4959	49.6274	7.52615	54.9086	40.2284	37.8917	36.6743	47.5307	43.4284	6.5299	20.7889
112.54	73.7571	50.1444	25.2147	25.3313	73.9703	8.11405	37.9812	6.6692	54.9243	40.8042	38.4841	29.2582	49.2882	40.5606	6.7887	19.458
115.85	72.8913	50.7765	21.0589	27.7626	73.9715	7.95338	30.7156	4.8803	59.2375	46.8119	38.7696	24.4806	55.8604	36.7727	6.79598	16.8604
119.16	71.9398	49.8555	21.143	28.7955	74.0046	7.49518	24.0356	4.73747	59.4569	48.9538	39.868	23.3897	58.7631	31.5098	6.80075	14.054
122.47	71.3102	49.0777	19.926	29.0126	73.9507	6.82428	16.0126	4.79333	55.5839	48.6107	40.3853	28.4408	58.4357	31.6171	6.801	14.0796
125.78	64.7637	48.9406	19.3651	27.9058	73.4892	6.77947	15.7658	4.81932	57.589	51.0425	39.7123	36.7447	57.9902	35.1727	5.78552	14.1137
129.09	55.3697	49.0315	18.2658	27.9214	72.7503	6.78301	15.4943	4.81157	58.7443	50.2257	39.6119	36.1213	58.1807	40.486	6.48248	13.7269
132.4	52.3336	49.3723	18.6137	27.8272	71.9308	6.83612	15.2504	4.48827	57.2768	52.974	40.125	36.825	58.1646	42.5827	8.29033	12.6193
135.71	28.9419	47.5915	18.592	27.5679	71.7258	6.8106	14.5606	3.85541	52.831	50.4367	39.1975	38.9215	55.1601	43.0392	8.41045	11.8021
139.02	27.2391	44.052	18.9886	27.2962	73.2949	6.02821	14.3575	3.56061	50.8719	55.6383	38.7706	40.9449	53.2214	43.066	8.43076	11.4567
142.33	31.1858	41.3251	21.7996	26.3946	75.1802	5.20512	13.8824	3.10363	45.4568	55.9854	40.6632	41.0153	52.2066	42.4359	8.46042	11.1063
145.64	33.6483	46.9724	25.5341	25.279	77.9204	4.90704	10.4094	2.79866	43.6496	53.4801	39.5148	41.0312	54.1707	39.2177	8.43395	10.7862
148.95	33.014	46.4531	25.6179	24.3049	78.1512	4.85522	10.2034	2.81859	42.4887	53.5312	37.8416	41.0535	55.6567	35.3478	8.42231	11.0271
152.26	33.2522	52.3383	25.0314	24.1572	77.7029	3.89156	9.53017	2.80375	42.4995	55.9455	37.2556	41.0591	55.631	33.1562	8.36641	10.9549
155.57	31.8827	56.9307	24.7419	23.9783	57.2817	2.92334	8.44529	2.78743	43.4624	56.3492	37.7794	40.9505	51.4909	35.2644	8.35875	10.8218
158.88	31.4323	56.5782	25.5748	23.9525	47.5069	2.85783	6.18175	2.75153	44.133	55.8753	38.8563	40.2295	48.2327	37.4453	7.81231	10.6272
162.19	31.6693	56.7753	26.9479	23.6962	36.3273	3.23377	5.86491	2.95865	44.9106	55.3638	43.2125	39.3331	43.8949	40.8999	7.34472	10.6056
165.5	31.8916	56.8385	32.1679	19.9832	36.3483	3.20183	6.45512	3.23607	39.6017	54.1326	47.2088	39.2539	33.5692	41.6951	7.3925	9.84942
168.81	32.1903	62.8592	33.2133	16.8133	40.4606	3.27466	6.74685	3.23822	39.1568	52.3603	47.7525	38.8965	34.0913	41.6687	7.55458	9.37307
172.12	32.6797	68.0984	34.6461	15.517	42.27	3.56612	6.95959	3.17289	43.0728	52.0315	49.465	36.0791	34.433	40.8144	7.57656	9.526
175.43	33.4601	73.9749	39.3775	15.3946	47.4731	3.6935	7.20279	3.10363	40.8889	52.3552	49.6193	26.8415	40.5326	37.537	7.6989	9.8898
178.74	37.2055	75.4038	51.1274	13.1	47.6115	3.6995	7.21578	3.07554	39.8685	52.0548	50.1316	24.583	40.3577	32.7863	7.48707	9.47452
182.05	39.3683	75.344	53.148	9.73792	47.4883	3.6297	17.5234	3.14076	42.7226	54.0474	54.0444	22.6532	40.4418	28.9264	4.56145	8.90428
185.36	38.9202	76.233	55.4862	6.87444	47.0932	3.63687	22.4319	4.62901	47.4285	60.2841	63.2657	17.9176	40.5165	28.2698	4.05646	11.4557
188.67	38.7502	77.5844	61.2522	5.68275	45.2014	3.85014	25.6178	5.8845	48.8468	62.0441	66.6817	11.1527	40.753	30.3178	4.30425	13.6717
191.98	37.6153	77.1806	63.3443	5.24819	39.413	3.87377	38.9669	6.86894	49.5771	64.6877	72.9857	8.75717	40.3842	31.5116	5.04422	17.5396
195.29	30.4481	77.2851	63.8011	4.34051	34.6058	4.27813	40.7503	6.89272	55.6275	65.839	76.7513	8.71296	38.4464	31.9531	17.0095	32.9408
198.6	32.755	77.6749	63.2176	3.25533	32.3756	5.15699	40.8262	6.91591	57.8966	70.0082	78.3919	8.35952	35.0948	35.2164	20.6989	35.6283
201.91	34.3944	75.689	63.2322	2.15554	32.3654	5.64105	40.882	6.79032	66.6797	73.2035	81.6989	7.81982	34.3795	37.7856	22.8683	36.5585
205.22	35.01	74.5124	63.6527	2.05507	32.3586	5.68763	41.0994	6.68139	66.7205	77.5053	82.5571	6.42433	33.7765	37.4472	24.232	44.1394
208.53	35.8574	73.908	63.9961	2.49603	32.3749	6.73543	41.1748	6.65727	68.803	80.3498	82.0467	4.48825	33.6043	35.3155	24.286	48.4806
211.84	42.1846	73.2618	64.1853	2.64893	32.2289	7.76655	41.1687	6.6168	85.147	86.6656	79.1443	3.21895	33.3253	31.6303	24.2692	48.8322
215.15	44.5053	85.4686	62.4557	2.5676	32.0753	7.82654	41.1891	6.49835	88.3255	87.6251	81.2232	2.90736	33.0204	31.605	24.2923	49.3587
218.46	47.4738	86.0669	63.4311	2.57577	27.3403	8.07169	41.1837	6.50915	92.447	86.5305	80.297	2.87238	29.6364	31.8828	25.1885	50.6463
221.77	48.709	89.687	63.8046	2.83403	24.4328	8.30909	42.1313	6.53528	95.0502	87.1151	79.259	2.68748	26.028	31.8917	28.2163	53.113
225.08	51.0866	85.3819	61.1994	2.95263	11.2908	8.28047	44.9429	6.70871	94.9294	88.505	78.6551	1.91796	14.4823	32.0329	40.4839	55.975
228.39	51.5824	89.0675	53.3225	2.902	10.0221	8.34186	45.5388	7.25484	96.9543	93.6542	79.6134	1.4938	13.3993	32.2082	41.0865	60.2232
231.7	50.7635	90.7888	50.7944	2.88193	9.34243	8.33622	46.4059	7.53829	95.6255	99.9503	76.9379	1.35826	12.6355	32.1488	41.6599	61.8499
235.01	51.5947	92.0657	48.2224	3.01604	9.45013	8.35165	47.0351	7.17505	96.6226	96.9252	70.1075	1.31512	11.6189	32.2538	49.132	73.123
238.32	61.7498	90.5914	39.8945	3.1985	11.4956	8.41849	47.2354	6.9194	98.8823	93.1957	67.2623	1.45821	9.93069	30.7314	50.2804	85.8158
241.63	63.5977	90.749	39.0747	3.24855	11.774	8.53731	44.9428	6.88638	99.7359	90.8163	57.5059	1.62533	9.02109	28.9301	52.0744	89.4452
244.94	65.9052	90.7033	36.8938	3.27573	11.7745	8.50616	43.2636	6.88021	97.4593	90.3302	53.0142	1.60534	9.04014	28.6973	57.7368	90.9291
248.25	69.124	89.185	39.1631	3.77681	12.7576	8.42974	60.1129	7.37532	98.1181	89.1165	54.8416	1.86619	8.76255	25.6077	57.6418	91.5134
251.56	71.5425	87.8414	41.9817	4.41149	13.5795	9.18381	65.437	7.94331	94.5459	86.3456	50.6338	2.23377	8.0866	22.0369	70.0012	92.8184
254.87	76.834	86.1215	45.3098	4.5156	13.6331	9.30528	68.4616	8.86856	95.6713	81.1465	48.6044	2.38077	7.83995	20.5626	73.6225	91.9933
258.18	84.1247	85.695	45.1039	4.2622	13.6844	8.93383	82.9766	9.76462	98.7252	79.7693	54.1809	2.36547	7.55642	21.6239	76.1398	89.6607
261.49	92.4384	85.3795	45.4886	4.13974	13.5358	8.43626	85.5607	10.6332	91.0284	78.4652	56.1531	2.37687	7.75686	23.2739	85.9827	91.1986
264.8	89.7459	74.8657	44.5673	4.20132	13.1615	8.54723	86.1495	11.7767	84.8111	73.5368	54.377	2.47068	7.0988	21.9044	92.245	99.2131
268.11	87.8943	73.2038	47.1448	4.21802	13.0299	8.45838	86.4887	13.3256	80.1993	72.9275	53.3116	2.51581	6.18356	20.4916	92.4907	99.9764
271.42	87.4804	69.3506	47.5914	4.1796	12.9048	8.07389	86.4008	13.8132	74.2154	72.585	54.6652	2.55911	6.21704	20.5682	93.0788	98.4594
274.73	86.8458	70.3754	48.8335	4.05084	12.2585	8.04431	85.0674	13.9172	73.1972	73.1376	55.1617	2.65661	6.25658	20.9326	91.4061	98.5524
278.04	89.4186	65.7582	49.1928	4.14035	12.4465	7.988	84.4906	14.1115	70.809	62.838	55.7499	2.65097	5.83926	20.8305	92.6761	96.0165
281.35	88.9181	60.5018	49.7228	4.44665	13.5057	8.07569	83.5195	14.9991	70.5952	55.9595	55.7513	2.66217	5.71481	20.9438	94.8846	95.9714
284.66	90.4281	57.2035	49.8998	4.39281	14.5102	8.27202	82.4426	15.0387	65.6643	58.1148	56.3843	2.7231	5.63625	20.6731	91.5427	91.0417
287.97	86.2832	56.6945	49.1468	4.77148	14.1056	9.30154	81.2378	15.0615	65.1397	58.6624	58.7731	2.7811	4.94724	20.4535	95.3614	84.1431
291.28	85.0573	56.161	47.2189	4.75577	13.8281	9.27045	84.4511	14.708	64.3156	64.549	59.5431	2.66283	5.32957	20.4157	99.9929	74.5598
294.59	82.8901	55.2855	46.5184	4.75116	13.7969	9.16474	93.6633	15.2481	63.0127	65.0042	58.7824	2.68773	5.50393	20.5081	96.7961	73.9083
297.9	81.8344	51.9295	45.1496	4.5242	13.1394	9.31127	91.951	15.103	61.3639	64.9956	55.1838	2.77857	5.65719	20.8152	99.3725	77.9927
301.21	79.9446	50.7471	41.7065	4.05776	11.746	10.0331	89.3662	15.3578	56.9234	63.4304	53.1547	2.99051	5.9093	20.6061	93.8372	82.2718
304.52	74.6596	50.19	37.9548	6.09307	11.6102	10.471	93.878	15.4559	53.0384	62.6019	51.6811	3.18058	5.80565	18.698	91.7421	91.5421
307.83	67.9662	49.0212	35.0505	6.40138	11.559	10.4951	82.8315	15.5182	45.5442	61.9325	45.3004	3.18401	5.70675	17.607	93.8749	91.812
311.14	46.3901	48.9548	33.6185	6.60418	11.4765	10.1184	82.078	15.719	36.9069	59.1069	41.5913	3.24009	5.25591	14.2581	90.6018	93.6802
314.45	46.3627	48.3296	32.0201	6.91804	11.7174	9.7832	83.3218	15.6295	36.6888	57.0719	38.8442	3.52089	5.18994	12.9646	82.8936	84.6052
317.76	46.5608	44.4523	26.609	7.01499	11.6827	9.9143	91.6656	15.4934	36.4789	56.3873	36.1128	3.75801	5.16481	15.251	83.1967	82.9169
321.07	46.6856	31.1068	21.2639	7.27761	11.7204	9.88933	97.0955	14.4823	35.8986	55.6914	34.8336	3.89335	5.11268	20.3941	85.22	82.5627
324.38	46.5168	18.7598	16.5167	7.40171	11.8718	10.163	97.2773	15.2415	35.1939	54.287	34.1364	4.04363	5.02181	23.3415	84.1169	82.1024
327.69	41.0757	16.9504	16.131	7.37387	12.9665	10.8	98.194	15.9807	33.3051	53.7706	32.7926	4.44608	5.0379	25.4125	81.4437	80.936
331	45.5889	16.9691	13.7625	7.21537	11.802	11.3902	99.6574	15.0375	32.8823	49.8976	31.2046	4.48814	4.85342	26.9908	77.862	80.4894
