# Supplementary material for: Biomechanical Differences Among Collegiate Sprinters Developed Through Specialized and Diversified Training Pathways
Source: Sensors (Basel). 2026 Mar 18;26(6):1906. doi: 10.3390/s26061906 (PMC13030781; doi:10.3390/s26061906)
Supplement: Supplementary file 1 [file sensors-26-01906-s001.zip › emg data/输出结果/11/guoxingyi_Phase EMG data_Literature Methods_normalized.xlsx]

## Sheet: 预激活阶段
Time_ms	L_股直肌	L_股外侧肌	L_股内侧肌	L_半腱肌	L_胫骨前肌	L_腓骨长肌	L_外侧腓肠肌	L_比目鱼肌	R_股直肌	R_股外侧肌	R_股内侧肌	R_半腱肌	R_胫骨前肌	R_腓骨长肌	R_外侧腓肠肌	R_比目鱼肌
0	7.97615	2.1893	2.12764	3.01082	17.0876	4.10567	4.57197	1.13084	6.21967	1.20592	1.50408	5.94355	29.7238	8.83339	1.44645	0.854
1.495	8.56788	2.19238	2.23175	3.02934	17.0825	4.07724	4.5876	1.10256	6.01784	1.20479	1.52165	6.42371	29.9271	6.81701	1.43232	0.865673
2.99	8.72895	2.22683	2.41896	3.00211	17.0374	4.04885	4.58981	1.09918	6.03144	1.20119	1.50855	6.90811	29.4103	6.90272	1.52566	0.868235
4.485	8.98226	2.25145	2.71161	2.94219	16.9793	4.01251	4.60127	1.14514	5.94556	1.17927	1.51094	7.41115	28.5504	7.16644	1.61663	0.869054
5.98	9.02088	2.27642	2.93046	2.87484	16.6726	3.95052	4.56776	1.25843	5.93631	1.12263	1.53964	7.92635	27.9722	7.89705	1.69339	0.870533
7.475	9.02955	2.28068	3.04545	2.85879	16.2445	3.88503	4.50659	1.34218	6.20856	1.05936	1.57314	8.44391	26.8489	8.50753	1.69498	0.874081
8.97	9.09084	2.28055	3.08521	2.96255	16.011	3.87669	4.50118	1.39501	7.15969	1.01632	1.59525	8.91921	24.4613	9.14558	1.70176	0.878253
10.465	9.23492	2.27985	3.09051	3.15477	16.1125	3.90659	4.47334	1.48606	7.11212	1.00143	1.6096	9.33473	21.0233	9.33421	1.81218	0.881025
11.96	9.50108	2.27586	3.09076	3.34255	16.1734	4.00961	4.46914	1.62361	7.53719	0.995308	1.61308	9.70286	18.814	9.32777	1.8944	0.881638
13.455	9.648	2.25677	3.14491	3.44143	16.0416	4.08586	4.47032	1.66774	7.85056	1.01582	1.59721	9.85079	16.6032	9.31556	1.91573	0.881782
14.95	9.70502	2.23556	3.38201	3.45356	16.1772	4.1205	4.4837	1.6746	7.85445	1.05717	1.55483	10.2371	16.1986	9.31053	1.92711	0.887033
16.445	10.3325	2.18908	3.86986	3.47221	16.1456	4.09098	4.62016	1.7002	7.82278	1.1151	1.5494	10.769	15.8504	9.37964	2.02369	0.894316
17.94	13.1158	2.19739	4.51176	3.56095	16.2115	3.9107	4.69297	1.74511	7.83039	1.1687	1.57021	11.1786	13.651	9.39293	3.15202	0.913772
19.435	15.1076	2.23844	4.99802	3.78014	16.3404	3.73278	4.74919	1.78937	7.83672	1.20284	1.57365	11.4911	13.4278	9.3984	5.41481	0.995548
20.93	15.2785	2.23143	5.17105	4.14099	16.1149	3.70015	4.75907	1.83309	7.76821	1.2143	1.57387	11.8156	10.4287	9.59438	6.65928	1.02025
22.425	16.5604	2.21604	5.1966	4.53887	14.5762	3.71144	4.75417	1.88354	7.67384	1.20552	1.57144	12.1101	9.94223	9.64327	7.01891	1.04175
23.92	19.1489	2.17423	5.44689	4.863	14.1846	3.88401	4.82262	1.91019	7.63527	1.22288	1.54885	12.3982	9.7675	9.76675	7.07151	1.04827
25.415	21.5126	2.10835	5.95263	5.07003	14.1933	4.07004	4.97175	1.91629	7.66651	1.2648	1.54053	12.7533	9.76462	10.0949	7.90191	1.07224
26.91	21.939	2.10836	6.49881	5.12724	13.8261	4.0308	5.08644	1.91318	7.78502	1.30962	1.53962	12.9122	9.64497	10.9423	8.28837	1.07254
28.405	21.9262	2.09058	6.87949	5.07076	13.0897	4.04987	5.22843	1.92772	8.32121	1.33974	1.53115	13.3084	9.62693	11.6545	8.4048	1.06936
29.9	21.9293	2.07919	7.03559	4.98944	12.8332	4.05477	5.35809	1.95183	8.83752	1.36533	1.51392	13.6452	9.57441	11.978	9.41748	1.07559
31.395	21.9089	2.09284	7.07499	5.0007	13.5403	4.01692	5.3748	1.93361	9.058	1.37177	1.51101	13.9262	9.24659	12.2164	11.4222	1.08551
32.89	21.9217	2.13965	7.07527	5.13787	12.9978	4.05406	5.37572	1.92153	9.09182	1.3888	1.51004	14.1505	9.15509	12.2815	11.7733	1.08691
34.385	22.1167	2.20848	7.09293	5.36694	12.5866	4.02878	5.43843	1.91904	9.02979	1.38643	1.50591	14.3807	8.80098	12.2893	11.7884	1.07151
35.88	22.3166	2.26138	7.14094	5.60479	12.4553	3.86278	5.6158	1.92448	9.02236	1.38806	1.49648	14.5958	8.63099	12.412	11.8437	1.04083
37.375	22.447	2.27626	7.20829	5.76906	12.4352	3.80804	6.15179	1.93233	8.97905	1.40563	1.47921	14.7904	8.51271	12.6999	11.9196	0.994614
38.87	22.5198	2.26378	7.27599	5.82508	12.4143	3.7934	6.98863	1.93092	8.98646	1.41471	1.44578	15.0004	8.50076	13.0086	12.0408	0.95451
40.365	22.555	2.25949	7.33826	5.80291	12.4091	3.84448	7.21154	1.92514	8.85737	1.4046	1.41601	15.1332	8.50415	13.1046	12.1671	0.936709
41.86	22.7649	2.29194	7.40554	5.76657	12.4113	4.03206	7.22125	1.92812	8.72315	1.39535	1.41095	15.4673	8.52214	13.1169	12.2805	0.938426
43.355	23.7297	2.39988	7.49316	5.76173	12.4074	4.0751	7.24435	1.92651	8.72921	1.40162	1.40699	15.766	8.38597	13.1182	12.3441	0.946835
44.85	24.2927	2.52511	7.58976	5.78605	12.3713	4.07704	7.59342	1.90819	8.67315	1.43212	1.40686	15.9592	8.11499	13.1247	12.4369	0.940983
46.345	24.2872	2.60561	7.65383	5.81886	12.3317	4.08817	8.20393	1.95447	8.66011	1.45424	1.39147	16.0974	7.90921	13.1286	12.5066	0.919301
47.84	25.2176	2.60814	7.65942	5.83617	12.2324	4.11797	8.31928	2.01886	9.15047	1.45526	1.36433	16.1509	6.90974	13.1279	12.5989	0.894021
49.335	25.8843	2.60392	7.66793	5.83717	11.7654	4.19779	8.3626	2.07314	9.19871	1.44311	1.35093	16.1239	6.84877	13.1286	12.7479	0.874651
50.83	25.9697	2.61186	7.76528	5.83026	11.3429	4.30774	8.34261	2.14467	9.3474	1.43391	1.30851	16.0634	6.22151	13.1528	12.919	0.867567
52.325	25.9116	2.66072	7.95469	5.84224	11.2552	4.40075	8.33582	2.19412	9.73584	1.44578	1.29673	15.913	5.05522	13.1591	13.025	0.873522
53.82	25.842	2.73235	8.1108	5.87526	11.1254	4.46907	8.34082	2.2056	9.95136	1.49938	1.2954	15.7156	4.5524	12.9495	13.0448	0.886165
55.315	25.7786	2.76758	8.13005	5.90254	10.9905	4.475	8.32679	2.17552	11.2324	1.54609	1.27615	15.4772	3.767	12.4555	13.5966	0.890401
56.81	25.7961	2.75247	8.08104	5.90518	10.8893	4.46348	8.35002	2.11457	12.3247	1.58009	1.21407	15.2108	3.77832	11.9922	14.1448	0.888558
58.305	25.8047	2.74624	8.04552	5.89258	10.8803	4.47198	8.37652	2.11458	12.3916	1.58481	1.15634	14.9299	3.78077	11.5461	14.2712	0.885349
59.8	25.7751	2.76193	8.03943	5.9032	10.8427	4.48362	8.36983	2.25217	12.1465	1.58409	1.1216	14.6545	3.71976	11.0612	14.311	0.886163
61.295	25.7093	2.76559	8.04727	5.96532	10.6069	4.45096	8.34992	2.44997	12.9878	1.58841	1.09824	14.4064	3.48609	10.9455	14.327	0.899006
62.79	25.6102	2.7878	8.04724	6.05951	10.1779	4.35767	8.32747	2.55118	13.4918	1.6068	1.09786	14.1862	3.33965	10.9797	14.3468	0.922875
64.285	25.5703	3.07304	8.0153	6.17243	9.82696	4.30276	8.35695	2.55977	13.9558	1.62909	1.09719	14.1494	3.31245	11.0441	14.3615	0.946582
65.78	25.5391	3.49058	7.89358	6.24163	9.43812	4.24734	8.39718	2.55894	14.0033	1.65718	1.10817	14.2975	3.46045	11.0774	14.3696	0.95146
67.275	25.1065	3.50938	7.63353	6.234	9.40825	4.18859	8.48193	2.54256	13.9844	1.66462	1.10375	14.2274	3.54752	11.0691	14.3553	0.945938
68.77	23.6235	3.48568	7.27245	6.19338	9.02701	4.1317	8.5713	2.52837	13.9682	1.6309	1.07116	14.3829	3.57158	11.0608	14.0357	0.918653
70.265	22.8172	3.49027	7.01383	6.14187	8.84403	4.08679	8.63829	2.55249	13.9501	1.59909	1.08022	14.4179	3.5846	10.9912	13.3128	0.831476
71.76	22.6971	3.52209	7.00604	6.06744	8.83552	4.05926	8.80447	2.59907	13.9468	1.59197	1.07525	16.0052	3.54401	10.7541	12.8283	0.810491
73.255	21.5746	3.54175	7.05767	5.9751	8.75303	4.02885	8.95809	2.61562	14.0145	1.61458	1.07425	16.1217	3.4414	10.6661	12.7209	0.815745
74.75	19.0881	3.5869	6.85956	5.92233	8.56142	3.81556	8.95881	2.61694	14.338	1.64997	1.08364	16.0486	3.43303	10.5272	12.6677	0.81874
76.245	16.8719	3.6486	6.38921	5.91967	7.75267	3.52824	9.09606	2.61667	14.6723	1.66538	1.20408	15.8789	3.6124	10.1415	12.0911	0.789314
77.74	16.6325	3.6811	5.8413	5.97286	7.34127	3.34808	9.15879	2.64039	14.5738	1.66073	1.29697	18.2818	3.78235	9.15614	11.9909	0.783894
79.235	16.7677	3.75337	5.5276	6.05278	7.47235	3.2557	9.76738	2.93191	14.2447	1.63968	1.34614	18.8967	3.88112	8.41882	11.8841	0.780861
80.73	16.9427	3.81575	5.39316	6.04282	6.40691	3.23525	9.76938	3.41819	14.0188	1.60299	1.35376	18.6711	3.90861	8.01873	10.6649	0.776636
82.225	17.1591	3.83623	5.35678	6.06788	5.0753	3.22485	10.1026	3.54023	13.961	1.59234	1.34668	18.5629	3.78522	7.68724	8.90736	0.77388
83.72	17.1884	3.99571	5.36038	6.13496	4.59081	3.17331	10.1643	3.54147	14.1139	1.63077	1.35733	18.4468	3.72679	7.66153	8.66595	0.769669
85.215	16.9548	4.27294	5.36239	6.43503	4.12106	3.16137	12.1387	3.58392	15.2646	1.72609	1.36056	18.4261	3.71752	7.87308	8.67646	0.760491
86.71	16.7128	4.2543	5.34028	6.77095	3.99164	3.15571	15.1087	3.81628	16.0888	1.84231	1.38385	18.3231	4.52858	7.74351	8.71785	0.749703
88.205	16.5663	4.35765	5.26805	6.77792	3.88638	3.19611	16.2033	4.23814	16.3813	1.90794	1.39052	19.3923	5.77842	7.03198	9.04456	0.746778
89.7	16.5089	4.6044	5.17067	6.7694	3.82098	3.32854	16.2679	4.49761	16.3991	1.95263	1.39083	30.1382	6.26972	6.10508	10.1815	0.757793
91.195	16.4876	4.6305	5.06914	6.76913	3.82635	3.2459	17.4181	4.60052	16.4054	1.97921	1.39111	39.2741	6.32784	5.57424	12.2621	0.778499
92.69	15.9836	4.65828	4.92777	6.7606	3.80809	3.02806	20.7224	4.62115	16.4004	1.98901	1.38913	39.5965	6.30944	5.27842	12.9181	0.797323
94.185	14.2555	4.67917	4.73357	6.7352	3.79361	3.01279	22.5281	4.71567	16.3915	1.98883	1.38653	39.6492	6.58241	5.18222	13.6395	0.808925
95.68	13.4558	4.7173	4.50929	6.79461	3.95482	3.3954	24.508	4.722	16.3915	2.03874	1.38671	39.8112	6.98292	5.1586	13.8777	0.817333
97.175	13.0408	4.7437	4.42747	7.01767	4.24656	3.85724	24.8155	4.76217	16.3052	2.1609	1.38281	39.8894	7.17793	5.19682	16.1115	0.818399
98.67	10.7987	4.76136	4.79635	7.07824	4.3341	3.91353	24.9911	4.95006	15.9938	2.33615	1.35976	39.9221	7.1092	5.2893	17.6834	0.818189
100.165	8.9462	4.76734	5.01655	7.10312	4.53637	3.9814	25.0339	5.27153	15.9845	2.46779	1.33445	39.9268	7.09303	5.29002	17.7051	0.830999
101.66	8.10145	4.76106	4.84657	7.18289	4.86277	4.05455	25.1343	5.56137	15.8754	2.49428	1.33853	39.9749	7.05395	5.20728	17.6275	0.849723
103.155	7.9914	4.76026	4.69333	7.56634	4.95938	4.01451	25.7393	5.64638	15.7773	2.48297	1.34685	40.0117	7.03867	5.13067	17.6292	0.858663
104.65	7.99156	4.79034	4.59015	7.68386	5.27067	4.10085	25.8378	5.64852	15.9817	2.44897	1.35925	40.0565	7.0395	5.12829	17.6159	0.884482
106.145	9.16558	5.01554	4.46002	7.67476	5.48479	4.23856	25.8761	5.68574	16.7382	2.41539	1.42717	40.1053	7.03311	5.10743	17.1317	0.943443
107.64	16.1537	5.14327	4.54213	7.68553	5.68161	4.24083	26.3249	5.83115	18.4125	2.39006	1.52675	40.1564	7.05306	5.10816	16.8039	0.97338
109.135	20.2343	5.2027	4.57168	7.68101	5.6803	4.24116	26.4636	6.21776	19.0073	2.38343	1.58758	40.2086	7.06033	5.19249	16.7372	0.97606
110.63	20.557	5.20336	4.99247	7.60125	5.67896	4.23018	27.3631	6.56127	19.8883	2.38812	1.59819	40.261	7.08572	5.28174	16.8007	0.971282
112.125	21.7701	5.26737	5.94601	7.47081	5.679	4.26095	28.1849	6.59167	21.9311	2.58457	1.60211	40.3114	7.17138	5.34107	16.9909	0.964992
113.62	22.579	5.51929	6.43395	7.34459	5.68178	4.29743	30.1301	6.57239	22.4817	2.7583	1.6757	40.3572	7.25371	5.3474	17.3158	0.965094
115.115	22.5919	5.67582	6.49844	7.24277	5.6912	4.30562	30.9602	6.56743	22.8422	2.74628	1.71365	40.3373	7.29207	5.3311	17.4315	0.965247
116.61	22.7707	5.63012	6.60962	7.19821	5.66375	4.40723	31.2262	6.60302	28.5132	2.78537	1.77471	40.2164	7.23275	5.33452	17.4269	0.966783
118.105	23.8245	5.67581	6.75402	7.20908	5.60096	4.67012	31.1773	6.71345	34.2871	2.85943	1.84433	40.1698	7.21039	5.48178	17.4316	0.966048
119.6	25.5428	5.72436	6.77706	7.2759	5.58126	4.80197	31.1355	6.76547	37.556	2.86127	1.83766	40.0624	7.55491	5.51412	17.4296	0.971586
121.095	26.8541	5.92158	6.75989	7.50714	6.96426	4.80966	31.1987	6.79084	40.7088	2.88544	1.85965	40.012	8.24453	5.4968	17.4328	0.984779
122.59	27.4864	6.25845	7.44185	7.877	12.2179	4.81675	31.379	6.80952	41.7073	3.01067	1.90151	39.6826	8.58719	5.55641	17.4431	1.00863
124.085	27.5042	6.52214	8.86272	8.15452	14.3687	4.84023	31.598	6.81164	41.7138	3.22622	1.9041	39.6809	8.63193	5.61272	17.451	1.02118
125.58	27.568	6.96555	9.12095	8.31431	14.6431	4.89505	31.7299	6.88523	41.7391	3.60205	1.92068	39.855	8.89936	5.78357	17.4565	1.02354
127.075	27.8035	7.15625	9.66629	8.34485	15.8001	4.91732	31.7	7.2267	41.9624	4.0172	1.85117	39.8249	8.90588	6.09227	17.4599	1.01852
128.57	28.2157	7.2619	10.3704	8.30382	15.855	4.84451	31.7603	7.46955	42.4136	4.15659	1.77158	38.7501	8.94103	6.49784	17.4431	1.01897
130.065	28.719	7.27012	10.4308	8.25172	15.819	4.80182	33.3102	7.54443	42.9079	4.23871	1.73318	41.527	9.31447	6.83625	17.4367	1.03266
131.56	29.6659	7.24357	10.4451	8.3074	15.8762	4.8359	34.0588	8.11415	43.319	4.38866	1.88025	49.1089	9.44545	6.88823	17.4912	1.06833
133.055	30.917	7.24232	10.4555	8.3128	17.2133	5.0445	34.4213	8.83141	43.6295	4.41713	4.69002	53.5243	9.62935	7.02952	17.9612	1.12428
134.55	31.1437	7.18241	10.4662	8.24655	17.8826	5.12172	35.6865	9.36452	43.7597	4.64574	7.19415	56.9898	10.0609	7.45172	19.5009	1.20264
136.045	31.1214	7.1865	10.4563	7.88483	18.0662	5.11591	35.9421	9.41359	43.4992	5.28574	8.70222	58.1255	10.184	7.5295	21.5057	1.28428
137.54	31.1429	7.36902	10.5795	7.56357	19.5758	5.09759	35.1741	9.44796	43.3167	5.94261	10.8758	58.3342	9.7851	7.46081	21.7958	1.34464
139.035	31.206	7.33322	10.6485	7.48196	19.7552	5.03401	34.6757	9.58537	43.2674	6.56404	11.4449	57.7128	9.21412	7.44201	22.2989	1.37482
140.53	31.3006	7.21005	10.732	7.49466	19.7912	4.92917	34.7492	9.83578	43.2908	6.84906	11.7015	51.1119	9.01016	7.4374	22.9285	1.36982
142.025	31.4152	7.34251	10.7638	7.57352	19.8985	4.95148	34.2656	9.85954	43.3361	6.88503	11.739	47.1097	9.00721	7.37757	23.2137	1.36193
143.52	31.5256	8.00468	10.8066	7.665	20.0193	5.01411	33.0196	9.9947	43.379	7.01268	11.949	46.9196	8.99228	7.43441	23.1553	1.3557
145.015	31.6021	8.50643	12.0453	7.67345	20.0919	5.00375	31.9174	10.3798	43.3911	7.32998	12.0345	46.7771	8.74561	7.73819	22.7445	1.34512
146.51	31.6335	8.50208	14.334	7.66936	20.1729	4.71967	30.5741	10.5084	43.4965	8.38954	12.0732	46.5794	8.50522	8.1188	23.1793	1.36825
148.005	31.6506	8.60663	14.8304	7.91068	21.3264	4.50385	31.5769	10.465	44.366	8.91177	12.7703	46.4446	8.40725	8.24998	22.3992	1.42484
149.5	31.7647	8.72445	14.8122	8.19586	21.9238	4.50933	31.7642	10.3599	45.4301	9.15344	13.2979	46.3659	8.44805	8.29051	21.7957	1.48004

## Sheet: 缓冲阶段
Time_ms	L_股直肌	L_股外侧肌	L_股内侧肌	L_半腱肌	L_胫骨前肌	L_腓骨长肌	L_外侧腓肠肌	L_比目鱼肌	R_股直肌	R_股外侧肌	R_股内侧肌	R_半腱肌	R_胫骨前肌	R_腓骨长肌	R_外侧腓肠肌	R_比目鱼肌
0	31.789	8.75946	14.7779	8.3624	22.4409	4.47672	31.7845	10.3195	45.6328	9.53187	13.3029	46.3451	8.45888	8.30576	21.7699	1.50426
0.125	31.7916	8.76534	14.7768	8.4011	22.6372	4.45922	31.8233	10.3095	45.6634	9.62522	13.3193	46.3406	8.46258	8.3067	21.7694	1.50889
0.25	31.7942	8.77122	14.7758	8.43979	22.8336	4.44172	31.8621	10.2994	45.694	9.71858	13.3356	46.3361	8.46627	8.30764	21.7689	1.51351
0.375	31.7969	8.7771	14.7747	8.47849	23.0299	4.42423	31.9009	10.2894	45.7246	9.81193	13.3519	46.3315	8.46996	8.30859	21.7684	1.51813
0.5	31.7995	8.78298	14.7737	8.51718	23.2262	4.40673	31.9397	10.2793	45.7551	9.90528	13.3682	46.327	8.47366	8.30953	21.7679	1.52276
0.625	31.7988	8.79076	14.7736	8.54482	23.3772	4.38517	31.9655	10.2711	45.7728	9.96789	13.4026	46.3233	8.47703	8.3089	21.7683	1.52562
0.75	31.7982	8.79854	14.7735	8.57245	23.5282	4.3636	31.9913	10.2628	45.7904	10.0305	13.4369	46.3196	8.4804	8.30827	21.7687	1.52849
0.875	31.7976	8.80632	14.7735	8.60008	23.6792	4.34203	32.017	10.2546	45.8081	10.0931	13.4712	46.3159	8.48377	8.30765	21.7691	1.53136
1	31.7969	8.8141	14.7734	8.62771	23.8302	4.32047	32.0428	10.2463	45.8257	10.1557	13.5055	46.3122	8.48715	8.30702	21.7694	1.53422
1.125	31.7945	8.83088	14.7795	8.65027	23.9364	4.30431	32.0361	10.2396	45.8358	10.188	13.5572	46.3096	8.48857	8.30644	21.773	1.53656
1.25	31.7921	8.84767	14.7855	8.67283	24.0426	4.28816	32.0293	10.2329	45.8458	10.2203	13.6089	46.3071	8.48999	8.30585	21.7765	1.53889
1.375	31.7897	8.86445	14.7916	8.69539	24.1488	4.272	32.0225	10.2262	45.8559	10.2526	13.6606	46.3045	8.49141	8.30526	21.7801	1.54123
1.5	31.7873	8.88124	14.7976	8.71795	24.255	4.25585	32.0157	10.2194	45.8659	10.2848	13.7123	46.3019	8.49283	8.30467	21.7836	1.54356
1.625	31.7844	8.91193	14.8503	8.72835	24.3518	4.24798	32.0474	10.2115	45.8704	10.3	13.785	46.3008	8.49271	8.30464	21.8012	1.54622
1.75	31.7815	8.94263	14.9031	8.73876	24.4485	4.24011	32.0791	10.2035	45.8748	10.3152	13.8577	46.2997	8.49259	8.3046	21.8188	1.54887
1.875	31.7786	8.97333	14.9558	8.74916	24.5453	4.23224	32.1108	10.1955	45.8793	10.3304	13.9304	46.2986	8.49246	8.30457	21.8363	1.55153
2	31.7757	9.00403	15.0085	8.75956	24.6421	4.22437	32.1425	10.1876	45.8838	10.3456	14.0031	46.2975	8.49234	8.30453	21.8539	1.55419
2.125	31.7729	9.04887	15.1313	8.74651	24.7273	4.2214	32.1551	10.1789	45.8836	10.3544	14.0958	46.2981	8.49192	8.30572	21.8776	1.55649
2.25	31.7702	9.09371	15.2541	8.73345	24.8126	4.21843	32.1678	10.1703	45.8834	10.3633	14.1884	46.2987	8.4915	8.30692	21.9012	1.55879
2.375	31.7674	9.13855	15.3768	8.72039	24.8978	4.21546	32.1804	10.1617	45.8832	10.3721	14.281	46.2993	8.49108	8.30811	21.9249	1.5611
2.5	31.7646	9.18339	15.4996	8.70733	24.9831	4.21248	32.1931	10.153	45.883	10.3809	14.3737	46.2999	8.49066	8.3093	21.9485	1.5634
2.625	31.7624	9.24579	15.6525	8.68149	25.0388	4.21155	32.1431	10.1481	45.8803	10.3891	14.4659	46.3021	8.49036	8.31338	21.9667	1.56427
2.75	31.7601	9.30818	15.8053	8.65565	25.0945	4.21061	32.0931	10.1431	45.8775	10.3972	14.5581	46.3044	8.49005	8.31746	21.9849	1.56515
2.875	31.7578	9.37058	15.9582	8.62981	25.1502	4.20967	32.0432	10.1381	45.8748	10.4054	14.6504	46.3067	8.48974	8.32153	22.003	1.56603
3	31.7556	9.43297	16.1111	8.60397	25.206	4.20873	31.9932	10.1331	45.8721	10.4136	14.7426	46.3089	8.48943	8.32561	22.0212	1.5669
3.125	31.7541	9.51378	16.2356	8.58017	25.2406	4.20822	31.9765	10.1329	45.8695	10.4239	14.8011	46.3124	8.48895	8.33378	22.0439	1.5665
3.25	31.7527	9.59458	16.3601	8.55636	25.2753	4.20772	31.9597	10.1327	45.8669	10.4342	14.8595	46.3158	8.48846	8.34194	22.0666	1.5661
3.375	31.7512	9.67538	16.4846	8.53255	25.31	4.20721	31.9429	10.1325	45.8642	10.4445	14.9179	46.3192	8.48797	8.35011	22.0894	1.5657
3.5	31.7497	9.75619	16.6091	8.50875	25.3446	4.2067	31.9262	10.1323	45.8616	10.4548	14.9764	46.3226	8.48749	8.35828	22.1121	1.5653
3.625	31.7491	9.83058	16.6807	8.49086	25.3806	4.20458	32.0032	10.1345	45.8607	10.467	14.9889	46.3266	8.48628	8.3701	22.14	1.56423
3.75	31.7485	9.90497	16.7523	8.47296	25.4166	4.20245	32.0803	10.1366	45.8598	10.4791	15.0014	46.3305	8.48506	8.38192	22.1679	1.56317
3.875	31.7479	9.97935	16.8239	8.45507	25.4526	4.20033	32.1574	10.1388	45.859	10.4913	15.0139	46.3344	8.48385	8.39373	22.1957	1.56211
4	31.7473	10.0537	16.8954	8.43718	25.4886	4.19821	32.2344	10.141	45.8581	10.5035	15.0264	46.3383	8.48264	8.40555	22.2236	1.56104
4.125	31.7476	10.0861	16.9207	8.42545	25.5466	4.19103	32.3893	10.144	45.8581	10.5147	15.0314	46.3422	8.48075	8.4205	22.2495	1.55949
4.25	31.7478	10.1184	16.9459	8.41372	25.6046	4.18385	32.5441	10.1469	45.8581	10.5259	15.0365	46.346	8.47886	8.43544	22.2754	1.55793
4.375	31.748	10.1507	16.9711	8.40199	25.6626	4.17667	32.6989	10.1499	45.8581	10.5372	15.0415	46.3499	8.47696	8.45039	22.3013	1.55638
4.5	31.7483	10.183	16.9964	8.39025	25.7206	4.16949	32.8537	10.1529	45.8581	10.5484	15.0465	46.3538	8.47507	8.46533	22.3272	1.55482
4.625	31.749	10.181	16.9962	8.38475	25.8151	4.15385	33.0579	10.1565	45.8549	10.5572	15.121	46.3573	8.47337	8.48358	22.3541	1.55265
4.75	31.7498	10.1791	16.9961	8.37925	25.9096	4.13822	33.2621	10.1601	45.8517	10.566	15.1955	46.3608	8.47166	8.50182	22.381	1.55048
4.875	31.7506	10.1771	16.996	8.37375	26.0041	4.12259	33.4664	10.1637	45.8485	10.5748	15.27	46.3644	8.46995	8.52007	22.4079	1.54831
5	31.7514	10.1751	16.9958	8.36825	26.0986	4.10696	33.6706	10.1673	45.8453	10.5836	15.3445	46.3679	8.46825	8.53831	22.4348	1.54613
5.125	31.7506	10.1762	16.995	8.36665	26.2434	4.08637	33.8741	10.17	45.8322	10.5922	15.5439	46.3708	8.46694	8.55936	22.4613	1.54329
5.25	31.7498	10.1772	16.9941	8.36505	26.3883	4.06577	34.0777	10.1727	45.819	10.6009	15.7434	46.3736	8.46563	8.5804	22.4878	1.54044
5.375	31.7489	10.1782	16.9933	8.36346	26.5331	4.04518	34.2813	10.1754	45.8059	10.6095	15.9429	46.3765	8.46432	8.60145	22.5143	1.53759
5.5	31.7481	10.1793	16.9925	8.36186	26.678	4.02458	34.4848	10.1781	45.7928	10.6182	16.1423	46.3794	8.46302	8.62249	22.5408	1.53474
5.625	31.7385	10.1944	17.0062	8.3614	26.8927	4.01434	34.6054	10.1783	45.7639	10.6317	16.4445	46.3815	8.46172	8.64415	22.5597	1.53154
5.75	31.7288	10.2095	17.0199	8.36093	27.1074	4.0041	34.7259	10.1784	45.735	10.6452	16.7466	46.3837	8.46043	8.6658	22.5787	1.52834
5.875	31.7192	10.2246	17.0337	8.36047	27.3221	3.99386	34.8465	10.1785	45.7061	10.6587	17.0487	46.3858	8.45914	8.68745	22.5977	1.52514
6	31.7095	10.2397	17.0474	8.36	27.5367	3.98363	34.9671	10.1786	45.6772	10.6722	17.3508	46.388	8.45785	8.70911	22.6167	1.52194
6.125	31.6715	10.2611	17.0767	8.35965	27.8076	3.99842	34.9815	10.1766	45.6308	10.6959	17.6705	46.3902	8.45705	8.72982	22.629	1.51922
6.25	31.6335	10.2824	17.1059	8.35929	28.0784	4.01321	34.996	10.1745	45.5844	10.7196	17.9902	46.3924	8.45625	8.75053	22.6412	1.51649
6.375	31.5955	10.3038	17.1351	8.35894	28.3492	4.02801	35.0105	10.1724	45.538	10.7433	18.3099	46.3946	8.45545	8.77124	22.6534	1.51377
6.5	31.5574	10.3251	17.1644	8.35858	28.62	4.0428	35.025	10.1704	45.4916	10.767	18.6296	46.3968	8.45465	8.79195	22.6656	1.51105
6.625	31.4492	10.3492	17.2011	8.35871	28.8313	4.07921	35.0319	10.1668	45.4308	10.8004	18.8847	46.4009	8.45915	8.81376	22.6784	1.50993
6.75	31.3409	10.3733	17.2378	8.35884	29.0425	4.11561	35.0389	10.1632	45.3701	10.8338	19.1399	46.405	8.46364	8.83557	22.6913	1.50881
6.875	31.2326	10.3973	17.2745	8.35896	29.2538	4.15201	35.0459	10.1596	45.3093	10.8672	19.395	46.4091	8.46814	8.85738	22.7041	1.50769
7	31.1244	10.4214	17.3112	8.35909	29.4651	4.18841	35.0529	10.1561	45.2485	10.9006	19.6502	46.4132	8.47264	8.8792	22.7169	1.50657
7.125	30.8972	10.446	17.3441	8.35999	29.5011	4.22715	35.1548	10.1511	45.1849	10.9349	19.8063	46.4221	8.49597	8.90781	22.7309	1.50795
7.25	30.6701	10.4706	17.377	8.3609	29.5372	4.26588	35.2568	10.1461	45.1213	10.9693	19.9623	46.4309	8.51931	8.93642	22.745	1.50934
7.375	30.443	10.4953	17.4099	8.3618	29.5732	4.30462	35.3587	10.1411	45.0577	11.0036	20.1184	46.4397	8.54265	8.96504	22.759	1.51073
7.5	30.2159	10.5199	17.4428	8.3627	29.6093	4.34335	35.4607	10.1362	44.9941	11.038	20.2745	46.4486	8.56598	8.99365	22.773	1.51212
7.625	29.8777	10.542	17.4644	8.36357	29.6675	4.36667	35.6342	10.1279	44.9468	11.0632	20.3424	46.4646	8.62192	9.03391	22.7854	1.5164
7.75	29.5395	10.5642	17.486	8.36443	29.7258	4.38998	35.8078	10.1196	44.8996	11.0884	20.4104	46.4806	8.67786	9.07418	22.7978	1.52067
7.875	29.2013	10.5864	17.5076	8.36529	29.784	4.4133	35.9813	10.1113	44.8524	11.1137	20.4783	46.4967	8.7338	9.11444	22.8101	1.52495
8	28.8631	10.6085	17.5292	8.36616	29.8422	4.43661	36.1548	10.103	44.8051	11.1389	20.5462	46.5127	8.78974	9.15471	22.8225	1.52923
8.125	28.5077	10.6291	17.5394	8.36562	30.311	4.44157	36.3109	10.0894	44.7842	11.1508	20.559	46.5362	8.87401	9.20356	22.8332	1.5365
8.25	28.1524	10.6497	17.5496	8.36507	30.7798	4.44653	36.4671	10.0759	44.7634	11.1627	20.5719	46.5596	8.95829	9.25241	22.8439	1.54378
8.375	27.7971	10.6703	17.5597	8.36453	31.2486	4.45148	36.6232	10.0623	44.7425	11.1747	20.5847	46.5831	9.04256	9.30126	22.8546	1.55105
8.5	27.4418	10.6909	17.5699	8.36399	31.7174	4.45644	36.7793	10.0487	44.7216	11.1866	20.5976	46.6065	9.12684	9.35011	22.8653	1.55832
8.625	27.1741	10.7157	17.5714	8.3623	32.4877	4.45536	36.876	10.0318	44.7165	11.1888	20.5988	46.6348	9.22632	9.39904	22.8748	1.56871
8.75	26.9065	10.7406	17.5729	8.36061	33.2581	4.45428	36.9726	10.0149	44.7115	11.1911	20.6001	46.6631	9.3258	9.44797	22.8844	1.57909
8.875	26.6389	10.7655	17.5744	8.35893	34.0285	4.4532	37.0693	9.99794	44.7065	11.1933	20.6014	46.6914	9.42528	9.4969	22.894	1.58947
9	26.3712	10.7904	17.5759	8.35724	34.7989	4.45212	37.1659	9.98103	44.7015	11.1955	20.6026	46.7196	9.52476	9.54583	22.9036	1.59986
9.125	26.2322	10.8244	17.5803	8.36464	35.4012	4.46374	37.2104	9.96429	44.6964	11.1955	20.6453	46.7485	9.6401	9.59205	22.9147	1.61326
9.25	26.0932	10.8584	17.5847	8.37203	36.0035	4.47535	37.2549	9.94755	44.6914	11.1955	20.688	46.7773	9.75545	9.63828	22.9259	1.62667
9.375	25.9542	10.8924	17.5891	8.37943	36.6058	4.48697	37.2994	9.93081	44.6863	11.1956	20.7307	46.8062	9.87079	9.6845	22.937	1.64007
9.5	25.8152	10.9265	17.5936	8.38683	37.2082	4.49858	37.3439	9.91407	44.6813	11.1956	20.7734	46.8351	9.98613	9.73072	22.9482	1.65348
9.625	25.7951	10.9632	17.6456	8.43182	37.4803	4.53668	37.3448	9.89877	44.6667	11.1969	20.9039	46.8596	10.1218	9.77839	22.959	1.66938
9.75	25.775	10.9999	17.6976	8.47681	37.7525	4.57478	37.3457	9.88346	44.6522	11.1983	21.0345	46.8841	10.2575	9.82607	22.9698	1.68528
9.875	25.7548	11.0367	17.7496	8.52181	38.0246	4.61288	37.3465	9.86816	44.6376	11.1997	21.1651	46.9086	10.3932	9.87375	22.9806	1.70118
10	25.7347	11.0734	17.8016	8.5668	38.2968	4.65098	37.3474	9.85286	44.623	11.201	21.2956	46.9331	10.5289	9.92143	22.9915	1.71709
10.125	25.832	11.0972	17.9678	8.66162	38.3732	4.71868	37.3105	9.83883	44.5919	11.2025	21.5164	46.9487	10.6579	9.97414	22.998	1.73492
10.25	25.9293	11.121	18.134	8.75644	38.4496	4.78638	37.2735	9.8248	44.5607	11.2039	21.7372	46.9644	10.787	10.0268	23.0046	1.75275
10.375	26.0266	11.1447	18.3002	8.85126	38.526	4.85408	37.2366	9.81077	44.5295	11.2053	21.958	46.98	10.916	10.0795	23.0112	1.77058
10.5	26.1239	11.1685	18.4664	8.94608	38.6024	4.92178	37.1997	9.79674	44.4983	11.2067	22.1787	46.9956	11.0451	10.1323	23.0177	1.78841
10.625	26.3854	11.1748	18.7588	9.05243	38.6143	5.01402	37.1589	9.78425	44.4433	11.2072	22.4236	47.0006	11.1142	10.1869	23.0202	1.808
10.75	26.6469	11.181	19.0512	9.15877	38.6262	5.10626	37.1181	9.77176	44.3883	11.2077	22.6684	47.0057	11.1833	10.2415	23.0227	1.82758
10.875	26.9084	11.1873	19.3436	9.26511	38.6381	5.1985	37.0774	9.75927	44.3334	11.2082	22.9133	47.0107	11.2525	10.2962	23.0252	1.84717
11	27.1699	11.1936	19.636	9.37146	38.65	5.29074	37.0366	9.74678	44.2784	11.2087	23.1582	47.0157	11.3216	10.3508	23.0277	1.86675
11.125	27.5939	11.1932	19.9851	9.45379	38.65	5.39982	37.0204	9.73648	44.1955	11.2082	23.3308	47.0135	11.3266	10.3973	23.027	1.88784
11.25	28.0179	11.1927	20.3342	9.53613	38.65	5.50889	37.0041	9.72617	44.1127	11.2077	23.5034	47.0113	11.3316	10.4438	23.0264	1.90894
11.375	28.4419	11.1922	20.6833	9.61846	38.65	5.61797	36.9879	9.71587	44.0299	11.2072	23.676	47.0091	11.3366	10.4903	23.0257	1.93003
11.5	28.8659	11.1918	21.0324	9.7008	38.65	5.72705	36.9716	9.70557	43.947	11.2067	23.8487	47.0069	11.3417	10.5368	23.025	1.95112
11.625	29.2976	11.192	21.3458	9.76231	38.657	5.84353	36.9603	9.69843	43.8428	11.2045	23.9127	47.0035	11.3452	10.5667	23.0209	1.9729
11.75	29.7293	11.1922	21.6593	9.82383	38.664	5.96002	36.949	9.69129	43.7387	11.2023	23.9768	47	11.3487	10.5966	23.0167	1.99468
11.875	30.161	11.1924	21.9727	9.88534	38.671	6.0765	36.9377	9.68414	43.6345	11.2001	24.0409	46.9965	11.3523	10.6266	23.0126	2.01645
12	30.5927	11.1927	22.2862	9.94685	38.678	6.19299	36.9264	9.677	43.5303	11.1978	24.105	46.993	11.3558	10.6565	23.0085	2.03823
12.125	30.8805	11.1914	22.5004	10.002	38.6941	6.30183	36.8743	9.67394	43.4273	11.1968	24.1101	46.9924	11.4035	10.6707	23.0005	2.0604
12.25	31.1682	11.1902	22.7145	10.0571	38.7102	6.41068	36.8221	9.67087	43.3242	11.1957	24.1153	46.9918	11.4511	10.685	22.9926	2.08258
12.375	31.456	11.1889	22.9287	10.1122	38.7263	6.51953	36.77	9.66781	43.2211	11.1946	24.1204	46.9912	11.4988	10.6992	22.9847	2.10475
12.5	31.7437	11.1877	23.1429	10.1673	38.7424	6.62837	36.7179	9.66474	43.1181	11.1936	24.1256	46.9906	11.5465	10.7135	22.9767	2.12693

## Sheet: 推蹬阶段
Time_ms	L_股直肌	L_股外侧肌	L_股内侧肌	L_半腱肌	L_胫骨前肌	L_腓骨长肌	L_外侧腓肠肌	L_比目鱼肌	R_股直肌	R_股外侧肌	R_股内侧肌	R_半腱肌	R_胫骨前肌	R_腓骨长肌	R_外侧腓肠肌	R_比目鱼肌
0	32.3803	11.1618	23.5566	10.3731	38.8017	6.96772	36.169	9.66233	42.8025	11.2472	24.1428	47.0108	11.9406	10.7331	22.9296	2.22451
2.975	37.037	11.0657	23.6457	11.0067	38.9052	7.40829	34.5351	9.66915	42.7267	14.4441	25.6573	47.1036	14.5063	10.6561	22.7326	2.95486
5.95	44.0679	11.2723	23.6648	11.1436	40.0355	7.44325	34.8372	9.88856	34.8558	15.1908	27.58	47.0349	16.0553	10.6498	22.8567	3.48264
8.925	50.9791	11.9732	24.1181	11.034	43.1875	7.8633	34.8322	10.5118	30.2066	16.3505	34.7315	46.9993	16.2456	10.6584	22.8553	3.7987
11.9	52.2694	11.8366	25.0523	11.9627	43.1676	7.86187	34.6257	10.615	34.479	16.4887	34.7816	46.9063	17.1836	10.5382	22.845	3.94977
14.875	52.2969	11.8547	25.8071	12.544	42.7265	7.80255	35.0409	10.2924	41.3666	16.3549	35.2028	47.0786	17.5397	10.1989	22.8673	3.96565
17.85	51.9782	11.9603	26.3295	12.5861	43.0409	7.79798	33.46	10.0379	42.545	16.4806	36.3348	42.948	17.3859	9.94503	22.947	4.00013
20.825	50.8437	12.5509	28.2461	12.6742	42.9828	7.6574	32.309	8.77613	41.8407	16.646	36.3179	26.8184	17.1732	10.0673	22.4488	4.34469
23.8	50.9501	12.7923	28.7547	13.0414	43.2403	7.79387	29.7732	8.39686	41.593	18.596	36.7846	18.4575	17.4013	9.44325	19.098	5.37913
26.775	51.9502	13.4593	29.6294	13.2708	42.6216	7.92649	29.5452	15.1396	42.552	19.604	38.6263	18.5648	19.1948	9.50739	17.9464	7.01707
29.75	51.8511	14.7061	31.807	13.2441	43.6902	9.42335	30.6574	20.3573	43.1428	20.7946	42.3895	18.7261	23.9007	9.8405	14.2863	9.24161
32.725	51.9379	15.0925	31.2528	13.2267	44.9633	14.4552	30.385	20.9717	43.8526	21.4473	51.0732	19.3851	25.8022	9.9774	14.175	11.7751
35.7	52.6968	15.2527	30.6063	13.5329	44.9716	16.0129	30.6773	20.9363	42.8432	24.4114	51.5518	20.1235	31.0455	11.1799	10.9804	14.1149
38.675	53.5625	15.2333	31.5502	14.8025	45.3099	17.7914	32.9265	21.012	66.147	25.16	52.0593	20.6204	36.9807	12.4288	10.5461	14.4565
41.65	56.6919	14.5445	31.2001	15.0379	50.6816	20.68	32.3983	25.3595	73.1047	25.9783	51.8169	23.0489	54.6279	14.3014	9.31712	17.5267
44.625	60.149	14.4278	31.9895	16.35	58.1256	21.8171	35.0259	30.4451	80.0923	26	52.041	24.2818	59.5647	19.1781	9.12412	32.1286
47.6	63.945	17.9537	36.022	16.6563	53.9954	22.6458	37.2666	31.6411	93.068	26.4073	51.6769	23.5971	59.8273	23.603	10.7326	42.5008
50.575	60.7603	21.0544	36.8575	19.2398	53.7628	22.0733	38.857	31.7373	93.841	26.8295	51.4341	23.4414	59.7297	32.4382	11.4572	42.5553
53.55	60.3377	24.5984	37.6305	21.668	54.2125	22.2955	71.7269	31.8659	93.6694	27.205	51.6694	23.2099	59.6931	43.5658	11.9904	43.5209
56.525	56.916	24.5075	38.9078	22.7876	54.9494	23.4511	77.1225	35.2544	94.3878	29.8459	51.0737	23.4668	59.3402	43.9827	21.8096	44.0311
59.5	54.0173	24.1108	39.7423	31.6525	54.2722	24.4276	84.9182	40.4463	98.0831	29.8435	50.0576	23.324	59.5454	44.37	27.5932	45.9036
62.475	52.7659	24.1883	38.694	45.7682	57.9478	26.1737	94.2719	57.4127	98.8167	30.5326	60.3684	22.7915	59.7874	45.7949	28.0418	53.4148
65.45	56.2816	24.1405	38.3565	51.4737	63.3167	26.8902	97.4372	60.0946	97.3754	30.9495	60.5629	21.8527	60.9774	48.459	28.5435	59.2979
68.425	57.01	24.4328	38.3401	52.9388	68.0785	26.9055	98.2311	60.3816	96.7484	31.3196	60.3143	21.2655	66.8478	54.4297	28.6992	62.1036
71.4	57.4546	24.351	37.1622	64.323	69.0644	26.9302	98.9937	60.7477	97.45	31.2175	60.4484	21.5219	70.4824	71.4805	28.9382	62.388
74.375	57.4434	24.3135	37.5262	76.5341	72.0019	26.9406	99.5347	61.8632	97.5692	30.4007	59.9467	21.3672	81.2099	76.132	33.0274	63.0031
77.35	58.0215	24.088	41.321	79.6865	73.3248	26.954	99.9493	61.6313	97.4478	29.7767	58.5279	20.9293	83.7597	79.9898	36.891	63.5007
80.325	60.0332	25.481	57.4614	79.7659	72.8486	28.9167	99.6265	60.7969	97.3618	28.9737	56.0285	20.5329	87.4763	83.7693	37.2439	64.298
83.3	65.0362	28.7302	73.2372	79.8159	73.7965	30.3359	99.6468	60.698	97.0479	28.376	48.4098	19.9235	87.1527	85.3903	37.7032	65.2013
86.275	64.7907	33.081	73.5971	79.7964	74.5791	30.0293	99.1986	60.6984	97.1103	25.3335	47.751	19.2334	86.5124	95.6787	38.7902	65.2807
89.25	64.7172	37.9275	73.7523	79.6518	73.8764	31.1604	98.346	60.8256	82.0266	24.1364	47.0253	19.8892	84.4548	99.3955	40.2135	65.4472
92.225	62.9096	38.6956	73.4554	79.7601	69.9643	31.6914	98.311	59.4121	76.2426	23.0932	46.8554	19.3326	74.2447	99.2347	41.2	64.7353
95.2	59.8519	39.1195	73.1861	89.3887	62.1855	31.2431	96.2769	57.4252	68.2974	23.4075	44.7762	17.9056	71.1214	99.6614	40.9863	58.7258
98.175	55.7516	37.5451	71.4995	97.7336	61.8113	31.422	94.6239	56.9826	49.8422	23.5622	44.4038	19.4595	70.8133	98.9928	40.4428	52.3694
101.15	55.2271	35.9082	71.2899	98.3152	62.4163	31.7574	93.7003	56.9475	48.6578	28.8491	43.4734	20.3845	70.6844	96.9632	40.1464	52.7536
104.125	55.7468	33.5895	73.2659	98.3996	63.2461	31.5958	71.9322	56.8944	48.2251	32.3363	42.3985	22.774	70.303	94.8574	39.8835	52.3339
107.1	70.2158	33.6032	74.2574	99.8342	64.0082	30.7615	66.6327	54.7838	46.6321	33.8921	42.2338	31.3423	71.2219	95.8841	35.4913	52.0552
110.075	73.7414	33.7323	74.7327	99.3456	62.2276	29.9636	55.908	50.783	36.1278	38.4515	40.669	32.3916	71.5256	95.7355	32.5925	50.2032
113.05	89.1058	34.1301	75.7894	96.8842	57.7037	33.0042	38.6228	30.6831	29.4064	38.3529	35.5606	33.8425	71.3223	95.4486	32.5788	42.1205
116.025	87.2917	34.5983	76.7067	96.3374	51.7994	47.4227	29.539	25.3987	25.8449	38.8807	35.8159	40.2503	70.0652	95.0866	35.7492	33.4406
119	86.7298	35.8006	76.6108	95.6672	46.2498	54.5441	26.2577	26.5839	25.5835	39.5759	38.5064	44.2243	64.6657	91.8125	38.884	28.0725
121.975	87.0809	36.7801	78.1642	88.9594	46.7618	61.7531	24.7367	31.6872	32.9229	45.0529	43.1348	46.0614	60.9276	78.9543	42.667	27.5204
124.95	87.9816	36.784	77.8558	78.9503	41.8768	62.8672	22.7372	34.2236	40.0003	48.2185	43.0865	46.5585	46.1595	74.9983	40.0979	25.8581
127.925	87.6336	36.8139	76.6658	76.1414	39.7431	63.5514	21.0353	38.6096	40.2453	53.8865	43.2203	46.4576	41.1091	70.7241	36.6477	24.2223
130.9	86.3479	35.2663	67.8392	76.2749	39.5982	62.5229	19.6182	40.3043	39.8386	56.239	50.395	46.3297	29.6179	66.5181	36.453	21.0782
133.875	82.9717	32.7413	54.5674	77.2145	37.5021	61.8574	19.0288	40.3819	41.0175	58.9647	51.3632	48.7028	28.7501	64.1829	36.1204	16.6117
136.85	83.1706	30.7304	55.1063	77.5431	42.2317	62.9331	18.5387	40.409	43.4826	60.1506	52.3902	53.488	25.4707	46.9618	34.911	14.421
139.825	83.2748	25.2673	55.3093	77.4061	49.5772	62.9311	18.492	40.3711	44.8172	60.2139	53.5458	55.0324	24.2679	39.0859	33.3222	13.2472
142.8	82.76	27.1585	56.4241	77.2205	50.0767	62.6183	18.4167	39.9492	45.7597	60.8227	53.659	54.2838	25.4606	38.8359	32.1813	12.7704
145.775	82.9287	30.5394	57.1881	65.37	50.1334	63.0479	19.7076	39.8954	47.126	60.7927	53.7027	54.5783	25.1603	36.6976	32.1189	12.2778
148.75	83.8246	31.917	56.9356	53.432	49.3993	62.7793	19.9851	41.4853	47.6836	60.5952	54.1063	54.9824	26.1623	40.0316	32.318	10.8908
151.725	87.2197	32.3057	54.8172	52.3499	49.1051	63.6576	24.4755	42.5342	47.6758	57.8779	54.5935	55.7033	30.3022	45.5073	32.5414	8.43771
154.7	85.64	32.7	52.8049	51.3491	48.0599	66.4564	27.7659	44.5782	47.6304	55.1611	54.6013	55.2193	31.8061	43.3615	32.6229	5.09081
157.675	73.4115	33.4604	60.9652	48.2528	45.2907	68.421	30.8201	48.5483	47.6294	52.8932	54.3564	50.7938	29.8596	53.1279	32.5671	3.36571
160.65	66.7421	34.2367	64.6877	46.8239	45.0502	68.5789	33.562	49.858	48.7456	52.3684	52.372	50.2688	29.2996	55.9374	31.5943	3.29133
163.625	50.4073	34.3372	72.542	43.935	45.1226	66.9265	35.2953	50.5748	49.3489	55.3903	46.2269	49.4898	29.47	57.0772	31.2929	3.50736
166.6	57.1779	35.5497	78.8429	40.8966	46.2662	64.8639	36.066	53.5168	49.7888	58.1106	46.1453	44.405	29.6324	62.4067	26.8892	3.64569
169.575	63.09	34.8016	80.6685	40.612	45.7835	65.4965	45.5994	53.7443	49.6632	58.0557	43.7094	40.321	29.8061	62.5042	21.8152	4.64841
172.55	70.8304	35.1535	79.1598	39.1112	44.6972	75.8532	54.0957	56.3918	43.7857	53.8376	38.7316	38.0051	29.3972	64.1486	12.9279	4.73308
175.525	74.2283	35.2576	79.3938	39.3153	44.4746	75.2292	55.4822	57.9461	37.1896	50.7321	38.39	37.4082	28.2804	65.5533	11.845	4.64521
178.5	77.0365	37.2197	78.5605	39.6218	44.473	76.8798	59.7837	54.4899	36.3211	44.8654	37.9822	37.3112	27.3928	66.0217	11.9982	4.66143
181.475	83.6041	41.2466	75.669	39.9342	44.2037	76.9278	60.0463	53.686	36.3575	42.2294	27.6353	37.1638	27.0345	70.1505	12.0742	4.70534
184.45	87.0898	41.3397	74.0136	38.7275	43.2474	76.3142	60.7562	53.5646	34.9166	38.9507	26.5697	33.7001	27.0195	76.2734	13.9342	4.82258
187.425	88.2054	46.7524	77.6171	38.4357	35.8659	75.9479	61.8088	54.7865	31.2719	37.4296	28.0606	25.5379	27.0306	76.6042	14.6555	5.15859
190.4	88.9798	47.9066	82.6432	38.4748	24.6206	76.9111	62.4068	57.2107	28.8986	39.4044	36.449	21.4279	26.7699	83.5883	23.9159	5.34383
193.375	90.267	49.256	84.4889	38.8595	24.7754	77.9704	63.9236	60.9626	27.1411	43.3287	40.9669	21.265	25.0211	86.9217	25.7395	5.73115
196.35	93.3584	49.7814	85.8892	39.8429	25.1903	79.1066	65.1313	63.6272	24.9784	51.607	53.3681	21.2345	25.2615	88.1717	26.7327	5.98304
199.325	96.3896	49.2511	87.0665	40.0291	25.8824	83.783	78.2066	64.3065	24.1581	55.2412	54.6683	18.7409	24.2405	88.6722	32.7306	6.00294
202.3	94.2786	49.0576	87.6358	40.0384	26.123	86.8837	80.4906	64.1587	23.9444	58.2071	69.1197	15.6372	19.1906	86.6816	34.2212	6.00912
205.275	94.3663	51.1358	87.5084	39.8061	27.2451	86.4517	83.7185	63.6844	24.3278	58.2632	70.9134	16.3573	16.3079	86.9637	37.6214	6.07594
208.25	96.0392	51.5871	82.8795	39.8435	27.7188	86.5298	82.6037	65.4899	24.0507	58.5649	71.7153	19.5312	15.8841	79.9466	39.7739	6.15525
211.225	97.4873	51.1381	84.4163	37.6232	27.9893	98.2223	84.4565	66.8532	22.7636	57.7835	75.9685	19.7193	15.3555	79.2977	43.3414	6.14919
214.2	98.5899	51.5484	79.8671	33.7337	27.8371	99.9341	84.8775	66.6486	21.3954	65.8842	80.3755	28.9279	17.5138	80.2668	43.786	6.05543
217.175	94.5379	59.936	92.0611	32.098	27.0059	96.2592	84.5757	66.192	18.8828	72.2875	81.3289	32.5439	18.6255	75.4627	45.5484	5.95978
220.15	90.6015	60.1137	92.3069	32.02	26.7063	96.4458	81.7714	65.9776	18.3308	80.9437	87.4954	34.7682	18.3195	76.4557	53.4863	5.26836
223.125	86.79	59.4042	94.425	31.7637	25.0951	83.9511	79.7062	61.4531	17.9825	87.7078	88.1578	36.8713	18.2715	75.9152	61.498	5.06909
226.1	87.9868	60.3097	94.9322	31.2892	24.594	84.7837	82.3153	60.4433	17.308	91.9087	89.0952	38.204	19.8394	76.8761	65.4661	5.33605
229.075	89.2649	59.7912	95.9611	30.7483	24.6147	84.8624	85.4864	60.102	18.365	93.8955	93.4623	38.9443	21.0344	77.2602	73.6543	5.3543
232.05	83.6567	59.0859	97.5588	29.9611	24.8864	85.1151	86.2021	60.8009	20.6377	95.8564	95.5937	39.9679	21.1401	73.7881	75.6187	5.39514
235.025	79.8921	63.7496	99.1928	29.0211	24.7314	85.6434	87.0043	62.3887	26.4031	98.6392	99.4221	40.2089	21.1838	79.7752	83.0356	5.32801
238	78.4245	60.2036	98.0006	28.4637	24.958	86.1174	88.8025	63.1801	30.3952	99.0795	100	40.3586	21.288	83.4006	84.6669	5.16687
240.975	77.6989	59.5164	93.6226	28.4839	24.255	84.5605	90.3001	60.9801	30.9594	99.488	97.5399	40.5441	21.4298	82.1981	82.9482	5.12913
243.95	76.8632	57.6763	92.2247	27.9602	22.8317	84.6417	89.781	58.1046	33.0614	97.4972	97.5376	40.7707	21.5628	87.8245	86.7974	5.02733
246.925	73.148	55.1383	91.7888	26.3042	22.1324	83.3055	88.7551	55.1872	33.2062	93.4869	92.0305	40.9367	20.7243	87.2443	90.7047	4.85131
249.9	68.7676	55.222	90.6661	23.9951	21.8978	80.2625	82.4033	56.5176	33.2091	91.7736	91.0338	49.1084	19.7413	86.4482	93.1979	5.30863
252.875	68.0023	55.2098	89.8482	21.8123	20.2654	76.2404	80.9757	56.9161	33.7553	89.9948	80.658	60.1795	19.7681	85.3213	97.0341	5.34183
255.85	66.9911	53.0695	89.3009	21.725	16.9909	74.4388	78.6386	61.1072	33.8898	89.9562	79.0767	63.6625	19.9051	84.3045	95.8099	5.29361
258.825	63.8125	52.1147	87.0824	20.9109	16.0926	73.6764	81.4889	57.6968	33.4087	89.589	78.3762	69.1264	19.9182	84.3402	96.2189	5.2391
261.8	60.8054	52.0026	81.897	18.1337	16.3431	58.4212	80.6794	55.5764	32.6683	88.3589	73.7307	78.1112	18.9632	84.4767	95.1626	5.26614
264.775	54.352	50.9381	78.8081	14.802	16.14	55.4331	80.7883	55.6882	32.8093	79.8208	69.1114	76.0462	15.7159	82.6822	98.2911	5.21413
267.75	54.3009	39.4494	54.5497	13.1389	13.6225	54.5335	85.3034	53.3834	33.544	72.2332	68.0105	76.4236	14.0133	82.365	99.8327	5.08598
270.725	53.968	38.5619	51.5851	13.4887	12.3512	47.1622	84.5431	53.303	33.903	61.2021	60.3645	76.1279	14.051	81.3014	95.8856	4.81981
273.7	49.0833	38.3806	47.5957	13.6327	11.2816	46.7903	81.3316	57.4116	33.9955	51.2513	59.6067	80.6075	14.0244	80.6147	91.2803	4.85698
276.675	39.1762	36.7346	46.0251	12.9376	11.6257	44.9751	77.522	61.0984	33.9585	43.9164	58.2791	85.7108	11.6616	78.6171	88.1315	4.71811
279.65	28.0559	35.358	42.4621	12.1699	11.8937	40.9585	71.3782	62.3354	33.2001	38.6812	50.7022	96.876	9.54234	77.9566	81.7637	4.67032
282.625	25.4774	31.5718	38.2767	11.7085	12.1396	40.28	70.5102	63.1471	31.7765	33.322	46.5776	99.133	9.46501	77.3699	79.8634	4.57991
285.6	25.3084	20.4116	31.7888	11.5319	13.3805	38.7988	68.9604	62.1585	27.0589	23.1032	37.132	99.9774	9.30627	64.9667	71.8182	4.52725
288.575	24.5478	15.0268	24.4645	11.2042	13.0806	36.4586	65.6475	60.5704	22.621	20.7037	32.4951	99.9547	8.94527	59.7663	70.0521	4.32149
291.55	21.5686	12.0911	22.6691	10.8868	13.5736	36.1117	63.0408	62.4276	22.4124	13.188	29.9937	99.8053	8.33344	50.9688	69.4286	4.15598
294.525	17.9765	9.68415	18.4118	10.8528	16.9586	32.287	62.0246	87.7395	19.7336	12.7334	22.5473	99.6821	8.69875	32.5886	63.7803	3.7579
297.5	16.2907	9.4701	8.7341	9.78233	17.4678	31.6495	61.8564	93.4006	19.8305	11.124	20.402	99.349	8.8715	29.4616	57.8125	3.64958
