# Supplementary material for: Biomechanical Differences Among Collegiate Sprinters Developed Through Specialized and Diversified Training Pathways
Source: Sensors (Basel). 2026 Mar 18;26(6):1906. doi: 10.3390/s26061906 (PMC13030781; doi:10.3390/s26061906)
Supplement: Supplementary file 1 [file sensors-26-01906-s001.zip › emg data/输出结果/11/jijiaxin_Phase EMG data_Literature Methods_normalized.xlsx]

## Sheet: 预激活阶段
Time_ms	L_股直肌	L_股外侧肌	L_股内侧肌	L_半腱肌	L_胫骨前肌	L_腓骨长肌	L_外侧腓肠肌	L_比目鱼肌	R_股直肌	R_股外侧肌	R_股内侧肌	R_半腱肌	R_胫骨前肌	R_腓骨长肌	R_外侧腓肠肌	R_比目鱼肌
0	5.86607	12.4123	2.29281	12.5699	52.9541	7.21729	5.12001	4.65269	8.12482	3.95646	1.42972	2.93493	3.77488	2.37161	1.9643	2.23528
1.495	5.91086	12.435	2.30924	12.3905	52.9097	6.21384	4.99774	4.79234	8.12796	3.93157	1.32929	2.86926	3.74824	2.36332	2.01085	2.25266
2.99	5.98294	12.4454	2.34356	12.1439	50.5983	6.69681	4.96636	5.02961	8.11699	3.93302	1.33081	2.78341	3.79577	2.37098	2.13576	2.25356
4.485	6.05507	12.4413	2.49971	13.6825	44.2267	6.81719	4.95546	5.18844	8.09654	3.93682	1.31723	2.72894	3.86174	2.37003	2.20504	2.24364
5.98	6.05528	12.4343	2.66093	19.5185	42.846	6.64499	5.03262	5.35069	8.00562	3.93221	1.2227	2.70726	3.89229	2.41118	2.2401	2.22322
7.475	6.07055	12.4346	2.83092	20.4858	41.4014	6.61185	5.13132	5.49509	7.92914	3.87355	1.18407	2.75207	3.90336	2.34113	2.25029	2.21638
8.97	6.15445	12.4344	2.91635	20.6109	37.9913	6.34978	5.06676	5.56628	7.89123	3.85823	1.18434	2.82873	3.89844	2.19884	2.24724	2.24868
10.465	6.18486	12.4533	2.90473	20.614	35.5459	5.83498	4.94649	5.52371	7.66784	3.88965	1.21284	2.86855	3.8892	2.05922	2.25019	2.28559
11.96	6.13028	12.4837	2.90745	20.7287	34.8422	5.56737	4.83346	5.45849	7.55521	3.84763	1.257	2.89598	3.90925	1.97587	2.25736	2.29531
13.455	6.06525	12.8035	3.03967	20.8453	22.8208	5.63126	4.76401	5.46346	7.55134	3.76	1.2959	2.91848	3.92647	1.96516	2.25427	2.29729
14.95	5.80892	14.326	3.17785	20.7939	14.7123	5.76274	4.75853	5.52377	7.62591	3.60235	1.28989	2.91587	3.92608	1.95837	2.28831	2.30631
16.445	6.05889	14.5228	3.49725	20.8898	14.5707	5.87901	4.76207	5.5749	7.69856	2.79556	1.2701	2.9378	3.90586	1.95953	2.30264	2.31478
17.94	6.37037	15.1981	4.10024	21.0046	14.4954	5.96417	4.80769	5.60847	7.70475	2.57497	1.27013	3.04573	3.90918	2.00734	2.29022	2.33967
19.435	6.32163	15.1621	4.29971	21.02	14.4617	5.90542	4.84982	5.64609	7.7182	2.51412	1.26172	3.25523	3.85982	2.10162	2.29273	2.32592
20.93	6.35144	14.757	5.75013	20.9208	14.4499	5.75185	4.8193	5.65087	7.74583	2.58429	1.26705	3.50922	3.75078	2.21518	2.30178	2.2821
22.425	6.42517	12.5866	6.64851	20.9063	14.4576	5.69545	4.79903	5.64865	7.76667	2.75311	1.27461	3.72248	3.7336	2.79363	2.34273	2.27372
23.92	6.34333	12.5476	6.66978	20.8687	14.4867	5.76453	4.79982	5.64556	7.76978	2.81615	1.27008	3.89798	3.7408	3.14557	2.42203	2.29134
25.415	6.43069	15.0533	6.6582	20.8661	14.517	5.90717	4.8055	5.63255	7.77224	2.85279	1.25286	4.02463	3.77978	3.1924	2.50557	2.30587
26.91	6.51739	15.4591	6.72377	20.8701	14.5341	5.99891	4.81227	5.59672	7.77239	2.8485	1.24349	4.08226	4.24715	3.25748	2.51796	2.33941
28.405	6.52423	15.4646	6.86062	20.8699	14.4916	6.13795	4.84691	5.53352	7.76727	2.83679	1.2519	4.06103	4.01212	3.34709	2.51848	2.34378
29.9	6.52873	15.5385	6.96833	20.7805	14.4161	6.23835	4.84157	5.47846	7.73816	2.86121	1.27445	3.99561	4.01991	3.51545	2.53065	2.34016
31.395	6.52941	15.6243	6.99931	20.3829	14.3692	6.29997	4.88769	5.44316	7.63543	2.92809	1.29377	4.00547	4.23924	3.60808	2.5677	2.33862
32.89	6.52764	15.7078	7.0079	19.8561	14.311	6.4507	5.55252	5.42515	6.47601	3.06037	1.31199	4.56242	4.28773	3.688	2.68422	2.34255
34.385	6.49471	15.7628	7.00962	19.7492	14.3612	6.64252	7.02877	5.42202	6.12854	3.13485	1.31871	4.91493	4.31672	3.66869	2.79209	2.37479
35.88	6.40231	15.7863	7.01174	19.753	14.3264	6.71071	7.5626	5.38289	6.1238	3.17506	1.31024	5.12997	4.3403	3.62766	2.90447	2.42821
37.375	6.3778	15.7897	7.02385	19.7526	14.3334	6.76896	9.13158	5.23218	6.04733	3.20466	1.30919	5.23477	4.30634	3.57283	3.00474	2.45335
38.87	6.33427	15.7884	7.04152	19.7469	14.3304	6.83113	11.8383	5.06087	5.23703	3.18574	1.32371	5.25502	4.26958	3.52542	3.04017	2.46196
40.365	5.7801	15.7924	7.05582	19.7363	13.6406	6.78171	12.2308	4.89074	3.45841	3.19891	1.32842	5.23924	4.22573	3.55866	3.0332	2.46383
41.86	5.41682	15.7955	7.05873	19.4763	13.1305	6.86571	12.2562	4.82821	2.80563	3.26973	1.32308	5.21231	4.19632	3.56723	3.01968	2.46531
43.355	5.15407	15.8062	7.05826	18.9748	13.3769	7.58046	12.2926	4.89012	2.72394	3.35689	1.32271	5.21762	4.15577	3.57496	2.99959	2.50959
44.85	5.11882	15.8258	7.06231	18.5716	12.6257	8.34668	12.328	4.85737	2.6926	3.47646	1.31619	5.2622	4.13843	3.57909	3.02081	2.59745
46.345	5.11845	15.8445	7.07261	18.3554	10.9235	8.82554	12.3635	6.02943	2.69776	3.46957	1.31195	5.50658	4.15359	3.57802	3.19678	2.63338
47.84	5.06774	15.8509	7.06058	18.225	10.0215	8.92719	12.3808	6.43956	2.63468	3.39981	1.31396	5.58417	4.21405	3.5865	3.28923	2.65035
49.335	4.96342	15.8421	7.01467	18.4027	9.87832	8.92676	12.4206	6.53707	2.59682	3.32409	1.30306	5.58298	4.26976	3.61622	3.32491	2.63
50.83	4.92125	15.8232	6.98087	18.6151	9.92112	8.93189	12.4296	6.4965	2.57944	3.44427	1.28501	5.56553	4.27619	3.63835	3.32304	2.59899
52.325	4.8701	15.8169	6.97558	18.7656	10.0486	8.71395	12.451	6.36334	2.5818	3.66037	1.26303	5.54234	4.26436	3.64089	3.28518	2.59467
53.82	4.77416	15.8435	6.962	18.7775	9.7988	8.20607	12.4542	6.16089	2.58545	3.93992	1.24381	5.52666	4.41521	3.62873	3.20251	2.63616
55.315	4.69996	15.8963	6.91948	15.8113	8.93081	8.02323	12.4551	5.9538	2.58058	4.10298	1.23029	5.52984	4.72815	3.63345	3.1585	2.71655
56.81	4.69629	15.947	6.87953	10.0935	8.43946	8.00406	12.419	5.88085	2.56846	4.1738	1.22664	5.5459	4.78431	3.63644	3.10695	2.81551
58.305	4.63734	15.9862	6.8283	8.93647	8.34451	8.0395	12.4048	5.80596	2.55814	4.1765	1.23972	5.55361	4.84936	3.64212	3.10115	2.82121
59.8	4.51866	16.0051	6.81853	9.53298	8.10869	8.10331	12.4046	5.76564	2.55445	4.16608	1.2506	5.57402	4.97355	3.65629	3.13217	2.79884
61.295	4.45795	15.9903	6.82587	10.1653	8.02791	8.1561	12.42	5.74619	2.51456	4.19568	1.24832	5.61853	5.16782	3.6615	3.12316	2.76682
62.79	4.43154	15.9407	6.82104	10.6128	8.36129	8.20396	12.4328	5.745	2.44265	4.2982	1.23739	5.6242	5.1972	3.66669	3.15638	2.77185
64.285	4.30219	15.3745	6.75681	10.9647	8.9121	8.19401	12.4386	5.71228	2.43846	4.3906	1.22481	5.63832	5.18681	3.67782	3.26037	2.78465
65.78	4.16702	13.879	6.74207	11.005	8.97953	8.15558	12.4379	5.64691	2.13513	4.47287	1.21677	5.69639	5.18947	3.68719	3.23935	2.79146
67.275	3.62007	13.5913	6.56045	10.6474	12.9545	8.09818	12.4242	5.57671	1.95114	4.48348	1.22105	5.68269	5.21198	3.70516	3.25492	2.85918
68.77	3.32184	12.3726	6.2703	10.653	13.9041	8.0775	12.3808	5.51053	1.96953	4.47055	1.25163	5.6424	5.25248	3.66251	3.26573	2.92971
70.265	3.24898	11.8612	6.03211	10.9535	14.0541	8.0819	12.3284	5.45713	2.3934	4.48344	1.31168	5.55339	5.29914	3.60085	3.36262	2.96461
71.76	2.74847	11.8315	4.4694	11.3217	14.1874	8.08211	12.2881	5.421	2.49455	4.46519	1.35912	5.42901	5.31936	3.46787	3.49019	2.97247
73.255	2.67393	11.6315	3.40486	11.5646	14.9931	8.07509	12.292	5.40673	3.68686	4.38953	1.3726	5.35025	5.34453	3.15112	3.58288	2.99135
74.75	2.69818	9.84048	3.35375	11.755	15.7735	8.0443	12.293	5.40565	6.45143	4.34861	1.35182	5.27623	5.35113	3.17573	3.64448	3.07652
76.245	2.59693	6.05646	3.36549	11.864	15.896	8.13421	12.2909	5.41045	6.66414	4.32867	1.35065	5.22069	5.34277	3.49229	3.65016	3.18364
77.74	3.22982	5.44085	3.2795	11.8766	16.0682	8.16802	12.2812	5.4108	7.00615	4.31972	1.37927	5.18492	5.3173	3.48063	3.62403	3.23605
79.235	3.35067	5.41035	3.02152	11.8776	16.7597	8.09642	12.2494	5.40767	7.32846	4.33424	1.41434	5.17406	5.24485	3.3749	3.62391	3.26917
80.73	3.35373	5.17222	2.81425	12.3392	22.2776	8.06094	12.217	5.40703	7.3804	4.35702	1.42969	5.18005	5.51591	3.26157	3.6734	3.27774
82.225	3.35538	4.89941	2.74084	14.4267	29.345	8.26304	12.1473	5.41607	7.41052	4.35887	1.46727	5.01195	5.99623	3.37858	3.80979	3.28335
83.72	3.34662	4.6382	2.71467	18.6735	45.8658	8.63246	11.6843	5.49773	7.42319	4.39491	1.52302	4.48341	7.07227	3.39942	3.89674	3.32773
85.215	3.3423	4.46743	2.72286	23.0855	55.2721	8.74216	10.9075	5.58232	7.42486	4.50042	1.53647	4.16097	7.198	3.38802	3.96822	3.41229
86.71	3.34395	4.39675	2.75676	27.0663	55.4887	8.75511	10.6867	5.60918	7.42504	4.52042	1.54313	4.18019	8.02451	3.43868	4.04248	3.45446
88.205	3.33481	4.37452	2.86234	31.2122	56.0244	8.72771	8.40173	5.74501	7.42502	4.50357	1.57622	4.4193	8.56054	3.47562	4.08062	3.44987
89.7	3.34544	4.33846	3.0422	35.0979	56.0064	8.80311	5.18369	5.83528	7.4241	4.50999	1.6374	4.70552	9.84722	3.47094	4.07834	3.49601
91.195	3.37892	4.26307	3.16341	37.9818	56.0482	8.9139	4.60544	5.86785	7.42365	4.55269	1.74055	4.82059	10.377	3.4704	4.09413	3.53492
92.69	3.42302	4.17433	3.18353	38.7615	56.0331	8.74342	4.60336	5.68332	7.42475	4.60788	1.83314	4.83084	10.4356	3.4708	4.88296	3.54336
94.185	3.47227	4.13104	3.18429	39.0167	55.9486	8.0262	4.87675	5.50753	7.42374	4.69628	1.87097	4.91923	10.4531	3.52184	8.47762	3.6559
95.68	3.51851	4.14326	3.19319	39.0255	55.9424	7.23044	5.39372	5.27972	7.40197	4.71567	1.87264	4.89167	10.4891	3.62685	10.4198	4.03853
97.175	3.53289	4.19067	3.25249	39.0152	55.9264	6.6719	5.44731	3.74872	7.3774	4.70629	1.89083	4.66841	10.5072	3.66881	11.1116	4.7429
98.67	3.53331	4.25085	3.34558	39.1213	55.9406	6.60236	5.52599	3.29673	7.37458	4.69767	1.93356	4.83793	10.5323	3.67966	12.523	4.9843
100.165	3.53357	4.2821	3.44197	39.5874	55.9426	6.60705	5.48578	3.23611	7.3607	4.70983	1.99762	5.40438	10.6056	3.66371	12.7154	5.29345
101.66	3.52064	4.28135	3.50832	41.5409	55.9678	6.57607	5.52164	3.31143	7.34557	4.73147	2.06839	6.08864	10.6701	3.66306	12.7629	5.62195
103.155	3.49736	4.23569	3.52975	46.9552	55.9677	6.57645	5.50994	3.36204	7.32743	4.74769	2.11088	6.3174	10.7259	3.68452	12.774	5.69947
104.65	3.49172	4.11645	3.51473	56.0311	56.0293	6.58651	5.50523	3.43364	7.31505	4.6676	2.12116	6.38022	10.6164	3.69546	12.7977	5.69844
106.145	3.5332	4.00196	3.4714	67.8594	56.1578	6.56968	5.53448	3.54617	7.33058	4.59568	2.11909	6.40838	10.5238	3.6692	12.8168	5.76962
107.64	3.72736	3.97546	3.46467	71.6755	56.2232	6.53865	5.61742	3.45084	7.34848	4.54806	2.14722	6.52056	10.4797	3.64117	12.8195	5.79243
109.135	3.92741	3.94779	3.5467	76.9536	56.2378	6.51433	5.6871	3.36766	7.35895	4.54619	2.24593	6.51749	10.4508	3.63246	12.8275	5.78204
110.63	4.01466	3.94323	3.70346	78.9231	56.231	6.54973	5.83527	3.45913	7.36082	4.59423	2.39391	6.54547	10.4031	3.61675	12.8597	5.76436
112.125	4.03744	3.93881	3.80996	87.3479	56.2103	6.60628	7.1565	3.69387	7.35134	4.6895	2.5074	7.40831	10.3401	3.60611	12.9191	5.79468
113.62	4.04644	3.94839	3.83105	94.6215	56.1256	6.5249	8.82713	3.79211	7.3393	4.68349	2.55987	7.47561	10.3549	3.63477	12.9139	5.8269
115.115	4.14383	3.98614	3.79742	96.2449	56.131	6.60536	10.0873	3.97517	7.32955	4.71405	2.56662	7.44906	10.3604	3.66689	12.8988	5.91423
116.61	4.25579	4.0951	3.79418	96.7035	56.1178	6.67818	10.6567	4.56316	7.33438	4.70565	2.57019	7.43008	10.3725	3.67826	12.9035	6.02508
118.105	4.37981	4.21204	3.87809	96.7649	55.2598	6.60966	11.9342	4.77997	7.33367	4.70363	2.60729	7.51847	10.3768	3.69998	12.8897	6.0871
119.6	4.33508	4.34015	4.02249	96.7726	55.171	6.60397	12.762	4.84964	7.31484	4.72049	2.71402	7.66212	10.38	3.73725	12.8906	6.11094
121.095	4.33515	4.39226	4.15637	96.8917	55.15	6.6374	13.5505	4.86784	7.1414	4.81178	2.88411	7.84483	10.3792	3.73501	12.8918	6.11059
122.59	4.32722	4.3927	4.20611	97.1958	55.0922	6.66499	13.9574	4.94138	7.12927	5.06415	3.1042	8.01115	10.3783	3.69351	12.9087	6.10814
124.085	4.23638	4.42233	4.20548	97.5456	54.8495	6.67727	14.02	4.96249	6.0698	5.24732	3.2818	8.10312	11.1604	3.56056	12.9368	6.11213
125.58	4.25835	4.51958	4.19866	98.0963	54.6645	6.61409	14.0261	4.98169	3.87891	5.26153	3.41275	8.14716	11.3629	3.33938	12.9801	6.10705
127.075	4.10921	4.63856	4.23324	98.8978	54.6257	6.36376	14.159	4.98129	3.75559	5.23847	3.43403	8.34045	11.3287	3.03534	14.2622	6.18105
128.57	3.65739	4.7767	4.34855	99.7396	54.5925	6.35593	14.5748	4.99613	2.97412	5.29221	3.45911	8.35853	11.1021	3.17977	14.8635	6.29456
130.065	3.64837	4.87689	4.46989	99.9996	54.2231	6.27954	14.9204	5.10682	2.67738	5.57253	3.56706	8.40201	11.0569	3.24667	15.005	6.43642
131.56	3.64798	4.92079	4.54743	99.9541	51.476	6.25838	15.0209	5.13625	2.86073	6.04155	3.58312	8.59839	10.8513	3.16615	16.7757	6.44827
133.055	3.66711	4.92594	4.57679	99.6335	48.6596	5.87621	15.0922	5.11833	2.95395	6.07029	3.83167	9.15309	10.5191	2.97612	16.9901	6.53926
134.55	3.73329	4.96604	4.57924	98.7293	25.35	5.4118	15.1993	5.03676	2.93365	5.95322	3.97446	10.0945	10.2671	2.91658	17.1451	6.81522
136.045	3.79244	5.07183	4.61526	98.0687	14.3971	5.46755	15.2075	5.1678	2.94618	5.85901	5.17552	11.4059	10.2958	2.8884	17.228	6.86265
137.54	3.80682	5.14187	4.69625	96.7918	12.8855	5.60611	15.2315	5.55288	3.03957	5.90182	5.72731	12.4493	9.58446	3.08991	17.2524	6.82105
139.035	3.82351	5.20104	4.7456	95.5671	16.8867	6.83507	15.3046	5.91143	3.14279	6.00224	6.86008	14.252	9.49342	3.83059	17.3068	6.79183
140.53	3.79962	5.19316	4.73347	94.1517	19.683	7.2071	15.32	5.9646	3.19839	7.01585	7.75787	18.2358	8.23593	4.14972	17.3091	6.75354
142.025	3.7669	5.19518	4.71931	93.3136	19.7934	7.12728	15.2726	5.93851	3.2432	7.70613	7.85936	20.0698	8.35886	4.41981	17.3198	6.74535
143.52	3.73004	5.19587	4.71936	93.0496	20.5297	7.1635	15.3044	5.95344	3.27592	7.96716	7.86925	20.6403	13.3357	5.29146	16.9721	6.73807
145.015	3.68278	5.19645	4.7299	92.9885	20.8069	7.1538	15.1927	5.97327	3.27791	7.98606	7.86395	21.8686	14.0686	5.94523	15.2463	6.64763
146.51	3.61125	5.17956	4.76249	93.0283	20.7453	7.16135	15.0969	5.97107	3.35765	7.94827	7.86774	38.0312	16.6437	5.9606	14.5014	6.53324
148.005	3.72769	5.19051	4.78127	93.0481	20.5996	7.15823	15.1012	6.04509	3.55466	8.28708	7.89962	44.6876	17.1536	6.06409	13.6463	6.21841
149.5	3.83929	5.24862	4.78558	93.0168	21.2383	7.19049	15.0991	6.09027	3.7138	9.07493	7.90206	45.6116	17.199	6.05839	12.5468	6.121

## Sheet: 缓冲阶段
Time_ms	L_股直肌	L_股外侧肌	L_股内侧肌	L_半腱肌	L_胫骨前肌	L_腓骨长肌	L_外侧腓肠肌	L_比目鱼肌	R_股直肌	R_股外侧肌	R_股内侧肌	R_半腱肌	R_胫骨前肌	R_腓骨长肌	R_外侧腓肠肌	R_比目鱼肌
0	3.92129	5.2814	4.78486	92.9583	22.1841	7.21946	15.1089	6.1084	3.75793	9.3899	7.89663	45.6923	17.249	6.05824	12.5004	6.08123
0.315	4.00586	5.29963	4.78356	92.8897	22.6866	7.24101	15.1097	6.13283	3.78872	9.60148	7.89301	45.7136	17.2821	6.07093	12.4932	6.02017
0.63	4.09534	5.31439	4.78199	92.8017	23.0458	7.26392	15.1089	6.16132	3.82423	9.81462	7.88992	45.7261	17.3007	6.08851	12.4861	5.95246
0.945	4.19183	5.32419	4.78003	92.686	23.2011	7.28876	15.1056	6.19555	3.86645	10.03	7.88758	45.7263	17.2984	6.11305	12.4794	5.87531
1.26	4.27469	5.32737	4.77739	92.5302	23.2101	7.32023	15.0997	6.23246	3.9197	10.2422	7.88585	45.7159	17.3286	6.13357	12.4745	5.80262
1.575	4.34667	5.32853	4.77436	92.3523	23.189	7.3547	15.0926	6.27083	3.97511	10.4544	7.8839	45.7028	17.4353	6.15012	12.4725	5.73839
1.89	4.39307	5.32771	4.77055	92.1308	23.1709	7.39422	15.0837	6.3121	4.03	10.6687	7.88083	45.688	17.7647	6.15673	12.4782	5.69816
2.205	4.41435	5.32775	4.76632	91.8399	23.1692	7.4234	15.0746	6.35833	4.07124	10.8974	7.87801	45.6758	18.2463	6.15863	12.4836	5.67605
2.52	4.42266	5.32845	4.7619	91.5004	23.1786	7.44545	15.0655	6.4076	4.10346	11.1353	7.87754	45.6653	18.7985	6.15787	12.4884	5.66358
2.835	4.43862	5.33216	4.7579	90.9935	23.2227	7.4441	15.059	6.46277	4.11076	11.397	7.90966	45.6594	19.1901	6.15537	12.487	5.64969
3.15	4.5198	5.33759	4.7548	90.3959	23.3065	7.43875	15.0543	6.51821	4.11506	11.6456	7.99869	45.6553	19.4528	6.15295	12.5078	5.63909
3.465	4.67271	5.34492	4.75269	89.6985	23.434	7.429	15.0516	6.57393	4.11606	11.8798	8.1503	45.6534	19.5738	6.15064	12.5531	5.63209
3.78	4.98558	5.355	4.75347	88.8826	23.7441	7.42135	15.051	6.62714	4.1461	12.0094	8.41791	45.6547	19.6027	6.14934	12.6624	5.64715
4.095	5.32567	5.36617	4.75582	88.0047	24.1983	7.41586	15.0511	6.67913	4.19635	12.0899	8.69316	45.6576	19.6166	6.14844	12.7813	5.66659
4.41	5.68254	5.37909	4.76102	87.018	24.9334	7.41473	15.0517	6.72899	4.28501	12.0866	8.95255	45.6631	19.6223	6.14813	12.9037	5.68978
4.725	5.95616	5.3939	4.76926	85.7992	26.0224	7.41668	15.0522	6.77658	4.39576	12.1255	9.10955	45.6715	19.6338	6.148	13.0017	5.69815
5.04	6.1814	5.40981	4.77926	84.4296	27.264	7.42003	15.0524	6.82291	4.5141	12.217	9.21264	45.6814	19.6484	6.14799	13.0875	5.69864
5.355	6.30288	5.4281	4.79295	82.6609	28.5818	7.42447	15.0517	6.86696	4.62379	12.5546	9.22655	45.694	19.6679	6.14831	13.1572	5.68574
5.67	6.39012	5.44552	4.80889	80.7335	29.5795	7.42838	15.0503	6.9112	4.71972	13.0383	9.23596	45.7075	19.6864	6.14926	13.2202	5.67337
5.985	6.44816	5.4622	4.82675	78.6706	30.3041	7.43183	15.0483	6.9556	4.80391	13.6465	9.24155	45.7218	19.704	6.15074	13.2773	5.66144
6.3	6.48241	5.46876	4.84781	76.6667	30.4256	7.43392	15.0443	7.00297	4.87003	14.2805	9.28106	45.7362	19.7246	6.15424	13.305	5.64177
6.615	6.51057	5.46952	4.86932	74.7995	30.4732	7.43666	15.0399	7.05202	4.93073	14.8544	9.33293	45.7504	19.7487	6.15835	13.3218	5.61838
6.93	6.53022	5.46106	4.89133	73.1648	30.4448	7.44064	15.0346	7.10374	4.98354	15.3219	9.40336	45.764	19.7782	6.16332	13.3224	5.58923
7.245	6.5334	5.44547	4.91138	72.0829	30.4774	7.44787	15.0302	7.16086	5.0266	15.6434	9.47418	45.7779	19.7963	6.16759	13.3246	5.56725
7.56	6.52718	5.42754	4.93003	71.3125	30.5219	7.45615	15.0264	7.22156	5.06447	15.9003	9.53999	45.7922	19.8096	6.17137	13.3291	5.54916
7.875	6.50105	5.40834	4.94513	71.1944	30.5433	7.46494	15.0247	7.29096	5.0921	16.0601	9.58401	45.808	19.8169	6.17394	13.3416	5.53884
8.19	6.48948	5.39075	4.95731	71.012	30.5438	7.47168	15.0229	7.36574	5.11398	16.1842	9.60912	45.8246	19.906	6.1762	13.3582	5.53157
8.505	6.48902	5.37426	4.96749	70.7702	30.5311	7.47698	15.021	7.444	5.13199	16.2845	9.62152	45.8417	20.0521	6.17825	13.3777	5.52634
8.82	6.583	5.36035	4.97217	69.4683	30.5637	7.47711	15.016	7.51912	5.14389	16.3581	9.61841	45.859	20.3931	6.18016	13.3986	5.52231
9.135	6.70811	5.34665	4.97404	67.9606	30.5921	7.47416	15.011	7.58712	5.15371	16.4251	9.6138	45.8766	20.7499	6.18146	13.4141	5.51855
9.45	6.87471	5.33324	4.97218	66.1783	30.6148	7.46714	15.006	7.64566	5.16076	16.4835	9.6072	45.8945	21.1278	6.18194	13.4223	5.51514
9.765	7.02636	5.32024	4.96522	64.9892	30.6734	7.45365	15.0034	7.68909	5.16444	16.5303	9.5998	45.9154	21.4204	6.18124	13.4189	5.51593
10.08	7.16126	5.3091	4.95622	64.1106	30.9094	7.4377	15.0007	7.72682	5.16694	16.5711	9.592	45.939	21.6652	6.18107	13.413	5.51738
10.395	7.25527	5.30322	4.94407	63.8152	31.6471	7.41809	14.9968	7.75612	5.16779	16.6006	9.58345	45.969	21.817	6.1831	13.4062	5.51845
10.71	7.31798	5.31298	4.9301	63.6612	32.8526	7.39694	14.9858	7.78011	5.16818	16.6219	9.57501	46.0102	21.9002	6.18721	13.3997	5.51973
11.025	7.36193	5.33407	4.9151	63.5498	34.2663	7.37479	14.969	7.80051	5.16833	16.6386	9.56686	46.059	21.9452	6.19207	13.3957	5.52226
11.34	7.36975	5.39587	4.89861	63.1101	35.381	7.35013	14.926	7.81008	5.16829	16.65	9.56143	46.1297	21.9445	6.19363	13.4169	5.53797
11.655	7.37394	5.48176	4.88216	61.93	36.1483	7.32434	14.8536	7.81247	5.16816	16.6614	9.55811	46.216	21.9451	6.19431	13.4797	5.56538
11.97	7.37439	5.59252	4.86576	59.9857	36.5568	7.29737	14.7508	7.80746	5.16795	16.6729	9.55696	46.3184	21.9471	6.19407	13.5851	5.60486
12.285	7.41594	5.72011	4.85174	55.9811	36.664	7.27313	14.5723	7.79453	5.16779	16.6871	9.55704	46.4677	21.9457	6.20062	13.8202	5.66481
12.6	7.47249	5.83828	4.83966	51.5124	36.7183	7.25241	14.3687	7.78177	5.16768	16.7026	9.55642	46.6361	21.9551	6.21026	14.1374	5.73034
12.915	7.55195	5.93237	4.8312	46.5125	36.7269	7.23861	14.128	7.77117	5.16768	16.7204	9.55402	46.8351	21.9882	6.22498	14.6016	5.80325
13.23	7.62579	5.9791	4.82814	42.573	36.7291	7.23361	13.9003	7.76692	5.16761	16.7397	9.5502	47.0393	22.1178	6.23939	15.2236	5.87155
13.545	7.69713	6.00364	4.82825	39.2611	36.7297	7.23273	13.6848	7.7653	5.16751	16.7594	9.54656	47.2447	22.2775	6.25301	15.8925	5.93587
13.86	7.76587	6.00014	4.83554	37.3628	36.7353	7.23709	13.5139	7.76535	5.16736	16.7785	9.5472	47.4456	22.403	6.26254	16.4936	5.98643
14.175	7.84666	6.01113	4.84746	35.8414	36.754	7.23842	13.3605	7.76348	5.16728	16.7951	9.55438	47.6518	22.4585	6.2689	16.8555	6.02815
14.49	7.93709	6.03371	4.86308	34.6215	36.7833	7.23732	13.2211	7.76009	5.16725	16.8097	9.56681	47.8624	22.4581	6.27271	17.0262	6.06279
14.805	8.04495	6.09119	4.88565	33.5555	36.8128	7.22066	13.0695	7.74974	5.16798	16.8181	9.58931	48.0996	22.6097	6.27063	17.0456	6.086
15.12	8.14525	6.14773	4.91013	32.6029	36.826	7.19588	12.893	7.73233	5.16888	16.8242	9.61328	48.3409	22.7282	6.26711	17.1439	6.1038
15.435	8.23234	6.2009	4.93735	31.8265	36.8128	7.15873	12.6769	7.70382	5.17001	16.8268	9.6391	48.5873	22.7847	6.26157	17.3784	6.11341
15.75	8.28485	6.22504	4.96544	31.3919	36.7908	7.10986	12.5408	7.65461	5.16978	16.8269	9.66296	48.7853	22.9326	6.25894	17.5398	6.10857
16.065	8.32135	6.23516	4.99359	31.0892	36.7702	7.06629	12.4673	7.59637	5.17092	16.826	9.68565	48.9494	23.2245	6.25905	17.6527	6.09711
16.38	8.33084	6.22042	5.02108	30.9523	36.7637	7.0548	12.5544	7.52412	5.17875	16.824	9.70579	49.0315	23.9786	6.26682	17.6519	6.07464
16.695	8.32824	6.19863	5.04807	30.8267	36.7539	7.07152	12.5607	7.45644	5.19571	16.8223	9.72514	49.072	24.3885	6.2793	17.7159	6.04972
17.01	8.31794	6.1725	5.07472	30.7089	36.7428	7.10503	12.5099	7.39249	5.21833	16.8208	9.74405	49.0863	24.5992	6.29459	17.8202	6.0234
17.325	8.29944	6.1465	5.10076	30.6159	36.7487	7.12107	12.2373	7.35699	5.24203	16.8204	9.76467	49.0845	25.1993	6.30693	17.9333	6.00019
17.64	8.28552	6.12093	5.12592	30.5472	36.7605	7.13001	11.9659	7.3335	5.26359	16.8201	9.78845	49.0874	27.0508	6.31425	18.0118	5.98025
17.955	8.27733	6.0959	5.14998	30.5088	36.7799	7.13007	11.6961	7.32504	5.28248	16.8199	9.81616	49.0961	30.4667	6.31527	18.047	5.96438
18.27	8.30417	6.07036	5.17033	30.5098	36.7845	7.13103	11.5055	7.32488	5.30115	16.8199	9.85969	49.1408	33.9343	6.30934	18.0538	5.95
18.585	8.35179	6.04483	5.18835	30.5212	36.7862	7.13204	11.3334	7.32607	5.32029	16.8198	9.91601	49.2108	36.7352	6.30225	18.0568	5.93504
18.9	8.43981	6.01954	5.20171	30.5431	36.7869	7.1328	11.176	7.32722	5.34081	16.8198	9.99977	49.3334	37.7087	6.29515	18.0627	5.91784
19.215	8.53924	5.99597	5.20986	30.5468	36.7909	7.1311	10.9934	7.32837	5.36116	16.821	10.1201	49.4884	38.0271	6.29197	18.0988	5.90149
19.53	8.64011	5.9736	5.21484	30.5388	36.7961	7.12784	10.7967	7.32995	5.38129	16.8234	10.262	49.6569	38.1037	6.292	18.1583	5.886
19.845	8.70419	5.95504	5.21287	30.5013	36.7974	7.12061	10.5759	7.33569	5.40005	16.8333	10.4475	49.8105	38.7771	6.30523	18.3071	5.87504
20.16	8.74513	5.93919	5.20788	30.4527	36.7967	7.11257	10.353	7.34628	5.4185	16.854	10.6451	49.9386	39.5645	6.3355	18.5225	5.86953
20.475	8.76366	5.92595	5.19999	30.3936	36.7941	7.10375	10.1281	7.36157	5.43665	16.8854	10.8546	50.0419	40.4622	6.38229	18.8024	5.86931
20.79	8.77049	5.91754	5.18959	30.3051	36.7913	7.09674	9.91542	7.38528	5.45459	16.9561	11.0624	50.1006	41.1788	6.4695	19.1859	5.88364
21.105	8.78238	5.91081	5.17914	30.201	36.7889	7.0911	9.72363	7.4116	5.47206	17.0489	11.2613	50.143	41.8405	6.56614	19.5768	5.9018
21.42	8.80639	5.90659	5.16902	30.0706	36.7872	7.08787	9.5715	7.44169	5.48866	17.1789	11.4427	50.1604	42.4237	6.67466	19.9649	5.92509
21.735	8.88538	5.90417	5.16102	29.9032	36.7859	7.08749	9.5222	7.47779	5.50321	17.3379	11.5848	50.1617	42.9491	6.76922	20.2349	5.94558
22.05	8.99937	5.90264	5.15429	29.7133	36.7848	7.08868	9.52562	7.51912	5.51658	17.5098	11.7027	50.1573	43.4217	6.85482	20.4389	5.96418
22.365	9.19967	5.90253	5.1504	29.4713	36.7835	7.09309	9.62303	7.57733	5.52747	17.6975	11.7634	50.1512	43.7183	6.91813	20.5059	5.97785
22.68	9.414	5.90259	5.14757	29.2058	36.7818	7.10086	9.70438	7.65477	5.53754	17.9072	11.7934	50.1494	43.8729	6.9722	20.5374	5.98915
22.995	9.63887	5.90277	5.14553	28.9226	36.7799	7.11115	9.77367	7.74664	5.54701	18.1333	11.8003	50.1509	43.9211	7.01935	20.5422	5.99868
23.31	9.79712	5.90154	5.14442	28.64	36.7776	7.13467	9.78083	7.87764	5.55655	18.4317	11.7884	50.1548	43.927	7.05152	20.5377	6.00269
23.625	9.92163	5.89939	5.14459	28.3641	36.7752	7.16837	9.78264	8.02456	5.56598	18.7466	11.7813	50.1569	43.9307	7.07268	20.5346	6.00357
23.94	9.99649	5.89585	5.1467	28.0987	36.7727	7.2172	9.77785	8.19474	5.57522	19.0847	11.782	50.1562	43.9318	7.07748	20.5337	5.99981
24.255	10.029	5.88958	5.15447	27.8307	36.7704	7.29416	9.78208	8.39487	5.58171	19.3664	11.8278	50.1527	43.881	7.07928	20.5336	5.996
24.57	10.0466	5.88147	5.16571	27.5524	36.7687	7.38737	9.79074	8.61117	5.58547	19.6103	11.9169	50.1495	43.8818	7.10042	20.5319	5.99611
24.885	10.0469	5.86915	5.18442	27.2406	36.7687	7.51428	9.80748	8.85936	5.58199	19.7681	12.1205	50.1494	44.1057	7.19173	20.5244	6.00994
25.2	10.0455	5.85261	5.20926	26.8744	36.7722	7.66905	9.82584	9.13888	5.57152	19.8907	12.4841	50.1537	44.5398	7.36818	20.5139	6.04432
25.515	10.0434	5.83335	5.23799	26.4717	36.7779	7.84061	9.84487	9.43924	5.55708	19.9931	12.9498	50.1607	45.0903	7.59523	20.5024	6.09218
25.83	10.048	5.80858	5.27365	25.9628	36.7873	8.0278	9.85853	9.79597	5.54315	20.094	13.621	50.1688	45.5477	7.85518	20.5042	6.17368
26.145	10.0568	5.78227	5.31116	25.4126	36.7957	8.20251	9.86698	10.1852	5.53593	20.192	14.3063	50.1731	45.9013	8.08621	20.4867	6.26711
26.46	10.0705	5.75415	5.35086	24.814	36.803	8.36258	9.86933	10.6127	5.53657	20.2865	15.0082	50.1728	46.1331	8.28334	20.4468	6.37451
26.775	10.0912	5.7247	5.38927	24.2092	36.8077	8.4787	9.85447	11.1049	5.54813	20.3372	15.6132	50.1662	46.2414	8.42402	20.2702	6.49387
27.09	10.1131	5.69578	5.42349	23.6235	36.8125	8.57403	9.82699	11.6194	5.56132	20.37	16.1631	50.1592	46.3072	8.54633	20.0462	6.61809
27.405	10.1361	5.6687	5.44771	23.0882	36.8187	8.63339	9.77421	12.1661	5.57458	20.374	16.6106	50.1541	46.3119	8.6432	19.7536	6.7501
27.72	10.1538	5.64889	5.45259	22.6045	36.8381	8.66235	9.68825	12.6971	5.5873	20.3744	16.9618	50.1549	46.359	8.72219	19.5203	6.8944
28.035	10.1683	5.63322	5.44648	22.1495	36.8699	8.67537	9.58422	13.212	5.60076	20.3729	17.2577	50.1593	46.4588	8.78981	19.327	7.04772
28.35	10.175	5.6257	5.41917	21.7451	36.9563	8.66581	9.4502	13.6512	5.62202	20.3703	17.4446	50.1711	46.8331	8.82827	19.2473	7.23082
28.665	10.1795	5.61798	5.38929	21.4221	37.0757	8.65976	9.31283	14.0367	5.63977	20.368	17.586	50.1824	47.342	8.8502	19.1968	7.44034
28.98	10.1821	5.61007	5.35708	21.173	37.225	8.65689	9.17242	14.3732	5.65434	20.3659	17.686	50.1933	47.9732	8.8571	19.1729	7.67388
29.295	10.1838	5.59997	5.32764	21.245	37.3023	8.68592	9.0328	14.6237	5.63032	20.3611	17.7328	50.195	48.5418	8.85186	19.1608	7.964
29.61	10.1854	5.59041	5.29789	21.4447	37.3521	8.73708	8.89394	14.8385	5.61814	20.3533	17.7604	50.1974	49.0457	8.84696	19.154	8.28031
29.925	10.1869	5.58216	5.2672	21.8419	37.3596	8.82546	8.75638	14.9973	5.6329	20.3402	17.7592	50.2023	49.4369	8.84422	19.1556	8.6383
30.24	10.1892	5.577	5.24147	22.1933	37.6146	8.98025	8.64104	15.0949	5.70944	20.3191	17.7799	50.2337	49.7925	8.84366	19.1385	9.04834
30.555	10.1928	5.57273	5.22251	22.4768	37.9946	9.17305	8.54173	15.1635	5.80225	20.2939	17.8427	50.2798	50.1473	8.84364	19.083	9.48757
30.87	10.2019	5.5681	5.22821	22.5065	38.5999	9.44742	8.48537	15.1864	5.88075	20.2614	18.0718	50.3568	50.5506	8.84292	18.8734	9.98787
31.185	10.2239	5.56187	5.25974	22.5746	39.0327	9.7606	8.44801	15.1964	5.93562	20.229	18.4542	50.4317	50.9321	8.84279	18.5453	10.5236
31.5	10.255	5.55451	5.3094	22.6697	39.3443	10.1011	8.42401	15.1974	5.9739	20.1968	18.9443	50.505	51.2983	8.84307	18.1339	11.0842

## Sheet: 推蹬阶段
Time_ms	L_股直肌	L_股外侧肌	L_股内侧肌	L_半腱肌	L_胫骨前肌	L_腓骨长肌	L_外侧腓肠肌	L_比目鱼肌	R_股直肌	R_股外侧肌	R_股内侧肌	R_半腱肌	R_胫骨前肌	R_腓骨长肌	R_外侧腓肠肌	R_比目鱼肌
0	10.3601	5.55237	5.45297	23.7629	39.3606	10.6754	8.40523	15.2017	6.00811	20.1638	19.8572	50.5629	51.5528	8.84278	17.5883	11.9916
3.09	10.6524	8.02851	6.2488	26.5526	39.6351	11.6612	9.01827	16.0436	5.99251	20.2107	21.6113	50.338	51.7151	9.64262	17.1628	14.4659
6.18	10.7336	9.18226	6.37648	27.7979	43.7743	12.3503	9.19197	17.6337	5.94121	20.4534	21.5848	49.7686	52.467	9.82894	17.2632	14.477
9.27	11.4966	9.3335	6.3479	28.6209	42.4634	11.796	8.89397	18.5876	5.88871	21.1832	21.7479	47.8031	52.6447	9.80764	17.2835	14.6565
12.36	11.7178	12.5268	6.30849	30.5687	45.0438	12.0555	8.86543	18.7398	5.93939	20.9464	21.9791	47.0035	51.6093	10.1876	17.384	18.3373
15.45	13.4083	12.5988	6.24711	31.8607	46.3206	13.94	9.06593	18.7625	6.45931	21.7722	22.1715	30.4276	51.263	11.1102	17.394	32.725
18.54	13.8815	12.606	11.001	31.8228	48.4496	19.603	9.4293	18.7645	7.23102	22.8128	22.3881	23.4558	55.2715	11.6979	17.3954	39.0549
21.63	15.3845	13.0067	13.3331	35.4889	48.0106	24.1637	10.3489	18.6271	7.5554	24.1225	22.7403	23.3098	66.5856	12.4489	17.4764	39.5276
24.72	17.8136	15.0183	20.1665	39.4121	43.782	25.1999	11.2584	18.4055	8.68861	23.9821	23.6808	23.2802	73.8689	12.6996	17.3337	41.7602
27.81	18.0666	16.7418	21.0227	42.7607	43.5363	25.7055	11.2145	18.337	8.52726	22.7543	24.7706	23.4375	87.088	13.5258	18.0543	45.0359
30.9	18.2333	17.7298	21.4076	44.9529	38.6009	25.7297	11.6275	18.5783	8.59143	23.0017	28.1984	23.4158	96.5219	14.8364	17.7635	46.5124
33.99	17.972	18.4413	21.6422	45.3755	38.5274	27.6257	11.498	20.556	8.81687	27.5086	29.0459	19.1956	96.8709	18.4174	17.7011	47.1919
37.08	17.8838	18.4925	22.8473	45.0279	38.6416	31.1524	11.1227	21.8155	9.24483	33.5885	30.0683	20.0654	92.8416	24.1564	19.6652	53.4624
40.17	17.6133	19.7702	23.9095	45.1483	38.7854	35.6794	13.2385	22.4326	18.887	41.0214	31.7516	22.572	90.3279	45.0795	20.9766	61.5007
43.26	16.9793	20.8944	24.3735	46.7888	38.8455	38.8944	14.0029	26.2679	19.5869	40.7505	36.3776	29.499	90.1167	45.1817	21.4257	62.6356
46.35	16.903	23.523	27.31	47.8948	38.7641	39.4684	14.1145	26.0478	21.3362	41.1248	35.1415	31.2778	89.4978	45.389	21.6107	62.8784
49.44	16.87	25.1625	27.9796	47.1885	36.8083	42.0254	14.2982	24.7951	23.7048	43.8655	35.2394	31.7892	87.3289	45.6286	21.7193	62.5632
52.53	16.7892	27.805	29.8222	45.3579	36.4122	42.9967	14.2213	24.8111	23.9692	45.2087	34.6223	31.4682	90.3692	45.9497	22.3079	61.7532
55.62	17.2341	29.3318	29.8815	46.1202	37.35	43.5795	14.2872	24.306	25.5457	46.4065	35.7091	33.0045	96.0463	45.9107	22.3435	61.6913
58.71	17.4925	34.3643	29.8772	47.1457	38.7206	45.0858	14.2859	26.2738	27.9569	48.1217	36.9457	33.5431	97.0402	45.889	22.371	61.6734
61.8	19.6871	36.9486	30.176	46.5426	41.4383	45.9339	14.3646	31.3598	33.0878	51.7937	36.5941	33.8195	99.3826	45.7701	22.3758	61.4855
64.89	20.0914	37.4572	30.2445	44.8568	40.3716	46.0442	17.72	33.2874	35.0656	51.6881	37.61	35.4733	99.844	45.4884	22.5074	56.8107
67.98	21.41	38.0495	30.8707	44.9143	44.5504	44.1817	24.6587	45.846	34.9525	51.6652	38.344	36.4683	99.9095	45.3206	22.5656	50.5436
71.07	23.1121	40.7267	39.4082	44.0119	59.3585	41.3116	29.2809	46.6735	34.8088	55.9798	40.8677	38.7006	92.9016	45.3395	22.5877	49.9284
74.16	21.874	55.715	44.2598	38.8382	70.0692	40.9221	29.9399	48.0355	34.5734	60.7167	41.8124	39.3789	93.8986	45.3337	22.3417	48.8904
77.25	21.635	60.2122	52.1438	34.7783	71.9686	40.5763	30.0308	48.1615	34.4251	63.1409	42.6132	39.5924	88.684	45.367	21.7039	46.1567
80.34	21.9576	80.4753	52.1468	32.5899	72.4754	40.7012	30.1835	48.086	34.4339	76.6786	44.4938	38.912	67.0299	45.5037	21.4185	43.7911
83.43	22.1596	82.1786	52.2981	30.8453	72.6031	40.902	30.6426	48.1046	34.5967	84.6088	44.0184	38.5518	66.0968	44.202	20.5551	43.3287
86.52	22.5989	82.2648	52.4114	30.7613	77.2058	39.8954	30.7349	48.2313	36.0955	84.6151	44.3128	37.7293	65.8557	41.5182	16.3551	38.4047
89.61	28.8718	82.9528	54.816	30.6308	85.0499	37.0234	30.1153	48.5845	34.3109	82.5072	43.2148	37.2181	70.995	16.8645	11.4413	25.4654
92.7	32.5315	83.8234	55.3862	32.5538	88.4596	31.8578	29.6654	47.7297	39.9483	82.7189	42.9403	32.2838	71.5513	16.0321	11.1068	12.6943
95.79	49.1496	84.3491	54.8158	30.8553	88.891	31.4917	29.4028	46.0404	41.9086	89.5757	40.8053	28.5749	74.5983	15.0347	10.3473	10.5777
98.88	55.9055	84.7697	54.4093	29.9395	91.0596	29.4923	29.3208	46.1286	41.099	91.5828	42.6773	27.933	77.1517	13.9897	10.291	9.27001
101.97	71.8361	86.5709	56.2791	29.2419	95.5602	26.1241	29.3041	46.0566	41.9847	95.0016	43.2938	27.8981	74.6555	12.7181	9.33339	9.05682
105.06	91.6208	88.7071	56.5646	29.407	98.2061	25.5058	29.092	46.058	42.199	94.2008	44.5207	26.9827	70.2146	12.1751	8.64741	9.36375
108.15	92.4943	89.2731	57.9966	28.5508	99.8765	28.1349	29.1623	45.1853	49.5121	94.254	47.3643	25.8492	63.2569	12.4277	8.95782	9.54742
111.24	92.8577	87.3713	58.6286	28.8554	98.72	29.0584	29.1027	42.4263	47.9423	94.4916	49.6173	25.9261	61.9388	13.4828	8.78087	9.60791
114.33	93.8897	87.1956	60.4376	28.8984	97.2046	33.5934	28.9354	40.6993	45.5613	94.2364	49.7497	25.0089	58.58	14.4345	8.54098	9.61189
117.42	93.6336	87.6477	60.574	29.6283	96.6671	34.3979	21.6783	31.0768	46.0884	96.1514	49.7528	23.356	57.6553	18.9538	8.74245	10.295
120.51	93.3451	87.5738	56.1247	30.7744	87.0463	40.2172	18.9632	24.7793	47.4202	99.978	52.9706	18.9534	56.3756	22.2315	9.96415	13.6585
123.6	92.7049	82.0983	56.3991	31.4101	82.5812	42.1782	18.0658	24.8915	52.9666	97.5198	54.8167	17.247	49.5647	30.0664	20.6741	18.1102
126.69	92.7084	77.6889	46.7466	31.4427	76.1929	43.5829	20.8934	32.3258	53.6216	97.0919	54.2343	16.41	46.6234	37.7846	25.4916	18.318
129.78	93.3917	67.4231	52.9903	31.4041	76.7303	50.0268	20.8543	34.6495	54.484	89.7846	53.7224	16.506	45.8399	44.0444	31.4099	18.7798
132.87	94.183	60.3162	53.5518	32.2167	79.1504	55.3254	21.2873	34.4641	54.4816	80.8632	53.8685	16.584	45.9811	45.0575	41.7036	19.7332
135.96	95.6499	61.0407	55.4941	38.8364	77.6881	61.7189	21.0389	33.6171	53.7654	76.4585	61.5663	15.9383	45.8564	45.0273	41.7225	19.7408
139.05	99.8437	63.3187	57.6021	50.2085	74.2751	62.1535	21.0937	32.9107	53.9812	81.6274	62.5736	14.0168	40.4256	46.4986	41.7181	19.7431
142.14	98.5475	68.1991	55.4841	54.4599	62.9493	62.6788	21.3827	32.5559	52.7251	81.3528	62.4328	13.702	35.3801	46.9074	41.5524	20.005
145.23	94.9592	70.6984	60.6474	53.9061	63.2637	64.9252	21.6311	34.0695	47.9174	73.9045	63.395	14.292	32.1504	61.4735	41.4235	29.6371
148.32	95.369	71.731	67.3484	55.3891	62.2718	65.3132	25.3527	34.0451	49.5341	69.4578	62.4022	14.0953	17.8607	66.2076	41.5872	39.6815
151.41	88.0404	81.6513	67.3819	56.2519	57.3724	68.3285	28.2114	40.7558	48.7417	63.981	62.1897	13.6456	17.0321	68.5744	41.9077	44.9106
154.5	68.6745	79.4584	71.7613	55.8612	49.9556	76.5407	28.5351	41.5584	49.9778	63.1039	63.2268	13.5944	15.6827	69.0115	41.8786	44.9729
157.59	75.981	80.0237	71.4016	58.4853	43.8592	78.009	32.8898	51.5082	46.8807	63.0084	60.9638	13.7707	15.5487	70.495	42.0466	44.9562
160.68	79.8789	82.4521	70.1791	62.5225	42.7825	78.4997	34.7623	57.1779	46.7488	73.3801	61.3471	13.3549	16.931	70.9394	43.6256	51.0865
163.77	79.0394	83.0774	75.5751	62.3812	42.936	80.111	34.9198	59.0634	51.8617	81.7076	61.7099	12.5862	18.2137	71.3361	44.371	53.2898
166.86	79.6084	88.0627	80.2193	62.3438	43.1072	80.741	34.8761	59.2452	53.3451	90.1281	62.0602	11.7805	18.0006	71.6514	44.3944	54.1175
169.95	81.9581	93.8009	94.0401	61.7944	42.9856	82.3503	35.0796	59.3869	57.9457	84.6516	57.8823	12.3604	16.6021	72.0164	44.7049	53.9186
173.04	82.8723	98.262	98.474	61.0225	43.549	85.5509	35.0275	58.5251	73.8683	82.5497	56.8102	12.2864	16.5617	72.209	43.7424	53.7854
176.13	86.1936	98.8973	99.8065	62.3305	45.6693	99.5693	41.1	59.0275	73.213	81.527	57.159	12.2174	16.3483	72.8503	41.5067	57.1299
179.22	86.0192	97.4902	96.2452	62.6582	50.1993	98.4771	47.6865	59.9625	72.7847	85.1041	59.4965	12.2465	16.0621	70.6418	39.0786	57.8932
182.31	85.7336	95.5437	95.2436	61.8474	49.0176	96.7477	65.5685	63.6783	74.8517	87.3034	60.4327	12.1241	17.6954	70.7941	25.5663	58.1027
185.4	88.8359	96.2003	94.9459	61.3377	46.3545	91.5867	67.0999	65.4289	77.8595	87.3143	54.277	11.9772	19.9184	73.241	34.0202	59.5077
188.49	84.6063	95.3167	92.6527	56.2445	47.3072	93.9937	69.3683	66.2994	84.7061	84.244	53.859	11.9203	20.3615	75.2968	38.4855	59.9595
191.58	83.8233	91.8477	92.517	82.5913	48.4946	95.9155	74.2288	69.9462	87.7408	83.0505	51.657	11.836	20.1121	78.17	42.4977	60.2728
194.67	82.7552	88.1304	91.2572	85.1955	47.7329	97.1617	82.982	69.7391	88.6733	83.7733	52.9862	10.5881	20.0404	77.6235	43.1966	59.8944
197.76	79.2661	86.6747	84.9235	88.9508	48.7007	98.3435	85.5117	72.517	88.5847	84.8535	54.6773	11.3939	19.4142	78.0475	46.2038	54.6121
200.85	77.8462	76.814	85.5298	90.5117	47.913	96.6658	84.6412	70.7445	92.8638	86.8889	58.5393	12.3294	19.562	79.867	47.9067	48.0033
203.94	76.5863	72.4719	81.3107	90.6936	45.9069	93.1854	84.5782	70.2465	99.8266	89.9449	60.1215	12.4263	19.6189	80.2274	51.8138	48.3351
207.03	61.45	70.5066	82.2755	89.9063	46.858	92.0239	83.5178	69.1573	98.8042	90.2665	76.0047	12.359	19.7459	88.2106	57.763	49.3835
210.12	58.7128	68.6781	82.2119	85.2375	46.5041	90.2464	82.6582	62.0479	99.358	87.0373	94.1969	12.0715	18.7343	90.3558	61.5064	47.4446
213.21	54.8195	66.2461	80.3483	87.9611	45.9546	87.5901	82.2572	58.8274	97.6921	73.4296	95.4689	12.7524	17.7806	92.5483	61.8221	44.3117
216.3	54.1263	61.7222	70.7174	92.8475	45.214	85.6804	83.1314	58.7341	97.1071	63.9658	97.6205	13.9005	17.1683	97.2186	62.1378	44.5204
219.39	50.8726	47.8479	62.7981	95.8977	46.2933	84.4192	83.8238	59.5938	96.8995	60.5654	99.8642	13.9149	17.3202	99.6235	63.9539	45.4882
222.48	48.2311	35.1038	37.9636	96.8343	46.8834	82.3278	84.0508	61.2215	81.4791	61.0701	99.9262	15.8389	17.3371	99.088	63.4838	45.6319
225.57	43.2898	32.737	32.8521	96.2466	44.9405	72.8746	87.099	61.7633	79.8103	62.9275	98.5315	18.3922	17.5879	99.6184	63.6837	43.3765
228.66	42.8074	25.469	32.1073	95.785	42.2496	60.704	82.3949	62.842	81.4846	61.738	98.7557	18.846	17.5264	97.9616	63.5582	42.8599
231.75	42.2456	23.4296	31.8611	95.8748	37.9921	59.2619	72.44	56.9416	81.9126	63.1436	96.3328	18.5225	15.7902	97.3179	63.9402	44.0922
234.84	33.6584	23.4265	31.094	95.7196	37.9808	60.9199	67.1394	54.4377	77.6384	61.0537	96.1151	18.5097	14.8226	98.888	63.9962	43.5924
237.93	27.8679	24.0664	29.65	95.1717	35.6652	57.1201	66.2881	53.7843	74.2466	61.1564	95.4766	18.5826	11.6865	98.3915	60.2464	46.2197
241.02	26.6832	26.7596	29.0911	71.8465	34.4273	53.2279	62.8272	49.6938	67.7973	59.5805	95.6758	18.399	11.0459	96.9072	57.9482	45.8701
244.11	26.5031	26.1212	28.9727	63.4153	34.2782	48.4012	55.6444	47.4345	65.4656	58.2495	94.7848	18.3356	11.0013	92.8557	57.3557	45.5698
247.2	26.2084	26.3041	28.7603	55.8594	34.3934	46.0495	43.5412	44.4655	63.7446	58.1735	93.268	17.9916	10.6465	91.0927	55.5526	43.7918
250.29	25.092	26.4129	23.2477	48.8793	31.8172	42.5992	42.6952	42.4584	60.818	53.7095	91.464	17.2248	9.97286	86.5376	58.4865	47.5636
253.38	21.9027	26.2423	21.8805	47.4799	31.1662	37.4145	42.5807	40.6923	46.0455	49.2763	92.5066	17.1797	9.79485	90.964	58.2609	48.2981
256.47	19.6131	25.9453	11.7497	47.4631	28.6378	36.7533	42.3373	38.8185	46.6557	48.3423	78.9705	17.1212	11.8075	89.518	49.8109	49.0074
259.56	21.1381	24.7483	10.4614	47.1554	27.912	35.622	42.1566	36.2693	49.2734	48.2878	60.4877	16.7702	12.9135	82.4602	45.5985	48.453
262.65	20.9791	24.7465	10.4533	45.5058	28.0699	34.5335	42.2673	35.6518	48.7219	47.4579	53.4955	16.389	13.1776	80.804	43.8094	48.8425
265.74	21.1294	24.7533	10.6695	31.2998	27.7631	34.3801	41.2779	35.3217	46.6781	45.3448	55.3919	15.1962	12.8125	76.1062	43.7936	47.18
268.83	21.0704	24.7506	10.9622	23.1464	26.4965	33.5466	39.0729	34.9451	45.1135	45.0067	47.9422	14.49	12.633	72.3771	45.992	46.4271
271.92	20.836	24.7422	10.4437	13.4062	23.8857	33.173	37.7635	30.0574	45.2856	43.5231	47.2762	13.3864	12.8995	68.171	46.1529	46.1015
275.01	20.7048	24.6423	9.34595	18.0849	22.5883	22.9371	28.8182	24.4592	44.6221	41.8273	47.2176	8.72637	12.4551	68.6427	46.1505	45.3467
278.1	18.8353	24.668	9.58721	20.0556	20.6425	21.6425	21.4544	18.7809	41.3642	38.1113	45.0679	6.38112	12.4518	67.1924	46.8247	42.471
281.19	18.441	24.5612	9.27773	19.5812	16.5306	19.7523	20.4566	13.7686	38.2362	25.8419	44.5379	6.1935	12.364	68.5759	48.0429	40.6991
284.28	18.6229	19.976	8.68408	20.0416	15.5293	17.3477	20.5064	11.704	38.1327	26.6019	44.6727	5.94425	11.7857	65.3619	46.7579	38.5987
287.37	19.0639	20.35	9.66834	21.4177	15.3185	10.0195	20.174	10.7022	37.6108	27.1992	44.8494	5.49817	11.5892	59.9346	46.2703	34.8363
290.46	20.1859	16.3791	10.8919	21.666	13.6579	8.81055	18.8692	9.94515	36.9332	26.2912	44.104	5.34674	11.453	58.7031	43.8309	34.6273
293.55	20.141	15.9193	11.3629	22.0873	9.14131	7.66426	12.1969	9.67007	36.9292	25.6218	43.5072	5.40638	11.4394	57.374	43.847	33.8886
296.64	19.9343	15.6754	11.9375	22.186	5.64984	6.70808	9.35075	9.39022	36.8542	24.1089	43.011	5.41068	11.4182	56.7327	42.9435	33.5237
299.73	19.9566	15.5531	12.0541	22.1757	5.11188	6.76947	8.37109	7.7299	37.1144	23.781	42.7716	5.31891	11.3805	51.6487	40.051	28.778
302.82	19.5062	15.8183	12.0385	22.1974	4.80601	6.3748	8.16896	7.818	37.2428	23.529	38.9491	4.73738	11.3478	41.9084	35.3494	26.5335
305.91	19.4731	16.2218	12.0804	22.1656	4.77038	6.34414	7.86896	7.96968	33.228	22.752	36.7529	4.34751	9.25033	35.2132	34.2886	23.8122
309	18.432	16.9306	11.9376	22.1885	5.21635	5.93749	7.83695	7.9659	23.0544	18.9209	33.2733	4.84039	6.82702	33.4484	34.2208	21.0752
