# Supplementary material for: Biomechanical Differences Among Collegiate Sprinters Developed Through Specialized and Diversified Training Pathways
Source: Sensors (Basel). 2026 Mar 18;26(6):1906. doi: 10.3390/s26061906 (PMC13030781; doi:10.3390/s26061906)
Supplement: Supplementary file 1 [file sensors-26-01906-s001.zip › emg data/输出结果/11/liujiahao-Correct conversion_Phase EMG data_Literature Methods_normalized.xlsx]

## Sheet: 预激活阶段
Time_ms	L_股直肌	L_股外侧肌	L_股内侧肌	L_半腱肌	L_胫骨前肌	L_腓骨长肌	L_外侧腓肠肌	L_比目鱼肌	R_股直肌	R_股外侧肌	R_股内侧肌	R_半腱肌	R_胫骨前肌	R_腓骨长肌	R_外侧腓肠肌	R_比目鱼肌
0	49.0572	36.0046	13.6018	8.18574	95.9426	9.62809	5.45179	3.87038	8.20716	2.97942	1.11012	2.39451	24.3621	1.39349	4.10238	2.63418
1.495	47.5992	36.1363	13.5364	8.34234	95.624	9.57565	5.556	3.8206	8.20591	3.0917	1.10157	2.44111	24.276	1.3902	4.44304	2.64658
2.99	43.6923	37.9499	13.1533	8.69037	95.6315	9.37159	5.58136	3.75921	8.24294	3.1036	1.10245	2.46453	23.5517	1.38245	4.58897	2.64318
4.485	36.8424	40.9295	12.4753	8.67363	95.6166	9.01615	5.46839	3.75581	8.27948	3.09706	1.10961	2.48827	20.3163	1.38955	4.62002	2.65637
5.98	34.0661	42.7641	12.1173	9.03103	92.5268	8.87754	5.28999	3.76199	8.28257	3.04073	1.12549	2.51748	18.3852	1.38413	4.61762	2.70932
7.475	31.7278	43.3803	12.1247	10.4917	80.3446	8.80078	5.21153	3.79304	8.2897	2.95102	1.12509	2.51695	18.4983	1.4161	4.54054	2.78784
8.97	29.5821	43.4659	12.1345	12.0602	77.9407	8.53421	5.1734	3.82274	8.18288	2.84829	1.09984	2.5067	18.5603	1.44097	4.5831	2.85662
10.465	27.354	43.5772	12.0927	12.1491	71.7583	7.75035	4.79457	3.80684	8.12134	2.79916	1.06877	2.49742	18.5813	1.45922	4.63974	2.85519
11.96	25.2089	43.6999	12.0496	12.2457	57.9032	6.70605	4.36393	3.69674	8.24853	2.85747	1.05189	2.41197	18.913	1.46596	4.69011	2.84634
13.455	23.4914	43.7933	12.0434	13.2695	48.7934	6.32723	4.18956	3.70268	8.24106	2.88086	1.06905	2.32641	19.6223	1.46426	4.64394	2.83868
14.95	22.9506	43.8288	12.0454	13.8904	44.4124	6.33559	4.1097	3.78029	8.34907	2.87846	1.12739	2.32835	19.6523	1.45204	4.54816	2.87098
16.445	22.9656	43.8241	11.9986	13.9448	41.274	6.19694	4.09368	3.89264	8.47596	2.88675	1.19187	2.59434	19.591	1.43402	4.51462	2.95962
17.94	22.9173	43.7942	11.9174	13.94	38.2135	5.99727	4.10309	4.014	8.55463	2.89076	1.24114	3.02878	19.565	1.41585	4.53621	3.06583
19.435	22.859	43.0353	11.8473	13.9275	38.2115	5.9065	4.16396	4.11276	9.09637	2.87636	1.23383	3.45177	21.4761	1.40355	4.50023	3.13394
20.93	22.8293	42.3085	11.2439	13.9028	37.0114	5.8811	4.18019	4.11912	8.35952	2.9048	1.20712	3.75531	22.2942	1.41077	4.46372	3.18821
22.425	22.8051	41.6504	9.57398	13.8944	35.0638	5.72095	4.05014	4.08389	9.24979	2.97665	1.20176	3.8773	22.4179	1.41456	4.4959	3.22417
23.92	22.8694	38.8486	9.31737	14.0581	32.2923	5.67332	3.64478	4.07667	9.56181	3.06407	1.23631	3.92216	23.1182	1.48455	4.57023	3.23015
25.415	22.8953	35.3466	9.18708	14.0656	30.0945	5.59066	3.3844	4.02786	10.0441	3.05487	1.30904	3.92999	22.554	1.98706	4.56652	3.27753
26.91	22.4826	33.3268	8.22932	14.4359	28.1378	5.56881	4.06642	3.93801	10.7834	2.98281	1.36907	3.96372	21.6183	2.1738	4.60798	3.36043
28.405	19.6288	33.0194	6.38594	14.7462	24.7021	5.55596	4.63591	3.85443	11.1051	2.96092	1.4033	4.0623	21.0301	2.18346	4.75239	3.43838
29.9	14.7979	32.8987	5.18846	15.4967	22.2856	5.55342	5.14698	3.96513	11.2247	3.01376	1.40506	4.28791	20.1852	2.14131	5.02421	3.52741
31.395	12.1273	32.2746	5.01581	16.2281	21.7972	5.57076	5.74122	3.99968	11.3199	3.04575	1.40017	4.62564	20.2969	2.1114	5.42318	3.6204
32.89	11.786	31.6633	5.00412	16.1942	21.636	5.52671	6.15982	3.98902	11.3311	3.05845	1.3998	5.16267	20.3916	2.10307	5.7873	3.67506
34.385	11.2053	31.5028	4.8581	16.507	19.9903	5.41237	6.65238	3.99187	11.4069	3.06753	1.40942	5.83221	20.3421	2.11563	5.96356	3.68204
35.88	10.8713	31.3674	4.68431	16.6156	19.0873	5.54648	6.88556	4.05934	11.5884	3.06038	1.44476	6.47625	19.9611	2.1166	5.98008	3.67143
37.375	10.6239	31.2659	4.63128	16.9267	19.3051	6.18436	10.9182	4.37784	11.8728	3.03582	1.49217	6.95839	19.6472	2.11096	6.01442	3.76701
38.87	10.3659	31.1982	4.62195	17.3264	19.4751	6.30504	11.3306	4.40115	12.2097	2.98524	1.55948	7.44082	19.6421	2.10644	6.11006	3.85024
40.365	10.0804	31.1578	4.59764	17.7503	19.473	6.17489	11.3125	4.46465	12.3595	2.97153	1.63186	8.03889	19.5884	2.13431	6.21122	3.87629
41.86	9.81216	31.1339	4.5757	18.1536	19.6893	6.26803	11.3441	4.68843	12.2947	2.9463	1.65866	8.82759	19.1825	2.16192	6.3071	3.8866
43.355	9.56445	31.1228	4.56229	18.459	20.8495	6.5375	11.5156	4.73167	12.2967	2.9204	1.6598	9.7815	19.0431	2.1821	6.37587	3.89342
44.85	9.36929	31.119	4.53475	18.5323	21.3832	7.25225	11.6648	4.85352	12.752	2.96067	1.66948	10.885	18.9687	2.28271	6.39017	3.88474
46.345	9.20469	30.934	4.18856	18.9073	20.5197	7.53794	13.517	5.03264	13.2624	2.98093	1.70841	11.9885	18.6489	2.45526	6.38201	3.8657
47.84	9.10547	29.2615	4.03238	20.5729	21.1769	7.83355	17.1677	5.92863	13.4128	2.95693	1.78453	13.074	18.5894	2.6417	6.38284	3.93209
49.335	9.07424	26.7699	3.72353	21.4466	23.1894	9.04212	18.1832	6.11258	14.2134	2.87607	1.84016	14.0564	18.5209	2.83671	6.34858	4.1312
50.83	9.0754	26.0871	3.72464	26.6505	23.0059	9.13925	18.6013	6.44886	14.2734	2.71664	1.86257	21.4481	18.4449	2.87523	6.46239	5.82247
52.325	9.08333	25.4466	3.71822	27.5758	23.1425	9.17501	20.3181	8.42956	14.2521	2.62939	1.87455	29.2788	18.315	2.94514	6.56914	6.86977
53.82	8.98951	21.8887	3.62795	28.0001	23.1181	9.32746	20.7196	10.643	14.219	2.64066	1.87431	33.3443	18.206	3.04382	6.55257	7.08978
55.315	8.73421	15.7049	3.5116	28.986	23.1329	9.49109	21.7859	11.6245	14.2093	2.69298	1.87042	35.3542	18.0748	3.15072	7.28077	7.18513
56.81	8.26431	10.5584	3.41255	30.7576	22.9681	9.61408	22.6402	12.6588	14.4293	2.78099	1.88019	36.2331	18.1115	3.24366	8.6419	7.63529
58.305	7.61454	8.39421	3.19997	32.2515	23.1176	9.65996	22.9846	15.5249	14.9352	2.85385	1.89811	36.5604	18.1438	3.29927	9.05709	8.0173
59.8	7.24382	8.03014	3.11913	32.0617	23.4754	10.0651	23.1626	18.0561	15.4555	2.86445	1.91755	36.6263	18.786	3.3231	9.0727	8.04789
61.295	7.21354	7.17333	3.10169	32.1928	23.6061	10.5832	23.665	20.0864	15.704	2.78115	1.93333	36.6341	19.1462	3.32558	9.04119	8.07459
62.79	7.06747	6.19802	3.07872	32.1673	23.5638	11.0842	23.7843	20.5813	15.861	2.73068	1.93911	36.7452	19.4364	3.32389	9.02089	8.15733
64.285	6.81714	5.2781	2.92679	31.9223	23.6127	12.148	23.8107	20.709	15.874	2.72109	1.92311	37.5885	18.9302	3.37162	9.01721	8.17792
65.78	6.48655	4.60351	2.67335	31.7523	24.2097	12.8042	23.9054	21.0699	15.827	2.79592	1.89103	38.4769	18.8179	3.45139	9.05411	8.16572
67.275	6.16047	4.15623	2.39172	31.7554	24.7541	12.8095	23.9926	21.7118	15.7955	2.88326	1.85221	39.1997	18.7814	3.52699	9.17879	8.12561
68.77	5.96785	3.82782	2.28789	31.7963	24.1417	12.822	24.0713	22.4905	15.4771	3.01285	1.83545	39.8046	18.4563	3.56375	9.40198	8.06871
70.265	5.97252	3.59351	2.28674	31.8283	22.9377	12.8148	24.1435	22.6534	15.1256	3.07366	1.85517	40.2881	16.2212	3.57501	9.73775	8.02103
71.76	6.03388	3.39435	2.28754	31.979	23.117	12.8252	24.2092	22.7082	15.0267	3.03509	1.875	40.6219	15.4867	3.56256	10.0876	8.0077
73.255	6.01265	3.23866	2.2843	32.0074	23.4344	12.8146	24.2738	22.7815	15.7975	2.93495	1.88156	40.8337	15.8031	3.55846	10.4011	8.06699
74.75	5.88277	3.23345	2.32039	31.9477	23.7143	12.8419	24.3399	22.807	17.0168	2.85918	1.85117	40.9684	15.507	3.48561	10.7557	8.21705
76.245	5.76131	3.24764	2.37691	31.9362	23.8398	12.9653	24.3677	22.8167	17.2555	2.87202	1.80939	41.0426	15.3135	3.22268	10.9539	8.42759
77.74	5.67733	3.27564	2.38699	31.7253	26.512	13.0711	24.4137	22.8648	16.9097	2.93185	1.78377	41.0506	15.3018	3.1311	11.0154	8.47433
79.235	5.66014	3.29278	2.23843	31.4989	29.9609	13.1142	24.549	22.8749	16.8623	2.93615	1.79302	41.0597	15.318	3.1209	11.3101	8.5731
80.73	5.75037	3.28599	2.10977	31.2039	35.8158	13.2175	24.563	22.8416	16.9019	2.89072	1.80403	41.0685	15.0299	3.12517	11.4934	8.68162
82.225	5.92497	3.27814	2.07516	30.8633	36.2416	13.3581	24.7411	22.841	16.9578	2.87081	1.80748	41.0558	14.6679	3.13067	11.3126	8.8804
83.72	6.08282	3.27439	2.1137	30.8416	37.0307	13.3728	24.723	22.8428	17.0036	2.85623	1.80684	41.0135	14.3931	3.13121	11.1238	9.08403
85.215	6.16767	3.24205	2.11828	30.6051	37.2555	13.3239	25.1801	22.8391	16.9723	2.85116	1.80248	40.942	14.4465	3.12781	11.0905	9.14314
86.71	6.18838	3.17839	2.074	30.5636	37.4822	13.3026	25.3098	22.8152	16.8371	2.88026	1.79893	40.8623	14.7565	3.12609	11.4035	9.17652
88.205	6.14119	3.07319	1.99957	30.3527	37.4309	13.3535	23.9438	22.7565	16.634	2.91704	1.78737	40.792	14.8641	3.21389	11.808	9.46399
89.7	6.1585	2.96258	1.96891	30.1264	38.047	13.7006	24.6668	22.7397	16.3908	2.98937	1.73891	40.7074	14.8567	3.57749	11.818	10.2465
91.195	6.22636	2.91794	1.97164	29.9685	39.8844	13.9407	25.8376	22.7233	16.3077	3.02113	1.6848	40.6075	14.9314	3.7364	11.7652	10.6374
92.69	6.40405	2.8851	1.98084	29.8335	40.865	13.7974	26.0044	22.7794	16.3156	3.02982	1.66531	40.4527	14.9524	3.73128	11.9505	11.8601
94.185	6.62589	2.89101	1.98142	30.0869	40.3315	13.771	26.3349	23.512	16.3461	3.01921	1.66858	40.2306	15.2744	3.70923	12.3895	13.2439
95.68	6.7758	2.96084	1.99197	30.336	40.2366	13.6676	26.289	24.302	15.8998	2.98267	1.6629	39.9468	15.7038	3.62984	12.5787	13.9115
97.175	6.82093	3.09292	2.04335	29.9769	42.7454	13.6025	24.8176	24.4398	15.5788	3.00999	1.61888	39.6248	15.7373	3.50256	12.6137	13.9966
98.67	6.81988	3.20506	2.10614	28.3907	45.3865	13.5247	23.1926	24.827	15.376	3.05914	1.53717	39.2607	15.7536	3.35178	12.7273	14.0217
100.165	6.82775	3.27119	2.12561	27.0163	46.8122	13.0026	23.4876	27.0842	14.7705	3.10726	1.49375	38.8178	15.7873	3.20341	12.8676	14.2734
101.66	6.8893	3.27661	2.07927	22.1479	48.0925	14.0029	24.5126	28.2509	14.7268	3.15113	1.48117	34.0601	16.1015	3.1775	13.1145	14.1859
103.155	7.01803	3.27298	2.05008	21.6142	48.3817	14.2664	25.2994	28.4599	14.7519	3.15247	1.47132	28.1295	17.6769	3.13812	13.8723	14.2645
104.65	7.17176	3.27709	2.05194	20.9882	50.3234	14.4957	24.9158	27.9709	14.843	3.12999	1.48719	23.8794	18.3761	3.27171	13.9352	14.2246
106.145	7.21758	3.28497	2.07518	19.6856	51.5812	15.0654	24.025	27.7997	14.9052	3.07993	1.49909	21.3154	18.8528	3.58173	13.5025	14.2382
107.64	7.18753	3.28851	2.09968	15.8499	51.6174	15.295	23.4404	27.1969	14.7181	3.05119	1.48665	20.1042	18.7208	3.77351	13.0852	14.1074
109.135	7.16191	3.2668	2.0687	12.4719	51.6665	15.2785	23.4456	25.8071	14.2447	3.03939	1.46777	20.0384	18.5929	3.80845	14.6961	14.0629
110.63	7.19929	3.2508	2.13683	12.345	51.6504	15.3874	23.7759	23.9929	13.765	3.06075	1.44443	20.789	17.8165	3.78736	15.9748	14.2076
112.125	7.26315	3.25435	2.28657	12.1358	51.7215	15.341	23.5358	22.7702	13.3679	3.07239	1.42781	21.9085	17.5615	3.82523	16.0858	14.4022
113.62	7.2874	3.2539	2.32708	12.4026	53.7494	15.1434	24.7907	22.8631	13.1132	3.07179	1.42141	22.431	16.6612	3.91295	16.1024	14.4706
115.115	7.28554	3.24699	2.31814	12.4623	55.4481	14.0516	26.7224	24.5483	13.087	3.07092	1.43755	21.7373	16.9792	3.99597	16.1102	14.5309
116.61	7.26075	3.25332	2.27494	12.6658	55.408	13.7439	27.7477	27.6198	13.0669	3.03141	1.49372	21.2657	17.0208	4.09459	16.5217	15.06
118.105	7.27501	3.32222	2.23061	14.0096	55.4791	13.8657	28.0097	29.4134	13.0976	2.94663	1.57991	20.0797	19.8906	4.10227	17.3998	15.2632
119.6	7.27686	3.3781	2.18845	19.2049	55.703	13.9664	31.3625	29.0853	13.1663	2.83724	1.64542	18.8231	24.9281	4.08915	17.9263	15.61
121.095	7.28537	3.39456	2.1776	21.7571	55.8251	14.0506	35.28	30.3694	13.2219	2.7631	1.66841	18.5707	26.7909	4.08058	17.9628	15.986
122.59	7.86358	3.38549	2.20301	21.7927	56.353	14.4008	38.9411	33.2023	12.8524	2.75439	1.65876	23.4608	27.2523	4.08774	18.6309	16.0525
124.085	9.78377	3.38268	2.26765	21.8039	56.2858	14.8132	42.3635	34.1472	10.7517	2.75663	1.65602	28.4597	30.4341	4.11069	19.3242	16.613
125.58	10.6799	3.37016	2.33563	21.8815	56.2115	14.8611	43.3519	34.1982	8.4927	2.76064	1.68226	30.3891	31.6276	4.1434	20.0638	18.5481
127.075	10.7755	3.35222	2.31562	22.0413	55.9663	15.0043	50.3715	34.2739	7.5994	2.784	1.70262	31.9825	31.6292	4.16771	20.3648	20.5611
128.57	10.8211	3.33076	2.27209	22.2955	55.5008	15.1911	57.7208	34.703	7.39667	2.80213	1.7189	33.6449	31.6304	4.17823	20.3234	21.5193
130.065	11.0608	3.28823	2.25403	22.6571	54.7599	15.3501	59.0862	35.5438	7.1391	2.91322	1.71068	34.1855	31.6407	4.17813	20.0779	21.6557
131.56	11.2782	3.2946	2.30296	23.2021	52.2159	18.9924	59.2357	36.049	6.86373	2.98595	1.69942	34.8689	32.3648	4.17868	19.9684	21.6477
133.055	11.3128	3.33272	2.46091	23.5754	52.0812	21.9397	59.3117	36.2912	6.67602	2.98993	1.7137	35.593	33.6629	4.20137	20.2662	21.5557
134.55	11.4299	3.424	2.51781	23.8557	51.4744	22.1196	59.3237	36.3292	6.54607	2.99535	1.78278	36.3004	33.7877	4.24148	20.8334	21.5167
136.045	11.721	3.43402	2.49746	24.0233	51.3813	22.2035	59.114	36.7649	6.48201	3.05697	1.83889	36.9334	33.5846	4.2744	24.8834	21.5772
137.54	11.9743	3.43825	2.50321	24.1355	51.231	22.6338	59.0909	37.1562	6.48327	3.17153	1.84277	37.4785	33.7786	4.29623	28.5739	21.6364
139.035	12.0773	3.62776	2.67232	24.2152	51.3282	22.8875	59.3534	37.1851	6.50506	3.31048	1.80718	37.9321	33.9764	4.20187	28.6219	21.5327
140.53	12.0694	4.12909	3.09985	24.2446	51.1448	22.7892	58.9751	37.3331	6.50812	3.39904	1.80497	38.2932	34.007	3.83318	28.8709	21.2675
142.025	12.0483	4.87666	3.45332	24.1921	49.6923	22.8767	58.7221	37.8284	6.46178	3.45537	1.86548	38.5577	34.0395	3.77742	29.4296	21.0166
143.52	11.9482	5.59367	3.89459	24.0224	49.6634	23.2617	59.7352	39.674	6.41028	3.45056	2.02445	38.7829	34.0153	3.82148	29.3701	20.2819
145.015	12.6099	6.55888	5.19845	23.4932	49.8	23.3846	60.8936	41.3494	6.3773	3.52351	2.16105	39.6661	33.8558	3.88298	29.5573	20.4338
146.51	14.8519	13.9141	5.85722	23.24	49.8632	24.2201	66.1165	41.2412	6.7094	3.90379	2.15979	42.232	33.6819	3.93249	30.9841	23.3196
148.005	15.8995	19.3869	7.42396	23.1841	50.9162	24.6764	70.0427	41.7896	7.07282	4.34806	2.14808	44.0194	33.6779	3.95789	31.6741	25.0214
149.5	15.9373	20.36	11.1541	23.1495	49.0641	24.8595	70.5522	42.6785	7.22556	4.5368	2.26323	44.4146	33.8068	3.96371	31.9849	25.3376

## Sheet: 缓冲阶段
Time_ms	L_股直肌	L_股外侧肌	L_股内侧肌	L_半腱肌	L_胫骨前肌	L_腓骨长肌	L_外侧腓肠肌	L_比目鱼肌	R_股直肌	R_股外侧肌	R_股内侧肌	R_半腱肌	R_胫骨前肌	R_腓骨长肌	R_外侧腓肠肌	R_比目鱼肌
0	15.9715	22.6747	11.9422	23.142	48.299	24.8853	70.6058	42.6866	7.22262	4.54344	2.43001	44.4594	33.9269	3.9637	32.5114	25.3064
0.245	15.9912	24.956	12.1521	23.1396	48.098	24.8927	70.579	42.6796	7.21914	4.53715	2.55196	44.5207	33.9905	3.9637	32.8808	25.27
0.49	16.011	27.2374	12.3621	23.1372	47.8971	24.9001	70.5522	42.6725	7.21566	4.53086	2.67391	44.5821	34.0541	3.9637	33.2502	25.2337
0.735	16.0409	29.9026	12.4327	23.1379	47.9347	24.8782	70.5544	42.7318	7.22081	4.52144	2.83279	44.6629	34.1213	3.96401	33.6599	25.1827
0.98	16.0712	32.5841	12.4975	23.1386	47.9826	24.8552	70.5579	42.794	7.22633	4.5119	2.99323	44.7446	34.1886	3.96434	34.0712	25.1311
1.225	16.1316	34.8181	12.5041	23.1437	48.2785	24.7721	70.5568	42.9219	7.24382	4.50636	3.19598	44.8272	34.2631	3.96522	34.4514	25.0853
1.47	16.1947	37.0123	12.5056	23.1491	48.5965	24.6836	70.5552	43.0557	7.26238	4.50119	3.40249	44.9099	34.3382	3.96616	34.8288	25.04
1.715	16.3225	38.3877	12.5312	23.1565	49.0403	24.5583	70.4455	43.193	7.28555	4.50219	3.6548	44.9846	34.4137	3.96757	35.1334	25.0574
1.96	16.4593	39.6488	12.5603	23.1642	49.5017	24.4278	70.3207	43.3308	7.30937	4.50406	3.9135	45.0582	34.4893	3.96906	35.4278	25.0836
2.205	16.6962	40.2063	12.7112	23.1694	49.8696	24.3402	70.1097	43.4169	7.32869	4.51141	4.19987	45.119	34.545	3.97084	35.631	25.2796
2.45	16.9527	40.6264	12.8859	23.1741	50.2192	24.261	69.8821	43.4929	7.34713	4.51983	4.49163	45.1773	34.5968	3.97268	35.8164	25.5088
2.695	17.3191	40.7297	13.2811	23.1733	50.3716	24.2356	69.7223	43.5135	7.35951	4.53558	4.77294	45.2207	34.6202	3.97536	35.9105	26.0178
2.94	17.7137	40.7518	13.7328	23.1712	50.4734	24.224	69.5801	43.5197	7.37033	4.5532	5.05158	45.2604	34.6363	3.97825	35.9812	26.5986
3.185	18.1975	40.8255	14.3898	23.1609	50.4954	24.2313	69.5701	43.496	7.37795	4.58297	5.28588	45.2883	34.6445	3.98224	35.996	27.5019
3.43	18.7104	40.916	15.1132	23.1481	50.4915	24.2446	69.6031	43.4624	7.38452	4.61668	5.5058	45.3124	34.6502	3.98657	35.9928	28.5098
3.675	19.2866	41.2553	15.9	23.1212	50.5452	24.3814	69.7338	43.4195	7.39028	4.66597	5.66463	45.3302	34.6532	3.98945	35.9821	29.8087
3.92	19.8883	41.6941	16.7122	23.0886	50.622	24.5676	69.9035	43.3729	7.39572	4.72148	5.79903	45.3455	34.6552	3.99174	35.9685	31.2241
4.165	20.5247	42.3945	17.4631	23.0437	50.7235	24.9274	70.1277	43.3417	7.40398	4.78772	5.87327	45.3573	34.6334	3.98492	35.9661	32.8203
4.41	21.1781	43.2218	18.1844	22.9929	50.8372	25.3713	70.3782	43.318	7.41362	4.85915	5.91833	45.3674	34.6001	3.97369	35.9691	34.5044
4.655	21.8217	44.182	18.8031	22.9472	50.9134	25.8118	70.623	43.3629	7.43207	4.93077	5.93437	45.3741	34.5561	3.94509	35.9948	36.1862
4.9	22.4595	45.2195	19.3622	22.9046	50.9679	26.2504	70.8644	43.4476	7.45563	5.00249	5.93356	45.3787	34.5058	3.9064	36.0336	37.8667
5.145	23.0644	46.2719	19.8236	22.8776	51.025	26.5586	71.0503	43.6491	7.48801	5.06848	5.96581	45.3814	34.4943	3.85624	36.095	39.4476
5.39	23.6466	47.3347	20.2175	22.8614	51.0838	26.7768	71.1978	43.9311	7.52645	5.13052	6.02087	45.3827	34.5094	3.79817	36.1721	40.9597
5.635	24.2303	48.4149	20.5322	22.8589	51.2153	26.8978	71.291	44.3154	7.56205	5.18605	6.14868	45.3892	34.6462	3.74089	36.2626	42.4742
5.88	24.8153	49.5093	20.7824	22.8676	51.4059	26.9396	71.3401	44.7831	7.59534	5.23629	6.33575	45.3998	34.8821	3.68427	36.3641	43.9906
6.125	25.4258	50.6166	20.9783	22.8849	51.6661	26.9485	71.3649	45.2936	7.61609	5.27974	6.5766	45.4296	35.2959	3.63071	36.4774	45.5607
6.37	26.0608	51.7364	21.1222	22.9105	51.9932	26.9259	71.3664	45.845	7.62482	5.31669	6.86909	45.4781	35.8805	3.58008	36.6019	47.1822
6.615	26.6356	52.7059	21.2363	22.9417	52.2631	26.8979	71.3715	46.3754	7.62678	5.35199	7.17776	45.5323	36.5064	3.52974	36.7388	48.5572
6.86	27.1423	53.5058	21.3167	22.9793	52.4683	26.8638	71.3805	46.8821	7.6211	5.38545	7.50475	45.593	37.1789	3.47973	36.8898	49.6536
7.105	27.5027	54.0572	21.3823	23.0235	52.5849	26.8314	71.4126	47.3141	7.62265	5.44436	7.82161	45.6303	37.6978	3.42963	37.0566	50.3388
7.35	27.668	54.2772	21.4284	23.0766	52.5832	26.8013	71.4753	47.6464	7.63383	5.5372	8.12497	45.6364	38.0121	3.37943	37.2443	50.4754
7.595	27.7689	54.4118	21.4656	23.1419	52.6603	26.7766	71.5486	47.8917	7.66123	5.74064	8.4007	45.6537	38.2155	3.33152	37.4464	50.623
7.84	27.7681	54.4113	21.4888	23.2267	52.862	26.7607	71.6388	47.9999	7.71423	6.11874	8.63283	45.6885	38.244	3.28724	37.6711	50.7876
8.085	27.7815	54.4272	21.5062	23.3363	53.1037	26.7566	71.7078	48.0664	7.77529	6.66249	8.83253	45.7549	38.2638	3.24743	37.8992	51.1192
8.33	27.8215	54.4738	21.5124	23.4926	53.4208	26.775	71.7369	48.0547	7.85154	7.51805	8.9712	45.8807	38.267	3.21605	38.1336	51.7649
8.575	27.8641	54.5159	21.5167	23.6806	53.669	26.8073	71.7536	48.0577	7.92276	8.40309	9.08779	46.0078	38.2716	3.18795	38.3665	52.3833
8.82	27.9123	54.5479	21.5167	23.9405	53.761	26.871	71.742	48.094	7.98259	9.35496	9.15433	46.1378	38.279	3.16728	38.5962	52.9397
9.065	27.957	54.5747	21.5182	24.2203	53.8193	26.9381	71.7366	48.1808	8.03611	10.1944	9.21174	46.2532	38.2864	3.14919	38.8398	53.4433
9.31	27.9921	54.5872	21.5241	24.555	53.7845	27.0143	71.7484	48.407	8.07214	10.7225	9.24386	46.328	38.2938	3.13822	39.1221	53.8008
9.555	28.0285	54.6003	21.5332	24.8915	53.7659	27.0823	71.7591	48.6995	8.10588	11.1523	9.27363	46.3866	38.3067	3.12914	39.4431	54.1482
9.8	28.0695	54.6153	21.5535	25.2345	53.8035	27.122	71.7662	49.2204	8.1317	11.2422	9.29533	46.389	38.3379	3.12655	39.898	54.4608
10.045	28.1128	54.6314	21.5779	25.5678	53.8893	27.1503	71.7678	49.7804	8.15712	11.3172	9.3173	46.3807	38.3726	3.12432	40.3981	54.7708
10.29	28.1663	54.6524	21.6206	25.8583	54.1895	27.1279	71.7448	50.5139	8.18079	11.3262	9.34043	46.3253	38.4222	3.12365	41.0991	55.069
10.535	28.2199	54.6728	21.6679	26.1345	54.5476	27.1018	71.7197	51.2279	8.20407	11.3551	9.36553	46.2802	38.4695	3.12321	41.8203	55.358
10.78	28.2748	54.6898	21.7432	26.3255	55.2536	27.0537	71.6815	51.8253	8.22512	11.5039	9.4024	46.2965	38.502	3.12416	42.6633	55.5908
11.025	28.3293	54.7063	21.823	26.5052	55.9843	27.0189	71.6442	52.3875	8.24579	11.6628	9.4428	46.3384	38.5318	3.12497	43.4977	55.8171
11.27	28.3817	54.718	21.942	26.5863	56.9334	27.1004	71.6143	52.6392	8.26312	11.9121	9.51426	46.6054	38.5374	3.1246	44.2562	55.987
11.515	28.4342	54.7297	22.0639	26.6632	57.8741	27.2006	71.5857	52.8783	8.28028	12.1623	9.58891	46.8912	38.5423	3.12388	45.0007	56.1553
11.76	28.489	54.7407	22.2314	26.6775	58.686	27.5876	71.5791	52.925	8.29481	12.429	9.71225	47.4669	38.5357	3.11765	45.5314	56.2997
12.005	28.5438	54.7517	22.3996	26.6914	59.4902	27.9785	71.5726	52.9707	8.3093	12.6953	9.8363	48.0479	38.5291	3.11134	46.0577	56.444
12.25	28.601	54.7636	22.6029	26.6922	59.9289	28.5512	71.5735	52.9709	8.32186	12.9402	9.99462	48.887	38.5241	3.10066	46.3757	56.5825
12.495	28.6583	54.7754	22.8063	26.6929	60.3676	29.1239	71.5745	52.9711	8.33443	13.1852	10.1529	49.7261	38.5191	3.08999	46.6937	56.7211
12.74	28.7119	54.7871	23.0149	26.6927	60.4185	29.52	71.5522	52.9607	8.34493	13.3847	10.3012	50.7593	38.5187	3.08203	46.8855	56.8565
12.985	28.7655	54.7988	23.2236	26.6925	60.4614	29.9125	71.5295	52.95	8.35539	13.5833	10.4493	51.7966	38.5183	3.07413	47.0748	56.9919
13.23	28.8125	54.8105	23.4077	26.6774	60.2157	30.0261	71.477	52.9335	8.36345	13.7273	10.5597	52.921	38.5184	3.07667	47.2076	57.1291
13.475	28.859	54.8222	23.5901	26.6612	59.9513	30.1214	71.4225	52.9167	8.37135	13.8677	10.6677	54.0512	38.5184	3.07988	47.3368	57.2664
13.72	28.8995	54.8345	23.7322	26.6292	59.5509	30.124	71.3485	52.9069	8.37698	13.9688	10.7395	55.1241	38.5175	3.09096	47.4373	57.4134
13.965	28.9394	54.8469	23.8697	26.5954	59.1351	30.1161	71.2724	52.898	8.38235	14.0654	10.8072	56.1905	38.5164	3.10292	47.5346	57.5615
14.21	28.9741	54.8599	23.9642	26.5664	58.7531	30.1214	71.1841	52.8944	8.38602	14.1454	10.8504	57.0884	38.5179	3.11085	47.6026	57.7215
14.455	29.0078	54.8731	24.0515	26.5383	58.3767	30.1289	71.0938	52.8918	8.3894	14.2226	10.8895	57.9581	38.5198	3.11811	47.6657	57.8834
14.7	29.0362	54.8862	24.1028	26.5296	58.1435	30.1301	70.9875	52.8738	8.39138	14.2958	10.913	58.6222	38.5215	3.11484	47.6967	58.0563
14.945	29.0634	54.8994	24.146	26.5253	57.9426	30.1298	70.8777	52.8524	8.39304	14.368	10.933	59.24	38.5232	3.1092	47.7204	58.2316
15.19	29.0859	54.9122	24.1667	26.5256	57.8767	30.1396	70.7567	52.8119	8.39304	14.4381	10.9428	59.6588	38.5192	3.09635	47.7255	58.4198
15.435	29.107	54.9249	24.181	26.5271	57.8498	30.1524	70.6325	52.7659	8.39257	14.5076	10.9496	60.02	38.5135	3.0814	47.7252	58.6117
15.68	29.1251	54.9372	24.1862	26.5258	57.8852	30.1881	70.5743	52.7161	8.39049	14.5733	10.951	60.2089	38.5065	3.06553	47.7513	58.814
15.925	29.1422	54.9493	24.1882	26.5234	57.9432	30.232	70.5398	52.6648	8.38784	14.6376	10.9505	60.3355	38.499	3.04933	47.7869	59.02
16.17	29.1578	54.9606	24.1888	26.5215	58.0183	30.2509	70.6471	52.6037	8.38387	14.6961	10.9522	60.3498	38.4943	3.03744	47.9291	59.2235
16.415	29.1727	54.9715	24.1889	26.5199	58.101	30.2588	70.8169	52.5381	8.37932	14.7521	10.9548	60.3145	38.4909	3.02744	48.1183	59.4259
16.66	29.1868	54.9813	24.1895	26.5153	58.2063	30.3064	71.0327	52.4229	8.37273	14.8001	10.9707	60.2701	38.4881	3.02432	48.5034	59.6257
16.905	29.2004	54.9905	24.1905	26.5092	58.3237	30.3751	71.273	52.2813	8.36506	14.8438	10.9937	60.221	38.4856	3.02486	48.9925	59.8241
17.15	29.2137	54.9987	24.1917	26.5064	58.4765	30.6961	71.4186	52.0818	8.35362	14.8791	11.0379	60.2875	38.4649	3.0326	49.7279	60.0353
17.395	29.2267	55.0063	24.1929	26.5058	58.6519	31.1769	71.5042	51.8457	8.33978	14.909	11.0954	60.4272	38.4325	3.04491	50.6194	60.2545
17.64	29.2402	55.013	24.1938	26.5018	58.8301	31.9001	71.5428	51.6073	8.32159	14.9329	11.1695	60.7483	38.324	3.06273	51.7207	60.4778
17.885	29.2542	55.0192	24.1944	26.4954	59.0105	32.805	71.546	51.3672	8.30011	14.9523	11.2559	61.2055	38.1585	3.08468	52.9795	60.7043
18.13	29.2696	55.0243	24.195	26.4429	59.1751	33.6689	71.6081	51.1846	8.27724	14.9686	11.3447	61.7821	37.8888	3.10711	54.3173	60.912
18.375	29.2862	55.0286	24.1956	26.3498	59.3259	34.4964	71.7224	51.053	8.25312	14.9823	11.4355	62.4643	37.5269	3.12997	55.7253	61.1031
18.62	29.3039	55.0318	24.2002	26.154	59.4832	35.1234	71.8527	50.9862	8.23197	14.9944	11.5178	63.1972	37.094	3.14784	57.0465	61.274
18.865	29.3229	55.034	24.2091	25.8511	59.6474	35.5417	71.9998	50.987	8.2139	15.0048	11.5912	63.9828	36.5872	3.16051	58.2773	61.4239
19.11	29.343	55.036	24.2473	25.4589	59.8331	35.8166	72.0912	51.0215	8.20111	15.0137	11.654	64.8849	36.0518	3.16778	59.3173	61.5791
19.355	29.3645	55.0377	24.3218	24.957	60.045	35.9153	72.1143	51.0975	8.1948	15.0208	11.704	65.93	35.4814	3.16842	60.123	61.7405
19.6	29.388	55.0397	24.4718	24.4332	60.264	35.9728	72.0696	51.175	8.19272	15.0266	11.7462	67.1315	34.9211	3.16827	60.7472	61.9173
19.845	29.4143	55.042	24.7315	23.8774	60.4932	35.9703	71.9264	51.2544	8.1968	15.0303	11.7773	68.5599	34.3757	3.16699	61.1083	62.1161
20.09	29.4419	55.0435	25.0498	23.3511	60.6878	35.9827	71.7331	51.3126	8.20149	15.0331	11.8037	69.8469	33.875	3.16846	61.3684	62.2695
20.335	29.4717	55.0435	25.4691	22.8752	60.8231	36.0206	71.4531	51.3343	8.20724	15.0344	11.8221	70.8902	33.4514	3.17469	61.4546	62.3447
20.58	29.499	55.0444	25.8518	22.4548	60.9164	36.0744	71.1778	51.3193	8.21263	15.0354	11.8376	71.6163	33.0802	3.18378	61.5115	62.4017
20.825	29.521	55.0473	26.1589	22.1489	60.9231	36.1613	70.9119	51.2283	8.21727	15.0356	11.8469	71.6881	32.817	3.1988	61.5081	62.4212
21.07	29.5381	55.0577	26.3969	21.8905	60.9169	36.2387	70.6601	51.1031	8.22466	15.0358	11.8544	71.8148	32.5907	3.2158	61.503	62.5937
21.315	29.5429	55.087	26.4622	21.7507	60.8788	36.2926	70.4437	50.8922	8.23892	15.0358	11.8572	72.0788	32.4565	3.23778	61.4934	63.1484
21.56	29.5447	55.1225	26.5126	21.6262	60.8299	36.3325	70.2104	50.6699	8.25947	15.0357	11.8592	72.4517	32.3454	3.26104	61.4829	63.8006
21.805	29.5375	55.1773	26.5174	21.5486	60.748	36.3298	69.9251	50.4124	8.2994	15.0357	11.8589	73.1605	32.3051	3.28828	61.4695	64.7533
22.05	29.5277	55.232	26.5327	21.4826	60.6562	36.3228	69.6324	50.1597	8.3437	15.0357	11.8587	73.7834	32.2729	3.31597	61.4535	65.6677
22.295	29.5082	55.2863	26.5894	21.4616	60.5256	36.2993	69.3104	49.9262	8.40498	15.0356	11.859	74.0716	32.2722	3.3454	61.4274	66.4323
22.54	29.4847	55.3394	26.6441	21.4679	60.3951	36.2752	68.9878	49.6988	8.46551	15.0354	11.8598	74.2902	32.2555	3.37444	61.4	67.161
22.785	29.4404	55.3857	26.6887	21.6136	60.265	36.2477	68.6625	49.5025	8.52219	15.0351	11.8627	74.152	32.1558	3.40151	61.3664	67.7058
23.03	29.3918	55.4315	26.729	21.7958	60.1409	36.2207	68.3408	49.3109	8.57745	15.0349	11.866	73.9962	32.0247	3.42786	61.3329	68.244
23.275	29.3119	55.4746	26.7387	22.2398	60.06	36.1964	68.0453	49.1531	8.62259	15.035	11.8728	73.7149	31.6683	3.44903	61.2997	68.7351
23.52	29.2296	55.5174	26.7475	22.7184	59.9835	36.1721	67.7509	48.9994	8.66759	15.0354	11.88	73.4314	31.2898	3.46962	61.267	69.2234
23.765	29.1206	55.5565	26.7471	23.5855	59.9569	36.1489	67.4682	48.8905	8.71113	15.0387	11.8923	73.1238	30.6631	3.48367	61.239	69.6794
24.01	29.0115	55.5951	26.7487	24.4685	59.9312	36.1258	67.1848	48.7839	8.75476	15.0425	11.9047	72.8181	30.033	3.49747	61.2113	70.1309
24.255	28.8998	55.6241	26.7997	25.7244	59.928	36.1043	66.8851	48.7334	8.80073	15.0548	11.9219	72.558	29.3222	3.5053	61.1875	70.4787
24.5	28.7881	55.653	26.8506	26.9804	59.9248	36.0827	66.5853	48.683	8.8467	15.0672	11.9391	72.298	28.6114	3.51312	61.1637	70.8264

## Sheet: 推蹬阶段
Time_ms	L_股直肌	L_股外侧肌	L_股内侧肌	L_半腱肌	L_胫骨前肌	L_腓骨长肌	L_外侧腓肠肌	L_比目鱼肌	R_股直肌	R_股外侧肌	R_股内侧肌	R_半腱肌	R_胫骨前肌	R_腓骨长肌	R_外侧腓肠肌	R_比目鱼肌
0	28.6057	55.6836	27.5787	29.8137	59.9265	36.0519	66.1338	48.7164	8.93737	15.1326	11.9741	72.0636	27.5066	3.52016	61.0939	71.2707
1.605	28.3717	55.9885	34.7922	37.5336	59.9313	36.0416	65.5494	49.4059	9.20904	15.8796	12.0105	75.0376	26.8701	3.51597	60.9846	71.3641
3.21	28.3879	58.5031	35.6172	45.3678	59.6526	35.8734	58.4177	49.6869	9.52777	17.3504	12.5918	83.8717	26.8563	3.59255	61.5191	70.8741
4.815	28.4185	59.719	37.3827	51.6673	57.9678	35.8184	54.0217	49.2198	9.98944	18.1486	13.0677	90.3849	26.8457	3.65986	61.6238	70.8379
6.42	28.4512	59.7858	40.1743	53.516	56.8882	35.2579	54.1095	48.825	10.6887	18.1492	14.8915	91.4714	26.7094	3.75924	62.0326	70.8712
8.025	28.5478	59.8874	41.2067	54.2597	56.8063	32.3502	53.9724	49.987	11.6637	18.5054	16.2301	91.1835	24.6903	3.75199	62.5083	71.4836
9.63	28.6041	60.063	41.3024	61.6463	56.8769	31.9506	53.9376	51.473	12.8704	18.7149	17.1324	92.1597	24.2539	3.77301	62.7637	72.7163
11.235	28.474	60.5292	41.8141	70.7114	56.8963	33.1242	54.1825	52.1164	13.0625	22.4254	20.8719	96.0917	24.7727	3.81148	61.7298	72.7243
12.84	28.3448	60.6903	42.2613	74.4678	57.3557	34.1211	54.2392	52.755	13.0876	26.7995	23.0473	98.7002	24.5429	3.82511	59.9189	72.7978
14.445	28.8754	61.0991	43.6977	74.9163	57.4205	35.4453	53.9607	52.7403	13.1455	27.1861	24.0991	99.8256	24.2726	4.1237	60.5625	72.8008
16.05	31.1602	61.1141	47.4937	75.0659	58.6795	39.5761	53.9569	52.68	14.6141	29.2651	25.0601	99.9895	24.4852	4.38461	62.321	73.5082
17.655	33.3825	61.0775	49.8019	75.2318	61.9624	44.7109	53.8207	52.2646	18.33	29.9555	25.4514	99.8825	25.2997	4.76116	65.0212	76.4608
19.26	34.0979	61.6225	50.8272	75.8326	63.961	47.6746	52.6349	50.6209	20.0971	30.5465	27.2347	99.7877	25.8583	4.81367	66.8364	80.6585
20.865	34.1323	62.2464	59.6898	76.104	64.7393	57.3544	50.1505	49.552	20.3275	31.8215	28.8795	99.1043	26.3739	4.77345	67.2506	84.0142
22.47	34.8881	61.2414	61.5107	76.3032	66.091	64.9574	41.3156	49.8544	20.2511	31.9503	29.119	98.1622	26.4647	4.81364	68.5343	86.8313
24.075	37.1466	62.0879	62.5213	76.932	63.6657	65.6732	38.0796	49.0899	20.1265	31.9769	33.0181	97.473	26.5628	4.83622	70.8829	92.2572
25.68	40.1944	61.2298	65.4506	77.9117	63.9237	65.8936	36.5711	47.6388	20.2358	34.3768	39.404	97.4358	26.3048	5.22694	70.4163	97.9089
27.285	42.3369	56.4778	67.8716	78.9753	65.0535	70.0047	36.8884	46.3204	20.3473	38.9147	40.3224	97.2215	26.0566	5.73425	69.1769	99.9427
28.89	42.1477	57.9712	68.5941	79.9696	63.9814	76.2657	36.8014	45.745	20.4524	41.9599	41.3829	97.0795	25.6246	6.35323	68.6475	99.1151
30.495	40.17	55.0354	67.63	80.8736	62.6852	79.9284	34.4889	45.795	20.5144	47.442	43.3744	97.0494	25.3095	7.32489	68.8555	95.7494
32.1	38.0121	48.8408	67.2323	81.4567	62.6198	81.4955	33.9279	43.8995	20.4844	48.6103	47.1877	96.9899	21.845	7.57869	68.6745	91.4922
33.705	39.8412	52.0891	67.3323	81.786	62.915	88.3607	33.0952	43.0982	20.3752	56.5999	48.0582	96.8646	18.5116	10.589	67.9029	89.8777
35.31	41.6384	63.7896	69.3155	81.5856	63.9905	88.7318	33.2135	41.8408	20.1746	62.3018	54.2935	96.5027	18.9659	22.1204	66.3815	88.1185
36.915	41.9566	70.5003	69.9467	81.9588	62.053	88.9164	33.8319	39.5305	21.1624	64.259	57.4567	96.1282	19.7049	25.9894	62.989	87.2754
38.52	42.7295	77.2528	70.0349	87.5273	59.208	88.603	35.8576	39.8629	34.7047	65.0582	60.793	93.1527	19.8398	31.6404	61.3077	87.6769
40.125	44.2562	78.8843	70.3005	89.2561	59.1871	90.8357	37.3675	39.5137	37.909	72.5222	67.3925	89.0386	20.1774	36.6313	61.6256	89.0461
41.73	44.6322	79.8985	71.3978	89.3154	60.7505	92.1237	36.9994	39.2332	38.9015	78.5174	69.2324	87.5188	20.2927	40.9296	62.5203	89.6148
43.335	45.1535	85.0202	75.6516	89.686	62.3837	91.483	35.742	44.6772	44.1111	79.3785	69.399	86.8573	20.9767	44.3968	58.7387	88.9617
44.94	45.6122	88.6241	79.3218	90.5226	63.0224	92.1373	33.6341	50.3898	48.7417	81.3908	70.306	83.0788	23.7725	45.9017	52.1554	88.1334
46.545	46.0388	88.8148	80.8588	91.6644	69.5125	96.387	34.8581	50.4202	50.8146	82.0076	75.3445	78.4911	29.2523	50.0362	53.1936	87.5517
48.15	52.6563	88.707	81.8945	95.7282	72.8825	97.0678	34.648	51.8499	51.0071	85.4428	76.3401	75.3474	35.8142	55.0038	53.4427	83.9902
49.755	69.8956	88.8392	84.3964	95.1695	74.3343	98.7298	34.8476	52.4248	51.2881	86.8386	77.4009	75.2583	38.9274	58.829	53.7351	81.591
51.36	71.3814	91.083	85.1798	92.567	76.9271	99.0135	38.6925	52.2438	51.3985	86.7823	77.9094	74.1143	39.0301	60.1079	54.9191	81.9448
52.965	71.6853	91.0346	85.4593	89.4032	77.4658	99.1222	39.4864	55.5952	51.3619	86.5962	78.1865	66.306	39.1679	62.5298	54.6828	82.2686
54.57	71.8783	89.6856	89.8484	85.4097	78.429	99.1222	39.2778	58.2658	51.6166	87.0891	78.4056	53.2013	39.6148	64.8588	54.6534	83.437
56.175	71.9555	89.8027	89.4117	83.3594	79.0056	99.1591	39.0947	58.6905	52.9066	87.2661	78.3629	47.3438	42.264	66.9897	56.0698	84.5198
57.78	71.953	91.8842	89.5342	87.3323	79.0993	99.2226	39.7382	58.3981	53.3404	87.301	78.0906	47.3593	48.8225	67.8152	57.6443	84.4509
59.385	71.9263	93.1823	94.6612	90.778	81.8544	99.7293	42.4088	56.7709	53.3939	87.6928	80.1113	47.3333	52.5931	70.6279	57.5348	83.5131
60.99	71.927	92.9774	96.4026	86.28	84.5989	99.8778	50.5419	59.0982	53.3377	89.624	81.2221	40.6149	53.0451	73.2075	57.8849	83.2861
62.595	71.9685	93.7316	98.9374	81.3458	84.714	99.9509	51.2708	62.9958	54.4713	88.6766	81.1926	31.0035	52.9788	75.5918	59.1193	83.2184
64.2	72.7613	93.8257	98.9526	81.8243	84.7332	99.2294	55.8138	63.5213	55.1876	89.8339	84.9534	24.4717	52.9465	77.7373	59.1341	83.4772
65.805	75.6224	94.8753	99.7157	81.9756	85.5832	99.2507	63.6496	63.5584	55.259	89.983	88.6419	25.8936	53.0192	79.6182	58.0364	83.7473
67.41	75.0157	98.4873	99.11	82.1044	83.858	97.1323	64.2997	66.1457	55.0017	89.6138	90.784	30.2455	53.0307	80.414	59.173	82.3789
69.015	74.6448	99.0379	99.2422	81.822	81.1206	96.6205	64.752	72.3493	55.0751	91.4446	91.499	31.9761	54.1056	82.7638	65.3972	78.8117
70.62	74.5696	98.8479	97.8077	81.3077	81.1083	92.4388	66.3957	73.3597	61.8944	92.8526	91.7808	32.3987	55.2331	85.7827	69.3489	74.5758
72.225	74.1131	99.9053	93.5438	81.2196	79.4355	86.3194	67.0656	78.152	67.9467	93.8858	97.0472	32.4094	55.5435	88.9787	69.7986	72.468
73.83	73.5445	99.1284	93.8225	80.8331	78.7009	83.786	70.8808	79.6654	68.686	94.3648	99.9926	32.4639	55.6064	92.2536	76.8998	73.1067
75.435	71.909	98.7134	92.35	80.0407	79.1279	84.6792	72.2214	79.8205	68.6976	94.343	97.9541	32.4245	55.751	95.5524	92.4028	64.6811
77.04	71.3681	97.6665	91.7877	78.9888	77.7282	83.5328	72.3594	80.2338	69.0404	94.8908	96.6571	32.4355	55.7712	97.9868	97.2817	59.7712
78.645	70.9334	95.6202	91.0021	77.9567	77.9809	78.616	73.2139	80.2512	69.4255	99.9822	96.476	33.5583	55.486	98.2587	98.098	60.3661
80.25	71.1789	94.6479	91.3319	76.9793	78.4355	72.4806	73.4013	80.4985	69.9691	97.7958	95.7901	34.8769	55.3055	98.8113	99.0886	60.487
81.855	71.5984	94.5655	91.4296	76.2267	78.4402	70.8487	73.4795	80.7097	70.8774	97.5031	94.6233	35.9722	55.2877	99.379	99.6085	60.3027
83.46	71.1782	93.4863	92.0253	75.7408	78.9706	63.141	77.0328	82.705	72.1046	95.5367	94.0639	36.7503	55.3177	99.9255	99.8626	60.0669
85.065	69.9603	88.2219	91.9788	75.3071	78.751	59.5928	79.247	83.864	74.092	93.1639	92.4183	37.3913	55.2604	99.215	99.9434	60.0797
86.67	69.5764	79.0945	91.3894	74.9522	77.3938	59.2534	79.3227	84.3192	74.8148	96.6629	89.0335	37.776	54.7481	98.0631	99.9995	59.8618
88.275	69.6319	73.6096	94.6868	70.7382	79.176	59.0366	78.9225	83.958	72.2088	96.7388	88.3135	38.1261	54.7141	97.776	99.9906	59.3894
89.88	69.017	69.9018	95.186	65.6648	80.0365	56.8264	78.2926	89.1536	68.9949	93.5549	84.4266	38.4462	54.6526	96.421	99.8442	59.0967
91.485	69.199	69.4414	94.9435	65.2889	79.7148	53.7308	79.0999	93.1736	70.1125	87.2732	82.1728	38.448	54.6525	95.1384	99.257	56.6983
93.09	69.5592	65.4502	94.5939	65.0433	76.8354	53.9529	82.0612	91.7012	68.7692	87.5633	82.4098	38.4107	54.7138	94.005	98.7258	55.5042
94.695	70.5054	58.0766	91.3746	63.7538	76.7153	57.6597	83.0569	87.8939	65.135	91.2434	82.5832	38.5406	54.0303	93.2063	98.4682	55.4516
96.3	71.8528	56.2328	92.5722	62.9693	72.1215	51.7333	82.2138	86.8928	62.6935	90.3288	79.4638	38.9018	52.1633	92.8123	96.9677	55.9984
97.905	70.9312	56.092	90.6262	57.0286	67.5813	48.8873	82.047	86.9509	62.2476	89.0238	76.8288	39.2448	48.4055	90.5405	96.3794	56.2233
99.51	58.4707	56.0804	90.8984	53.8598	67.4679	48.1586	81.9073	85.8848	63.2346	86.8253	77.3654	39.1563	44.2915	87.9556	96.2593	56.7022
101.115	49.8244	53.6977	87.4133	53.7952	64.9999	46.9838	81.3716	87.0526	63.2698	87.244	77.7002	38.8964	43.6995	86.9543	95.7157	55.6905
102.72	52.0217	50.7429	87.2337	53.8447	64.2717	47.6191	81.1831	88.6053	63.2794	87.4289	77.1356	38.7613	44.025	86.6257	95.2124	54.9572
104.325	53.3596	50.1139	83.4986	54.0077	63.3684	49.7633	81.0499	89.0732	64.165	87.838	76.6977	38.7319	44.1758	87.2336	95.1662	54.6084
105.93	54.0327	50.1669	81.2306	53.9639	63.8117	50.1036	83.642	96.0712	66.8234	87.3517	76.6129	39.6812	43.416	87.7291	94.7102	54.9139
107.535	53.9761	47.9805	81.1062	50.813	64.4303	51.7855	86.2941	97.8342	66.6569	87.4326	76.5463	40.6832	38.0313	88.6968	93.405	55.5374
109.14	54.944	43.583	79.6916	38.3034	64.1861	52.3879	90.4008	98.9147	66.3897	87.7222	75.6792	40.0223	29.5526	88.6759	92.6295	56.0186
110.745	58.0017	42.6708	74.6509	28.4965	59.9646	51.6342	87.8918	99.7905	66.3411	86.1743	72.7939	40.0527	26.5944	87.1185	92.7805	55.9736
112.35	60.4063	41.8113	75.2449	26.9548	59.1478	51.7038	86.1741	97.5019	67.4987	84.7841	72.4472	41.8229	26.2323	85.0402	92.1554	56.0671
113.955	61.1633	41.1025	78.6886	19.6676	58.8336	51.9893	85.8829	96.6916	67.7143	84.0275	69.5825	43.9387	26.66	83.3184	91.4374	56.8498
115.56	57.3853	41.4767	78.4677	17.0377	57.7243	52.9334	80.8181	96.7828	67.7063	82.6461	63.9417	43.9091	27.2993	82.0029	91.3996	57.1414
117.165	55.4199	34.0273	76.1572	17.31	57.0867	52.3119	79.9981	96.3923	67.7928	82.3718	60.6649	41.1791	27.1363	80.854	90.5081	57.1843
118.77	55.4304	30.2486	76.7088	16.7513	58.218	52.2415	83.2818	92.7655	68.6928	81.7063	58.6881	39.4162	25.6888	80.0729	85.5548	57.1441
120.375	55.2314	30.2954	76.0457	18.8671	58.0533	51.9818	88.5429	91.3288	71.823	79.6557	65.9739	38.9265	22.5633	76.9517	79.6117	57.0833
121.98	55.09	35.0184	79.887	23.1467	57.689	51.9327	89.4692	88.8842	74.5342	78.2523	67.3312	38.8615	20.418	73.3793	78.2655	56.323
123.585	55.0633	41.7612	80.7682	23.7277	57.9129	51.7187	87.7908	85.4122	75.4138	77.9457	59.3957	38.9151	20.1159	69.3564	74.3441	52.1048
125.19	55.0876	42.77	79.8972	28.0118	57.5155	53.6899	88.2456	85.3754	75.8571	79.3209	57.475	38.9745	19.5722	64.8924	54.7368	48.0276
126.795	54.9413	43.1406	79.5395	37.8382	57.139	57.6572	92.1249	86.0147	78.1546	79.1635	57.4507	39.0897	19.3181	60.3824	36.2551	47.1666
128.4	57.0136	43.148	78.3721	41.29	55.1794	58.3263	92.1453	91.9055	80.09	73.9025	57.404	38.626	20.8834	59.0505	35.4342	46.1799
130.005	59.2652	45.1343	77.8113	42.8671	54.3094	63.6836	98.4225	93.058	80.7902	72.141	57.3763	37.6515	22.7503	58.4924	32.522	46.502
131.61	59.3402	48.4719	77.7141	49.1673	53.4832	63.9919	99.2746	96.1917	81.1511	71.945	57.2763	36.452	22.9403	57.8195	30.117	46.291
133.215	58.8482	48.6591	78.2931	59.7866	50.5855	63.9705	99.3241	98.4994	81.856	71.1594	56.2296	35.6635	23.0865	57.034	29.3744	47.1028
134.82	58.433	48.8293	78.0002	86.0297	48.6092	63.9204	96.6941	98.5415	80.3265	70.3566	55.6298	34.9542	23.4961	58.0143	30.4618	48.1304
136.425	58.0947	48.9135	77.9413	91.5729	48.1706	63.8672	96.9787	97.9267	79.2448	61.5125	55.3867	34.417	23.5856	59.3105	30.6357	48.7758
138.03	57.7838	48.9917	75.1021	92.4498	45.6651	63.7028	97.5867	98.4715	79.1653	57.5132	55.4187	34.014	23.7889	60.6609	30.813	49.0974
139.635	57.417	49.3916	72.013	93.1555	42.5972	63.5165	97.9961	97.19	78.9282	57.7804	54.8775	33.6155	23.7375	62.1698	31.5768	48.2378
141.24	56.8069	49.5924	72.3417	93.4637	41.8087	63.3849	98.1953	92.4263	79.7362	58.2021	55.1688	33.3851	23.747	63.8298	31.1942	48.0913
142.845	55.8255	49.5397	70.9383	94.1437	41.6716	63.1366	95.8073	91.7044	81.1144	56.9905	57.7402	33.4475	23.1855	63.8125	31.5648	49.9119
144.45	54.4487	49.9951	70.6055	94.1952	40.8325	59.7346	94.0991	92.4798	81.4644	49.5185	58.6994	33.3782	23.1379	64.1988	31.6531	50.5916
146.055	60.1568	51.3337	67.9141	94.3862	40.2121	57.5228	93.9111	93.2809	82.2966	46.6003	58.8986	32.8197	23.0395	64.4466	31.6504	50.8018
147.66	71.8372	53.0277	68.9261	94.6307	38.5778	56.2907	93.9088	93.4365	87.2897	47.1387	59.8201	31.9825	22.9861	64.3772	31.7247	51.1056
149.265	78.0374	57.9762	69.2641	94.8891	35.6511	55.6078	93.9357	93.36	94.9647	49.3094	61.8374	31.3034	22.8353	64.1925	32.7131	51.0355
150.87	78.5438	61.8736	69.123	95.1832	34.8023	54.5511	93.8617	93.1183	99.2506	51.4733	63.6314	31.3293	22.789	64.4099	34.6473	51.512
152.475	78.169	64.865	68.9989	95.5445	33.1407	53.3104	93.0988	90.8844	99.9817	51.2819	65.9222	32.2109	22.5485	63.7016	35.2336	51.3221
154.08	80.8825	65.2931	72.7074	95.9236	33.4784	51.9893	92.313	90.0427	99.9826	50.4105	66.5547	33.7056	21.5617	61.2051	36.2111	51.0191
155.685	89.0089	65.5449	73.5424	96.4212	32.8837	50.8813	90.3864	82.8103	97.9994	49.7222	66.6633	35.4878	21.1703	58.0287	36.661	50.2269
157.29	98.2025	67.4069	73.8001	97.5291	30.5674	50.0567	89.2618	77.0555	97.6229	50.1772	67.4699	40.2931	20.6379	54.9584	36.8199	48.5462
158.895	99.974	68.8774	74.0574	97.8944	30.0501	48.0966	82.5423	76.3467	98.0355	49.844	68.1588	42.5404	20.6068	52.0586	37.4956	48.6152
160.5	98.8442	68.927	75.1492	98.0009	26.6149	47.8531	81.4307	73.8659	98.3932	51.3278	68.6164	46.9284	20.5767	50.197	37.076	49.0188
