# Supplementary material for: Biomechanical Differences Among Collegiate Sprinters Developed Through Specialized and Diversified Training Pathways
Source: Sensors (Basel). 2026 Mar 18;26(6):1906. doi: 10.3390/s26061906 (PMC13030781; doi:10.3390/s26061906)
Supplement: Supplementary file 1 [file sensors-26-01906-s001.zip › emg data/输出结果/11/lixiaojie-Correct conversion_Phase EMG data_Literature Methods_normalized.xlsx]

## Sheet: 预激活阶段
Time_ms	L_股直肌	L_股外侧肌	L_股内侧肌	L_半腱肌	L_胫骨前肌	L_腓骨长肌	L_外侧腓肠肌	L_比目鱼肌	R_股直肌	R_股外侧肌	R_股内侧肌	R_半腱肌	R_胫骨前肌	R_腓骨长肌	R_外侧腓肠肌	R_比目鱼肌
0	5.84422	6.06246	2.17669	36.0427	30.8539	2.97746	3.01938	6.28306	8.37615	1.27329	1.54176	2.77205	1.93344	5.42496	3.63575	2.45631
1.495	5.79536	6.11587	2.25357	35.5478	30.8765	2.95878	3.00326	6.23664	8.38265	1.26983	1.55355	2.87615	2.04003	5.44409	3.58306	2.45124
2.99	5.87277	6.15573	2.4258	34.7535	30.8096	2.95556	3.01149	6.07929	8.38618	1.25738	1.54813	2.93012	2.09537	5.43246	3.51534	2.44829
4.485	5.95794	6.21216	2.40045	34.2313	29.9427	2.97696	3.14251	6.08781	8.38707	1.26274	1.55407	2.97222	2.09472	5.42382	3.47588	2.47118
5.98	5.56733	6.24834	2.33508	26.5792	24.8428	3.03622	3.2904	6.42749	8.39828	1.28379	1.56408	3.03263	2.12641	5.4532	3.48124	2.53631
7.475	4.78791	6.25243	2.35223	26.3575	23.8749	3.14383	3.4024	6.95848	8.41616	1.28872	1.55079	3.13233	2.17923	5.53175	3.54056	2.66157
8.97	4.64952	6.27051	2.37339	26.7014	23.5823	3.2921	3.46487	7.52316	8.42854	1.31918	1.54372	3.19109	2.2843	5.63775	3.71801	2.82133
10.465	4.45011	6.29666	2.42059	26.835	23.3551	3.43523	3.46676	8.02992	8.45759	1.34778	1.56825	3.25239	2.29689	5.73594	3.84207	2.99225
11.96	4.29461	6.32424	2.45594	28.0379	21.682	3.55626	3.4632	8.40646	8.4727	1.36392	1.61478	3.32653	2.28641	5.7722	3.94334	3.13708
13.455	4.1243	6.34397	2.46588	28.1186	19.9573	3.6329	3.46924	8.63891	8.46477	1.36671	1.65219	3.37379	2.28848	5.76713	4.05577	3.2329
14.95	3.87981	6.34221	2.45838	28.0674	15.3322	3.66593	3.47938	8.72976	8.43485	1.37719	1.65953	3.35064	2.27345	5.75928	4.15907	3.2805
16.445	3.70009	6.29041	2.45431	27.9829	13.8706	3.67233	3.77487	8.73957	8.44988	1.40047	1.66564	3.33514	2.26506	5.80685	4.28497	3.28509
17.94	3.54057	6.17231	2.46637	28.0844	13.1695	3.67288	3.92786	8.73275	8.48796	1.427	1.66629	3.40457	2.25664	5.92845	4.48162	3.2696
19.435	3.45505	6.04641	2.49485	28.7439	13.138	3.73432	4.02136	8.75339	8.48277	1.43487	1.67327	3.55011	2.23131	6.07699	4.69765	3.25725
20.93	3.45475	6.0391	2.52378	28.5593	12.8429	3.94268	4.07096	8.80783	7.73725	1.44306	1.7065	3.6953	2.21748	6.18928	4.74862	3.25648
22.425	3.46368	6.22024	2.53518	29.2576	12.2964	4.25079	4.0947	8.87683	6.91488	1.44156	1.75636	4.05018	2.19775	6.22469	4.80895	3.28217
23.92	3.37157	6.53221	2.53387	29.2757	11.5781	4.67619	5.40177	8.92423	6.73995	1.44281	1.79517	4.55562	2.21577	6.2219	4.8635	3.31467
25.415	2.92114	6.85185	2.52404	28.4866	11.5069	4.98442	7.18272	8.92291	5.22374	1.42449	1.81287	5.0096	2.38716	6.21925	4.92952	3.3411
26.91	2.35078	7.11462	2.51499	26.3542	9.69192	5.03607	9.04567	8.85371	4.21078	1.40917	1.81289	5.3732	2.5782	6.2635	5.00923	3.35963
28.405	2.22004	7.33808	2.49941	25.0484	7.19761	5.00116	9.57524	8.74675	3.85497	1.40907	1.81262	5.84846	2.57798	6.3563	5.11138	3.36252
29.9	2.20623	7.53083	2.49521	22.2347	7.1361	4.95944	10.6151	8.64	3.77535	1.4104	1.82392	6.3996	2.65339	6.44928	5.23649	3.36299
31.395	2.19559	7.69363	2.48353	20.5177	7.25324	4.93926	11.1998	8.52501	3.82354	1.40483	1.87255	7.10264	3.66296	6.47369	5.38913	3.36784
32.89	2.19117	7.79142	2.47365	19.9641	7.15037	5.09058	11.2873	8.47016	3.85377	1.40045	1.93251	8.03045	5.15966	6.45011	5.57171	3.3678
34.385	2.19832	7.82017	2.47398	19.666	7.10431	5.57725	11.4651	8.47595	3.82759	1.41221	1.93338	8.64327	6.03054	6.42445	5.60708	3.34869
35.88	2.2114	7.82405	2.45723	19.5669	7.41779	6.16489	11.9894	8.5356	3.76924	1.42336	1.90887	9.66391	7.28987	6.43409	5.59136	3.29575
37.375	2.22002	7.86997	2.40115	19.4253	7.621	6.76716	12.0977	8.68807	3.72394	1.4424	1.91189	10.4763	7.29463	6.48315	5.58725	3.20923
38.87	2.22317	8.02622	2.45057	19.4696	7.45547	7.22864	12.1146	8.95959	3.66627	1.45756	1.90881	11.1476	7.29285	6.57529	5.58106	3.1009
40.365	2.22603	8.32599	2.47509	19.5349	7.33538	7.48595	12.1037	9.28117	3.61675	1.45056	1.92104	11.7418	7.28882	6.68097	5.55835	2.99726
41.86	2.222	8.74547	2.51796	19.5712	7.32339	7.49681	12.094	9.48396	3.5801	1.42256	1.96497	12.2599	7.28426	6.74384	5.53825	2.9087
43.355	2.21253	9.21774	2.53418	19.5849	7.35147	7.94807	12.0611	9.57291	3.55394	1.38175	2.01015	12.705	7.28408	6.75131	5.51138	2.84871
44.85	2.19742	9.66849	2.50001	19.5693	7.37278	8.23386	12.0763	9.584	3.5548	1.33691	2.03715	13.2843	7.2843	6.74711	5.39676	2.81431
46.345	2.17341	10.0211	2.48809	19.572	7.27001	8.22986	12.1164	9.44433	3.52108	1.31278	2.03068	13.967	7.28737	6.77872	5.26172	2.79591
47.84	2.04687	10.2225	2.52917	19.5364	7.21616	8.23409	12.1168	9.14936	3.58379	1.29977	2.02528	14.5833	7.30276	6.86885	5.1369	2.79993
49.335	1.88446	10.2664	2.58198	19.5075	7.2651	8.30581	12.1181	8.86317	3.71472	1.32089	2.02522	15.4177	7.30895	6.99536	5.04111	2.82647
50.83	1.84241	10.2042	2.61356	19.4846	7.23192	8.49103	12.1628	8.71882	3.82682	1.33503	2.0321	15.833	7.29071	7.11917	4.96442	2.96452
52.325	1.79942	10.1152	2.5376	19.4624	7.18056	8.66302	12.1648	8.68508	3.89753	1.32854	2.04751	16.0041	7.25663	7.19314	4.9056	3.05322
53.82	1.40249	10.0812	2.35861	19.4374	7.15273	8.72964	12.1552	8.67237	3.92719	1.31567	2.08134	16.0219	7.24621	7.21315	4.87368	3.0821
55.315	0.974222	10.1091	2.33263	19.4329	7.1581	8.72739	12.166	8.70264	3.9283	1.27888	2.10175	16.1747	7.25617	7.21848	4.8553	3.0548
56.81	0.90545	10.173	2.31408	19.2595	7.11109	8.71198	12.1599	8.50562	3.9018	1.24366	2.11429	16.3033	7.28779	7.26639	4.90625	2.98209
58.305	0.907305	10.2462	2.26506	17.8284	7.07435	8.69029	12.1348	8.16987	3.87477	1.23353	2.11612	16.3059	7.35116	7.37371	4.90224	2.87895
59.8	0.919886	10.3069	2.22657	17.0395	7.03974	8.64453	12.1181	7.75633	3.84728	1.19656	2.11915	16.7575	7.40278	7.50219	4.84875	2.77142
61.295	0.938838	10.3455	2.18126	15.9826	7.05048	8.58944	12.1139	7.382	3.91334	1.14635	2.12688	19.5394	7.45054	7.57093	4.77848	2.64064
62.79	0.949519	10.3569	2.16978	15.2325	7.05545	8.54251	12.1081	7.17241	4.01196	1.12613	2.14675	20.1247	7.46167	7.59613	4.72556	2.50269
64.285	0.962114	10.354	2.1594	16.3359	7.00575	8.5152	12.0969	7.25363	4.04402	1.13582	2.16706	21.8405	7.46249	7.60162	4.65651	2.40313
65.78	0.966482	10.3477	2.16529	16.5522	6.94371	8.50401	12.0958	7.7213	4.03962	1.15913	2.181	22.7501	7.47182	7.61413	4.56913	2.36606
67.275	0.96649	10.3459	2.20202	17.3637	6.8049	8.50192	11.9951	8.49841	4.00767	1.17727	2.18171	25.0361	7.47611	7.71666	4.429	2.36332
68.77	0.970235	10.3449	2.25879	17.1214	6.73587	8.49966	11.9768	9.42667	3.98397	1.18659	2.18229	25.2123	7.48376	7.86982	4.22099	2.40364
70.265	0.974608	10.3308	2.30938	16.1142	6.74786	8.46782	11.9423	10.2671	3.98441	1.18546	2.18708	25.782	7.48269	8.05406	4.02461	2.50703
71.76	0.945499	10.2769	2.34366	14.1571	6.77946	8.37692	11.9344	10.7817	3.98004	1.18426	2.18371	26.4809	7.4926	8.18837	3.97354	2.67074
73.255	0.939707	10.1473	2.3562	12.9934	6.77832	8.23223	11.8965	10.9353	3.98011	1.18909	2.19792	27.5209	7.57216	8.23866	3.91121	2.69884
74.75	0.944001	9.90635	2.35733	12.9325	7.21419	8.01978	11.1556	10.9255	3.98447	1.2185	2.23396	28.4695	7.62733	8.24434	3.84027	2.62916
76.245	0.897477	9.54403	2.36543	12.9669	8.18368	7.87974	10.0301	11.1009	4.01781	1.28585	2.25641	30.012	7.57254	8.26044	3.7553	2.63511
77.74	0.903555	9.08248	2.39826	13.0203	8.32019	7.84829	8.65525	11.7709	4.0623	1.37334	2.25753	30.7714	7.52635	8.35155	3.64485	2.67629
79.235	1.03171	8.60053	2.45056	12.9785	8.17655	7.82759	7.78648	12.9588	4.11665	1.4713	2.2624	32.5944	7.52575	8.45644	3.49586	2.74688
80.73	1.10483	8.18166	2.4949	12.9073	7.88789	7.81815	6.34706	14.4511	4.13445	1.51602	2.27413	32.8101	7.47636	8.49062	3.2963	2.8249
82.225	1.11142	7.91429	2.53144	12.8257	7.77633	7.81945	5.48478	15.8992	4.0925	1.52082	2.28261	32.6714	6.98707	8.50019	3.03579	2.86197
83.72	1.10661	7.80896	2.54766	12.8168	8.1103	7.70167	5.23983	17.0013	4.10717	1.54674	2.31033	32.7025	6.1566	8.52618	2.70997	2.89341
85.215	1.08733	7.81363	2.54742	12.6887	8.60454	7.34233	4.45655	17.6644	4.12665	1.58006	2.35613	32.7434	5.1373	8.53439	2.68138	2.89937
86.71	1.08858	7.82761	2.55176	12.5397	8.21734	6.8682	3.32541	17.9013	4.25823	1.61369	2.36534	32.5396	5.32458	8.54255	2.69087	2.965
88.205	1.1007	7.76151	2.57056	12.4241	7.95653	6.22606	2.85266	17.8715	4.29681	1.61411	2.35232	32.3012	6.21103	8.5268	2.84554	3.17693
89.7	1.14325	7.55155	2.61204	12.3514	8.12338	5.68786	2.81955	17.7305	4.28118	1.61334	2.36089	32.0808	6.5842	8.4681	3.08831	3.48743
91.195	1.15947	7.17776	2.63579	12.2736	8.63505	5.34288	2.82232	17.6596	5.35205	1.60816	2.38574	31.8762	6.73277	8.39515	3.07945	3.71864
92.69	1.16189	6.64907	2.63275	12.2342	8.73796	5.23988	2.78158	17.8063	6.01159	1.60733	2.42992	31.6737	6.8608	8.32422	3.06854	3.80734
94.185	1.16562	6.01123	2.62529	12.2319	9.76806	4.40908	2.78063	18.1134	6.49368	1.60663	2.4613	31.4737	7.46604	8.28844	3.07939	3.81165
95.68	1.17534	5.31502	2.63572	12.2342	10.4591	4.08749	2.67071	18.4285	6.73073	1.59523	2.4801	31.2565	7.89464	8.29978	3.31152	3.97377
97.175	1.17915	4.66752	2.67302	12.2246	10.9434	4.1295	2.50701	18.6554	7.55112	1.586	2.48618	31.0074	9.61699	8.40875	3.41541	4.34194
98.67	1.18576	4.1741	2.7259	12.2202	11.4635	4.1048	2.48614	18.7562	8.80397	1.62381	2.48354	30.6905	13.348	8.55211	3.4643	4.63351
100.165	1.18603	3.91558	2.7833	12.2306	12.2701	3.91011	2.48092	18.7625	8.98468	1.69728	2.49407	30.5424	15.0431	8.62136	3.5058	4.8487
101.66	1.17932	3.87152	2.81972	12.2395	12.4801	3.51516	2.26064	18.7477	8.98064	1.72367	2.52613	30.5299	16.1835	8.59716	3.54888	4.86314
103.155	1.16486	3.91703	2.82754	12.2425	14.2545	3.28103	2.28569	18.7473	8.95581	1.76965	2.56247	31.0732	18.1232	8.52222	3.63362	4.84804
104.65	1.16405	3.91474	2.82558	12.2397	16.5746	3.35262	2.23975	18.731	8.94644	1.77	2.57266	33.0329	20.6603	8.5162	3.61399	4.83045
106.145	1.16481	3.80011	2.85508	12.2419	18.324	3.51066	1.96007	18.6329	8.97399	1.78269	2.58713	34.0556	20.7115	8.64023	3.58857	4.87962
107.64	1.23879	3.56371	2.92901	12.2297	19.3652	3.55705	1.98045	18.5948	8.99964	1.7797	2.58793	35.5922	20.8497	8.8382	3.46897	4.96039
109.135	1.81283	3.26464	3.02105	12.2056	23.3977	3.5166	2.30491	18.6033	9.1417	1.75217	2.58696	35.8719	20.9656	8.93902	3.30698	5.02154
110.63	2.4219	2.9745	3.103	12.1585	25.0173	3.50652	2.6392	18.6572	9.31032	1.78269	2.58981	35.5721	22.3125	8.96509	3.22516	5.02254
112.125	2.53597	2.77483	3.14965	11.6917	25.2743	3.56583	2.79431	18.6942	9.46505	1.91771	2.59759	34.246	25.2842	8.9877	3.16192	5.00034
113.62	3.12659	2.71555	3.25929	9.92409	28.2963	3.70898	2.87106	18.6655	9.50895	2.03921	2.60699	33.9818	25.6797	8.99739	3.29435	5.01799
115.115	3.49486	2.75376	4.08159	8.20298	29.8635	3.88228	2.85364	18.5368	9.78067	2.12432	2.60883	32.9104	25.9313	8.99305	3.31778	5.09324
116.61	3.50899	2.8132	4.69386	8.26961	30.0264	3.99034	2.84384	18.3007	9.81671	2.15049	2.60883	31.9975	26.0964	8.98743	3.37525	5.2062
118.105	3.5231	2.84692	6.16499	7.43876	30.1933	4.01555	2.83268	18.0112	10.1488	2.13009	2.61369	30.6964	26.4697	8.93875	3.37259	5.30325
119.6	3.54618	2.85259	6.45965	8.91949	31.136	4.01355	2.81201	17.7415	10.3759	2.16161	2.61487	30.453	26.6523	8.9051	3.366	5.29935
121.095	3.54882	2.85291	6.45631	9.53363	31.5384	4.04995	2.82503	17.5988	10.3508	2.2504	2.62268	30.0669	26.7493	8.81127	3.53236	5.22851
122.59	3.54879	2.86259	6.43824	12.1398	31.5966	4.11312	2.86096	17.6645	10.4129	2.48679	2.63801	29.1781	26.775	8.70609	3.57412	5.19406
124.085	3.53679	2.87941	6.4455	13.6568	31.6484	4.16283	3.04989	17.8467	10.5376	2.75203	2.63378	28.249	27.547	8.63166	3.74507	5.36125
125.58	3.5329	2.90169	6.49128	13.8608	31.646	4.13031	3.22132	17.9556	10.5432	2.8584	2.60823	27.1272	28.2789	8.62	3.84375	5.50008
127.075	3.55658	2.92353	6.56061	13.7797	31.5148	4.07804	3.49812	17.8075	10.5523	2.89425	2.58617	25.1902	30.1047	8.61672	3.83745	5.48478
128.57	3.8254	2.93089	6.61304	13.7517	31.6332	4.04975	4.177	17.2936	10.5648	2.87252	2.58302	24.2839	32.7975	8.54295	3.83311	5.54952
130.065	3.88518	2.93043	6.6473	13.7575	32.6179	4.04501	4.39471	16.4081	10.5679	2.82942	2.59171	21.8	33.2588	8.50776	3.8319	5.69766
131.56	3.91463	2.93395	6.6568	13.7666	32.9211	4.0705	4.42019	15.2459	10.5647	2.81511	2.64702	21.6396	35.8604	8.50259	3.83388	5.87316
133.055	4.07583	2.95041	6.6507	13.7527	32.9397	4.14588	5.02238	14.0615	10.5622	2.83498	2.72384	21.6337	39.2845	8.45419	3.86304	6.02501
134.55	4.23728	2.99698	6.64765	13.7628	32.8065	4.24647	6.63055	13.0972	10.5729	2.87635	2.7556	21.1777	39.6733	8.39328	3.87051	6.1084
136.045	4.43031	3.05365	6.66949	13.7754	32.6923	4.30531	6.89204	12.4561	10.765	2.96658	2.75969	20.8691	40.8718	8.43068	3.9427	6.12616
137.54	4.56697	3.11104	6.71538	13.7816	32.723	4.33591	6.89655	12.1876	11.0806	3.16074	2.74664	20.8126	41.2967	8.58158	4.10428	6.08793
139.035	4.57879	3.15133	6.76736	13.7705	32.7446	4.31381	6.8998	12.1532	11.3982	4.35086	2.74604	20.8116	41.879	8.82956	4.00526	6.03625
140.53	4.57885	3.16319	6.79354	13.7469	32.6908	4.31219	6.89751	12.1929	11.4899	5.84391	2.77734	20.8123	42.8893	9.07883	3.90064	6.06486
142.025	4.62162	3.13896	6.79577	13.7336	32.5668	4.34183	6.89456	12.1155	10.9676	5.91224	2.8352	20.8041	42.9862	9.24759	4.00588	6.22178
143.52	4.6735	3.07794	6.79292	13.725	32.5501	4.37846	6.90209	11.8035	10.8552	6.13566	2.82191	20.7861	43.0381	9.31446	4.08145	6.46025
145.015	4.6938	2.99822	6.7955	13.7381	32.2276	4.41971	6.90198	11.2958	10.5918	6.36601	2.75543	20.756	42.9343	9.31877	4.09869	6.62644
146.51	4.69385	2.93601	6.81227	14.0085	32.3597	4.42857	6.8996	10.7709	10.8233	6.41966	2.69524	20.7253	42.8436	9.3515	3.9098	6.54521
148.005	4.69584	2.896	6.83868	15.4867	32.6153	4.4145	7.07111	10.4452	10.5294	6.52227	2.70912	20.6798	42.3607	9.37269	3.94533	6.30794
149.5	4.70368	2.88698	6.86352	17.4655	32.5454	4.40898	7.24765	10.4482	9.91852	7.7527	2.86669	20.5381	41.2638	9.40166	3.99107	6.10807

## Sheet: 缓冲阶段
Time_ms	L_股直肌	L_股外侧肌	L_股内侧肌	L_半腱肌	L_胫骨前肌	L_腓骨长肌	L_外侧腓肠肌	L_比目鱼肌	R_股直肌	R_股外侧肌	R_股内侧肌	R_半腱肌	R_胫骨前肌	R_腓骨长肌	R_外侧腓肠肌	R_比目鱼肌
0	4.70574	2.88711	6.86651	17.8862	32.4209	4.41012	7.28282	10.5207	9.94727	8.22643	3.09582	20.4434	41.0576	9.41515	4.01122	6.04926
0.375	4.70711	2.8872	6.86808	18.0544	32.3367	4.41048	7.2928	10.5963	10.1035	8.49771	3.41984	20.362	40.9789	9.42697	4.03446	6.01807
0.75	4.70763	2.88695	6.8696	18.1355	32.3095	4.41086	7.2984	10.6815	10.3324	8.70212	3.83544	20.2842	40.897	9.43941	4.06278	5.9973
1.125	4.70819	2.88604	6.871	18.1658	32.3598	4.41145	7.30688	10.7737	10.5842	8.84439	4.31761	20.2118	40.7941	9.45223	4.09466	5.98524
1.5	4.7097	2.88415	6.87218	18.1818	32.508	4.41248	7.32551	10.8703	10.8091	8.92925	4.84134	20.1464	40.6523	9.46518	4.12856	5.98022
1.875	4.72467	2.87955	6.87257	18.5008	32.8263	4.41135	7.41195	10.9659	10.89	8.95716	5.34293	20.0802	40.5274	9.4793	4.15791	5.97716
2.25	4.75424	2.87248	6.87254	19.176	33.2244	4.4057	7.57237	11.0569	10.9133	8.96723	5.77925	20.0002	40.4851	9.49565	4.17855	5.97331
2.625	4.79378	2.86286	6.87236	20.076	33.6533	4.39543	7.77647	11.142	10.9201	8.96733	6.12921	19.8938	40.4698	9.51444	4.19424	5.96962
3	4.83867	2.85061	6.87233	21.0695	34.0641	4.38043	7.99391	11.2197	10.9513	8.96533	6.37172	19.749	40.4258	9.53591	4.20871	5.96704
3.375	4.86651	2.83461	6.87291	21.6866	34.2799	4.3642	8.10541	11.2838	11.0245	8.97399	6.44484	19.4434	40.1048	9.55859	4.24379	5.9683
3.75	4.87814	2.8162	6.87351	22.0538	34.3274	4.35326	8.15789	11.3379	11.0682	8.99268	6.46519	18.8862	39.6525	9.57796	4.29364	5.97159
4.125	4.88255	2.79543	6.87407	22.2463	34.2355	4.35081	8.17525	11.3818	11.0891	9.02096	6.47762	18.0483	39.1747	9.59205	4.3502	5.97573
4.5	4.88873	2.7723	6.87453	22.3394	34.0328	4.36007	8.18136	11.4152	11.0943	9.05843	6.52695	16.9003	38.7773	9.59891	4.4054	5.97954
4.875	4.95834	2.74588	6.87601	22.3941	33.7666	4.39624	8.21423	11.434	11.2154	9.106	6.72713	15.9038	38.6434	9.59419	4.4308	5.97904
5.25	5.11954	2.71753	6.88384	22.4298	33.4824	4.45474	8.28545	11.4453	11.455	9.15737	7.07737	15.4743	38.5942	9.58419	4.4398	5.97487
5.625	5.38386	2.68761	6.90188	22.4475	33.2012	4.53352	8.38942	11.4503	11.7765	9.2112	7.59413	15.3438	38.591	9.57031	4.43822	5.96745
6	5.76284	2.65646	6.934	22.4485	32.9436	4.63054	8.52054	11.4505	12.1435	9.26619	8.2939	15.2442	38.5949	9.55393	4.43189	5.95717
6.375	6.24875	2.62619	6.96426	22.4504	32.8347	4.73268	8.64573	11.4483	12.4603	9.32	9.18343	14.1527	38.5958	9.53643	4.42275	5.94448
6.75	6.69953	2.59929	6.97376	22.4511	32.8308	4.82369	8.7344	11.4479	12.7567	9.37132	10.0606	12.6075	38.5944	9.51849	4.4151	5.93111
7.125	7.0682	2.57675	6.97285	22.4554	32.8708	4.90118	8.78235	11.4512	13.0632	9.41933	10.8716	10.9226	38.5863	9.49967	4.40956	5.91743
7.5	7.30779	2.55957	6.9719	22.468	32.894	4.96271	8.78538	11.46	13.4104	9.46318	11.5628	9.41191	38.5667	9.47956	4.40673	5.90378
7.875	7.35775	2.54972	7.02012	22.5337	32.6715	5.0021	8.77608	11.4819	13.8011	9.49946	12.0338	8.53853	38.5395	9.45761	4.4078	5.89165
8.25	7.36722	2.54265	7.10767	22.6416	32.2409	5.02853	8.77244	11.5158	14.0641	9.53086	12.3779	7.93258	38.5351	9.43706	4.41714	5.8818
8.625	7.3791	2.53751	7.22617	22.7839	31.6379	5.04358	8.76793	11.5633	14.1857	9.55778	12.6128	7.50795	38.5474	9.41967	4.43667	5.87477
9	7.43633	2.53347	7.36722	22.9533	30.8982	5.04883	8.75599	11.6261	14.1519	9.58061	12.7561	7.17854	38.5706	9.40719	4.46831	5.8711
9.375	7.64056	2.53072	7.50128	23.1269	30.1482	5.0486	8.73884	11.7158	14.4012	9.5987	12.8152	6.89278	38.5542	9.40338	4.50103	5.87322
9.75	7.96808	2.52947	7.60924	23.2811	29.5114	5.05121	8.77184	11.8241	15.0912	9.61458	12.845	6.62899	38.4993	9.40281	4.52203	5.87903
10.125	8.40764	2.53011	7.68945	23.4119	29.0084	5.05871	8.94855	11.9505	16.1255	9.62859	12.8551	6.38803	38.4067	9.40392	4.53313	5.88815
10.5	8.94798	2.53301	7.74022	23.5151	28.6596	5.07319	9.36254	12.0941	17.408	9.64107	12.8548	6.17073	38.2775	9.40515	4.53611	5.90021
10.875	9.52757	2.54048	7.76081	23.5801	28.4768	5.10104	10.2166	12.2595	18.6118	9.6511	12.8646	5.98353	38.0518	9.40475	4.53891	5.91466
11.25	10.0497	2.55272	7.77101	23.6241	28.3549	5.13807	11.0639	12.4369	19.6248	9.65871	12.8931	5.81732	37.711	9.40333	4.54947	5.92911
11.625	10.4873	2.5717	7.77345	23.6501	28.2868	5.1836	11.7729	12.625	20.4533	9.66374	12.94	5.67531	37.266	9.40057	4.57041	5.94291
12	10.8135	2.59938	7.77076	23.6614	28.2659	5.23693	12.2122	12.8226	21.1037	9.66601	13.0048	5.56067	36.7272	9.39615	4.60437	5.95542
12.375	10.9581	2.64836	7.76492	23.6629	28.2499	5.29762	12.3117	13.0292	21.5745	9.66547	13.0811	5.48996	36.2618	9.38731	4.64795	5.96449
12.75	11.0161	2.71456	7.76076	23.6634	28.0547	5.35931	12.3422	13.2373	21.9893	9.66452	13.1562	5.43994	35.9723	9.37521	4.68573	5.97026
13.125	11.0178	2.79636	7.75923	23.6646	27.5988	5.41989	12.3374	13.4446	22.3722	9.66364	13.2284	5.40565	35.8332	9.36057	4.71375	5.97242
13.5	10.9935	2.89214	7.76123	23.6679	26.8003	5.47724	12.331	13.6489	22.7473	9.66329	13.2957	5.38211	35.8189	9.34413	4.72805	5.97069
13.875	11.0204	2.99752	7.75581	23.6774	25.7334	5.52389	12.3293	13.8438	23.1048	9.66399	13.355	5.37265	35.7944	9.3292	4.72319	5.96341
14.25	11.1097	3.10254	7.71966	23.6918	24.8179	5.55971	12.3321	14.03	23.4087	9.66519	13.4099	5.37284	35.7363	9.31844	4.71623	5.95293
14.625	11.248	3.20532	7.64383	23.71	24.1023	5.58328	12.3383	14.2068	23.6467	9.66667	13.4607	5.37945	35.6698	9.31325	4.71176	5.94049
15	11.4219	3.30401	7.51935	23.7312	23.6347	5.59317	12.3472	14.3733	23.8068	9.6682	13.5078	5.38924	35.62	9.31504	4.71437	5.92732
15.375	11.5734	3.39369	7.39712	23.7524	23.398	5.58414	12.35	14.5212	23.876	9.66883	13.5478	5.39225	35.6301	9.33063	4.71996	5.92291
15.75	11.6865	3.47589	7.33959	23.7672	23.2424	5.56847	12.3492	14.6546	23.9153	9.66864	13.5818	5.39387	35.6663	9.35687	4.71731	5.92578
16.125	11.7638	3.55001	7.31589	23.7708	23.1526	5.54933	12.3465	14.7726	23.9331	9.66796	13.6096	5.39654	35.7132	9.39403	4.70681	5.93433
16.5	11.8079	3.61546	7.2952	23.7583	23.113	5.52992	12.3437	14.8741	23.9379	9.66714	13.6314	5.4027	35.7553	9.44242	4.68884	5.94694
16.875	11.8209	3.66756	7.11905	23.7179	23.1066	5.51483	12.3427	14.9488	23.933	9.66744	13.6464	5.41092	35.7367	9.50719	4.67497	5.99553
17.25	11.825	3.71177	6.83847	23.6636	23.1064	5.50346	12.3432	15.0049	23.9231	9.6686	13.6583	5.41703	35.6694	9.58178	4.66888	6.11
17.625	11.8269	3.74897	6.49517	23.5952	23.107	5.49558	12.3432	15.0423	23.907	9.67018	13.6676	5.42085	35.5765	9.6651	4.66727	6.25737
18	11.8337	3.78005	6.13089	23.5128	23.1027	5.49092	12.341	15.0608	23.884	9.67174	13.6748	5.42221	35.4815	9.75607	4.66687	6.40467
18.375	11.865	3.80448	5.8517	23.4029	23.0057	5.48931	12.354	15.0523	23.8662	9.67123	13.6794	5.42413	35.4548	9.85334	4.66171	6.39407
18.75	11.9091	3.8256	5.65589	23.2751	22.779	5.48861	12.3762	15.0271	23.8858	9.67558	13.6826	5.42799	35.4453	9.95111	4.65786	6.49295
19.125	11.9597	3.8437	5.53519	23.1303	22.4548	5.48843	12.3993	14.9862	23.954	9.70028	13.6846	5.43363	35.4485	10.0482	4.65564	6.7411
19.5	12.0099	3.85907	5.48132	22.9693	22.0652	5.48837	12.415	14.9305	24.082	9.76088	13.6855	5.44089	35.4604	10.1434	4.65539	7.17835
19.875	12.0495	3.87072	5.4922	22.7957	21.7476	5.48723	12.4203	14.8556	24.2773	9.92096	13.6854	5.44752	35.6329	10.2345	4.65494	7.56574
20.25	12.0817	3.87999	5.54154	22.6573	21.4948	5.48443	12.4237	14.7704	24.501	10.104	13.6849	5.45379	35.8935	10.3223	4.64833	7.87791
20.625	12.1058	3.88689	5.63242	22.5771	21.294	5.47956	12.4256	14.6763	24.755	10.2687	13.6842	5.46034	36.1534	10.406	4.62907	8.14682
21	12.1212	3.89145	5.76788	22.578	21.1324	5.47221	12.4264	14.5747	25.0415	10.3737	13.6831	5.46781	36.3239	10.4848	4.5907	8.40443
21.375	12.1247	3.89271	5.93005	22.5719	21.024	5.4608	12.4243	14.4659	25.3703	10.3813	13.6815	5.47785	36.3122	10.5535	4.53924	8.67376
21.75	12.1256	3.89214	6.04493	22.4202	20.9536	5.44729	12.421	14.3544	25.6814	10.3822	13.6796	5.49131	36.3424	10.6141	4.5063	8.92853
22.125	12.1256	3.88994	6.1074	22.1448	20.9153	5.43226	12.4174	14.2416	25.9474	10.3917	13.6777	5.51003	36.5273	10.6666	4.49059	9.16502
22.5	12.1267	3.88633	6.11235	21.7677	20.9027	5.41628	12.4149	14.1285	26.1406	10.4254	13.6759	5.53587	36.9798	10.7108	4.49082	9.37955
22.875	12.1294	3.88141	6.15458	21.4252	20.9096	5.40007	12.4159	14.02	26.2156	10.483	13.6746	5.57928	37.899	10.7433	4.48352	9.5768
23.25	12.1335	3.8764	6.28222	21.1233	20.9257	5.38343	12.4188	13.9184	26.2458	10.5417	13.6733	5.6351	38.7368	10.7686	4.46466	9.76709
23.625	12.1391	3.87165	6.47645	20.8476	20.9511	5.36595	12.4226	13.8253	26.2471	10.598	13.672	5.70176	39.3143	10.7873	4.43609	9.94869
24	12.1468	3.8675	6.71845	20.5837	20.986	5.34721	12.4262	13.7422	26.2354	10.6479	13.6705	5.77768	39.4526	10.7997	4.39967	10.1199
24.375	12.1565	3.8643	6.92912	20.3643	21.0343	5.32696	12.4108	13.677	26.2269	10.687	13.6689	5.86579	39.2183	10.8052	4.35776	10.2747
24.75	12.1666	3.86113	7.08606	20.2137	21.0878	5.30776	12.396	13.6247	26.2239	10.72	13.6675	5.96522	39.0166	10.8077	4.31856	10.4241
25.125	12.1769	3.85782	7.19124	20.1252	21.1456	5.29064	12.3907	13.5854	26.2243	10.7473	13.6663	6.07717	38.8574	10.8085	4.2857	10.5713
25.5	12.1871	3.85416	7.24666	20.0921	21.2069	5.27663	12.4043	13.5593	26.2259	10.7688	13.6653	6.20289	38.7505	10.8087	4.26283	10.719
25.875	12.1926	3.85057	7.25434	20.0871	21.2781	5.26782	12.4088	13.5526	26.2257	10.7808	13.6645	6.34554	38.6818	10.8125	4.25567	10.8679
26.25	12.1937	3.84805	7.24736	20.0851	21.3546	5.26237	12.413	13.5583	26.2301	10.7875	13.6637	6.49695	38.5939	10.8218	4.25415	11.0143
26.625	12.2006	3.84708	7.2322	20.0849	21.431	5.2608	12.4169	13.5758	26.2406	10.7898	13.663	6.65686	38.4373	10.8373	4.25708	11.1574
27	12.2234	3.84813	7.21534	20.085	21.502	5.26364	12.4205	13.605	26.2586	10.7888	13.6624	6.82503	38.1625	10.8597	4.26333	11.2963
27.375	12.3002	3.85282	7.20517	20.0845	21.5532	5.27631	12.3861	13.6521	26.2794	10.786	13.6629	6.99906	37.6435	10.8922	4.27625	11.4205
27.75	12.3842	3.85994	7.19715	20.0824	21.596	5.29776	12.335	13.7127	26.2968	10.7835	13.667	7.17336	37.0274	10.9315	4.2936	11.5292
28.125	12.4574	3.86942	7.18887	20.0784	21.6268	5.32915	12.2771	13.7891	26.31	10.7828	13.6779	7.35201	36.3687	10.978	4.31481	11.6258
28.5	12.5019	3.88114	7.17792	20.0723	21.6418	5.37163	12.2221	13.8833	26.3183	10.7853	13.6985	7.53913	35.7214	11.0319	4.33929	11.7134
28.875	12.5105	3.89539	7.16177	20.0648	21.5376	5.43519	12.1796	14.0177	26.3177	10.7969	13.7446	7.75788	35.2548	11.0976	4.37216	11.7982
29.25	12.5104	3.91038	7.14517	20.0585	21.2894	5.51486	12.1458	14.1952	26.314	10.816	13.8093	7.98449	35.0013	11.1702	4.41477	11.8675
29.625	12.5052	3.92576	7.12983	20.0542	20.9263	5.60979	12.1206	14.4247	26.3146	10.8423	13.8862	8.20499	34.9746	11.2489	4.46715	11.9156
30	12.4984	3.9412	7.11749	20.0524	20.4771	5.71914	12.1037	14.7147	26.3274	10.8757	13.969	8.4054	35.1883	11.3328	4.52932	11.9371
30.375	12.5051	3.95677	7.1109	20.0522	20.0933	5.84158	12.0956	15.0949	26.3925	10.9186	14.0261	8.60216	35.6672	11.4221	4.6006	11.9534
30.75	12.5274	3.97308	7.1061	20.0504	19.8087	5.96592	12.0904	15.5047	26.4936	10.9666	14.0556	8.83596	36.1962	11.5124	4.66924	11.9953
31.125	12.5599	3.99062	7.10202	20.0472	19.6121	6.0894	12.0877	15.9235	26.613	11.0183	14.0649	9.07413	36.7091	11.6024	4.72604	12.0324
31.5	12.5972	4.00988	7.09757	20.0426	19.4925	6.20926	12.087	16.3303	26.7334	11.0724	14.0611	9.28402	37.1395	11.6904	4.7618	12.0346
31.875	12.6288	4.03324	7.09171	20.039	19.4384	6.31884	12.0918	16.6779	26.8018	11.1277	14.0666	9.29709	37.362	11.7724	4.76293	12.1775
32.25	12.6658	4.05923	7.08613	20.0372	19.408	6.42093	12.1026	16.9788	26.8361	11.1863	14.082	9.34494	37.5005	11.8502	4.76977	13.0908
32.625	12.7201	4.08672	7.08233	20.0369	19.4006	6.51582	12.1103	17.2383	26.8478	11.251	14.1023	9.47733	37.5957	11.9246	4.7852	14.6697
33	12.8035	4.1146	7.08184	20.0379	19.4153	6.60382	12.1056	17.4613	26.8481	11.3251	14.1221	9.74399	37.6885	11.9961	4.81209	16.8094
33.375	12.9668	4.13841	7.09084	20.0379	19.5187	6.68112	12.0173	17.6657	26.8493	11.4201	14.1284	9.98511	37.7572	12.066	4.83218	18.6669
33.75	13.1802	4.15803	7.10604	20.0369	19.7345	6.75044	11.8683	17.8889	26.8497	11.5264	14.1293	10.1739	37.7618	12.1361	4.8487	20.2688
34.125	13.4275	4.17385	7.1258	20.0354	20.0264	6.81226	11.6879	18.1471	26.8502	11.6413	14.1284	10.3357	37.8222	12.2067	4.86468	21.7197
34.5	13.6922	4.18628	7.14853	20.0338	20.3578	6.86704	11.5056	18.4561	26.8515	11.762	14.1296	10.4957	38.0582	12.2785	4.88316	23.1243
34.875	13.9308	4.19709	7.17335	20.0332	20.4963	6.91571	11.395	18.8765	26.8669	11.8937	14.1584	10.6799	39.2697	12.3542	4.90396	24.5565
35.25	14.1324	4.21025	7.20531	20.0333	20.5373	6.96226	11.3291	19.3677	26.892	12.0386	14.225	10.862	41.1383	12.4359	4.92149	25.952
35.625	14.2945	4.22816	7.25501	20.0338	20.5776	7.00603	11.2956	19.9048	26.9174	12.1926	14.3183	11.0386	43.4078	12.5267	4.93384	27.3018
36	14.4145	4.25318	7.33302	20.0345	20.7141	7.04636	11.2824	20.463	26.9334	12.3513	14.4272	11.206	45.8219	12.6297	4.93909	28.5972
36.375	14.4812	4.29734	7.51892	20.0348	21.0339	7.07703	11.2783	20.9344	26.9146	12.4741	14.494	11.3726	47.8627	12.7632	4.9295	29.8541
36.75	14.5259	4.3593	7.8126	20.0344	21.335	7.09974	11.2762	21.3	26.8853	12.5561	14.5275	11.5425	49.5751	12.9228	4.91109	31.1043
37.125	14.5542	4.44057	8.19288	20.0338	21.5735	7.11497	11.2754	21.5647	26.8569	12.604	14.5384	11.7145	50.9825	13.1055	4.88819	32.3462
37.5	14.5722	4.54265	8.63855	20.033	21.7055	7.1232	11.2751	21.7336	26.8407	12.6245	14.5378	11.8875	52.1083	13.3082	4.86515	33.5784

## Sheet: 推蹬阶段
Time_ms	L_股直肌	L_股外侧肌	L_股内侧肌	L_半腱肌	L_胫骨前肌	L_腓骨长肌	L_外侧腓肠肌	L_比目鱼肌	R_股直肌	R_股外侧肌	R_股内侧肌	R_半腱肌	R_胫骨前肌	R_腓骨长肌	R_外侧腓肠肌	R_比目鱼肌
0	14.5858	4.72272	9.11945	20.0334	21.7471	7.1248	11.2748	21.8398	26.8701	12.6319	14.5403	12.1216	53.1026	13.5671	4.84916	35.1724
3.745	15.0634	6.91228	9.81721	20.0516	24.4627	7.33154	11.3884	21.9932	27.1441	11.7327	14.5838	14.111	61.8892	13.4879	4.92794	42.3756
7.49	15.7594	8.19211	10.0288	20.0593	27.7093	9.82756	11.409	22.5634	27.5682	12.3709	14.5623	16.31	64.8548	17.1849	5.16002	46.1454
11.235	17.5672	9.00724	10.5278	18.1846	43.5381	14.0352	11.3534	22.593	27.1991	12.8155	15.4265	16.5101	74.4348	30.7285	5.08854	50.4833
14.98	17.8853	11.5583	10.4844	14.7699	44.7161	15.4675	11.0631	27.7887	26.716	12.0074	17.1599	16.9502	75.1394	41.152	5.09742	54.9862
18.725	17.5536	11.8055	10.5971	10.1706	56.6893	15.9972	10.4326	33.8911	28.6014	11.7798	16.3077	17.5562	77.7588	45.243	5.14546	59.886
22.47	17.0558	12.1263	11.0372	8.0619	60.4223	16.2468	10.1992	37.7189	28.0882	14.9764	13.4283	18.1459	78.4179	55.4753	5.57243	62.6942
26.215	15.6759	12.9772	11.2366	7.67515	60.8824	16.913	5.36152	40.1777	25.4828	21.1141	12.9495	18.2845	79.5853	64.0731	5.51566	68.3526
29.96	15.0745	18.0333	13.9206	7.52595	61.7433	22.5709	5.42489	53.8511	25.6022	25.4085	13.5575	18.3176	89.6776	66.8225	8.07586	71.6395
33.705	15.1647	22.853	13.7982	7.28618	62.0895	36.9229	5.40649	61.7866	25.4458	26.1783	18.6646	18.6783	92.2947	69.9202	8.51142	73.4298
37.45	17.1725	23.4365	13.8289	11.032	63.159	39.2107	5.83829	65.6097	29.8632	26.3264	24.7199	19.1045	92.3134	73.0869	8.91961	74.2118
41.195	19.9437	29.3028	13.9075	11.6722	67.6416	41.9381	5.80457	72.8064	33.6509	26.2874	24.8147	18.4653	93.0705	78.8651	9.22892	81.6154
44.94	22.471	36.2626	13.9157	11.9396	67.9778	43.5256	7.079	77.9922	34.5427	26.7188	24.6067	17.5888	90.5485	84.5911	9.10062	89.8313
48.685	22.1538	43.1191	13.7593	12.127	69.2863	45.9506	7.94149	78.6326	36.7132	27.0951	26.4969	16.3905	84.6138	89.1933	9.28021	87.0635
52.43	23.0008	46.0285	12.3927	12.491	69.6425	50.5681	8.55545	81.4114	39.4706	26.9557	26.9666	15.0285	79.6381	94.5383	9.27919	86.101
56.175	22.5424	46.4684	12.8316	12.5624	70.4901	56.2187	15.7666	84.3898	39.5491	27.2162	35.2923	15.1529	70.2807	97.3153	9.11799	90.2463
59.92	22.9303	54.1555	12.5256	12.3344	65.5033	57.7113	15.9804	86.0806	42.7293	29.2321	35.3221	19.1587	61.3198	96.904	8.98478	89.56
63.665	23.1569	68.9133	12.6983	12.4434	63.9231	65.5327	16.1029	88.0113	49.7547	36.5533	34.4142	21.8867	59.3384	93.1465	8.96833	87.7977
67.41	23.9557	79.7004	12.8803	12.3893	60.5186	77.899	16.0849	91.4597	51.7191	47.3086	34.7408	23.5647	59.0133	90.5651	8.9489	85.2519
71.155	24.5438	81.3387	12.9233	12.6542	67.3808	80.8851	16.0184	90.5356	59.9075	47.9103	35.7755	23.7697	62.469	86.7865	8.91853	83.0635
74.9	24.613	86.8954	13.0693	13.0336	75.3084	89.8458	16.0325	90.6395	66.4752	47.274	42.6555	23.5173	71.2373	81.0371	9.04005	80.2144
78.645	25.2392	92.106	12.5679	13.8666	79.9308	99.9514	16.3243	87.2584	66.6969	45.2917	54.1904	23.5927	72.0645	77.443	8.7724	77.1701
82.39	28.0383	97.7875	10.5028	13.7927	91.0384	96.8572	16.3454	80.8367	68.4469	45.4438	52.9465	24.2584	57.7605	75.1486	7.5901	74.8046
86.135	29.9819	99.9998	10.1329	12.0975	94.6031	95.1503	16.1918	76.1524	70.172	45.1572	50.3329	24.2188	53.9997	72.7443	7.58729	73.1742
89.88	30.7371	99.8387	9.38944	12.0433	91.8292	95.3845	16.3377	72.3673	68.4017	45.9258	50.0629	26.1418	52.5971	69.2638	6.97768	71.015
93.625	35.0904	98.2507	21.1058	12.0981	90.6806	94.6681	16.3711	65.9525	79.2397	47.1531	50.2081	26.1842	52.4669	60.555	6.8791	59.2814
97.37	37.6683	96.791	47.1333	13.172	90.8654	93.9265	15.8368	61.9853	85.9155	47.7238	50.0415	26.1767	53.5037	54.7913	6.61091	53.0953
101.115	37.7463	95.3238	74.1547	13.3211	89.4023	94.436	15.4079	61.9109	87.3427	48.9974	49.2716	26.1749	61.8272	44.8934	6.57023	49.8136
104.86	38.1762	95.5181	74.8276	13.9019	88.8841	91.0719	10.4954	58.2227	86.9775	50.7396	47.4617	26.4234	68.3749	32.5924	7.01849	39.3928
108.605	40.0285	94.6845	75.1549	14.3542	88.523	89.8418	7.14884	55.7951	87.2322	53.7867	48.5933	24.5743	68.6789	27.6696	7.6556	29.4733
112.35	43.595	87.4682	75.3955	14.1382	89.3244	85.8793	6.57309	58.1555	84.364	49.2072	48.53	20.7375	68.811	25.4701	8.15574	26.8876
116.095	46.0231	76.2611	76.5564	14.1553	85.5084	77.2644	6.64089	50.6075	82.128	42.5639	48.1934	19.7684	68.2728	25.8161	9.11101	25.2428
119.84	50.0041	71.3429	76.6321	14.2907	83.6202	68.0923	6.72244	44.0147	80.2181	37.0496	47.6803	18.7926	64.1911	26.1125	9.15715	24.0016
123.585	50.739	67.9978	76.6854	14.2804	70.0022	65.1011	7.23181	45.0717	72.8991	36.6122	43.6484	18.2929	62.8639	25.2052	8.89066	22.0619
127.33	51.0102	60.7956	76.5929	13.4954	64.9783	40.2553	6.77324	42.847	71.7443	34.0042	26.3287	18.2432	65.1781	24.0444	9.00725	18.6717
131.075	49.8557	51.1879	76.5909	13.7253	69.0573	32.7016	6.57719	41.412	73.4303	33.7104	23.7339	17.9937	65.9497	22.9594	8.22073	18.8346
134.82	52.1438	38.7739	76.6104	14.717	97.9717	30.123	6.68499	41.3311	72.8255	33.1548	23.8267	16.7379	66.2542	19.9047	8.0729	18.9936
138.565	51.272	37.6933	76.7544	14.0486	99.031	28.6159	13.2945	40.5479	71.2082	32.4814	24.3413	13.233	66.2569	21.7837	10.1375	18.0681
142.31	51.6264	36.181	76.7496	13.7852	99.7653	27.0075	16.9078	39.9143	62.8431	31.5044	25.7534	12.815	66.149	25.1892	12.5463	16.0689
146.055	47.838	35.323	64.3794	13.1302	99.7752	25.9816	17.753	38.5275	48.8105	29.7227	25.5337	12.8258	65.6862	25.3866	18.3743	16.8374
149.8	45.4902	32.168	38.3531	13.4279	99.3768	25.0138	18.2491	35.4641	44.9445	27.0159	25.3385	12.8484	60.2236	26.3345	18.4068	16.6791
153.545	45.8551	29.9506	20.3739	14.5182	99.6419	16.7447	18.9011	34.1117	40.6711	25.4555	23.1827	12.9664	55.6729	29.199	18.246	17.0986
157.29	45.2944	27.9648	19.5409	13.67	99.9741	17.3995	19.2441	31.157	40.3371	15.4903	15.6319	11.8466	49.8311	30.2939	18.205	17.8808
161.035	44.5244	23.9144	18.2331	13.5424	98.3998	18.2233	19.3034	25.6198	40.0026	11.7494	12.1404	11.1994	50.4334	30.4759	18.0495	17.8374
164.78	39.6128	23.1019	14.6464	16.1496	97.8226	18.607	19.5384	20.7374	39.4628	11.6467	11.8875	11.4279	50.8309	29.8206	17.5889	17.7243
168.525	37.5615	19.9848	10.6917	18.2276	98.0371	16.8988	20.1026	20.3205	38.6043	11.0495	11.9159	13.9448	50.9638	28.6042	17.3934	17.4615
172.27	33.1535	18.4814	10.0792	18.1101	97.6771	16.8241	20.5548	17.6597	40.4057	11.7561	11.9493	15.0297	46.6781	27.6152	17.3411	17.4387
176.015	33.2586	18.047	10.3747	18.349	96.286	16.9025	20.6058	11.8598	37.0186	20.48	12.0452	17.5045	32.626	27.6142	17.4834	17.0525
179.76	34.5216	16.9446	16.9441	18.5799	98.8755	16.9823	20.8988	8.11601	34.266	20.8402	12.5683	22.3989	28.8169	28.5628	17.6023	16.0888
183.505	33.9177	15.9915	20.067	17.8945	82.9833	17.163	21.1558	8.39113	26.5807	21.2256	14.522	23.375	58.213	29.1184	17.6341	15.509
187.25	29.0721	17.0762	21.0307	17.4925	53.7551	17.168	20.6393	8.31379	26.5468	21.4269	14.7068	24.1553	74.539	28.1516	17.3177	15.4595
190.995	27.0501	18.8385	27.2731	17.7384	60.8254	15.7682	14.7406	7.5868	26.7388	21.3844	10.757	27.8674	88.868	25.0603	15.8453	14.0812
194.74	26.099	17.8541	31.2347	20.0172	66.8709	14.6931	13.5669	8.01857	27.4377	21.3349	10.7356	29.7007	96.6721	23.0619	9.63117	10.4549
198.485	26.1553	16.1757	34.9747	20.2042	80.3395	12.7723	12.5617	8.37881	27.5965	23.7369	13.6712	30.2598	97.1976	22.6535	7.19648	8.74938
202.23	26.2058	16.3341	36.3428	19.1385	83.9459	12.0296	11.4914	8.20395	28.484	24.0108	16.7166	32.6916	97.876	18.8185	7.2618	8.56583
205.975	24.8099	16.8678	38.6149	22.7954	86.3714	11.6995	10.4251	8.11062	29.8974	24.6587	17.8237	34.2786	98.081	15.3074	7.22959	5.47089
209.72	23.1781	17.4754	42.4437	28.4638	87.391	10.0952	10.2242	8.13754	31.3878	31.0123	19.6406	35.5787	98.4607	14.004	7.04161	5.17765
213.465	21.1919	17.8745	43.9313	30.8923	87.8108	8.32799	10.1963	8.08462	34.8451	32.173	26.3901	39.4528	99.5173	14.0148	7.07794	5.11811
217.21	20.4437	17.8172	44.0087	29.6414	88.8319	7.69556	9.26793	7.95493	35.7051	32.8159	33.1375	39.0863	99.4631	13.9727	6.995	5.04486
220.955	20.3558	17.8599	44.3602	30.0058	88.8923	7.64471	8.59213	7.95637	34.4189	33.0782	35.8752	37.6893	99.3205	14.0046	7.07335	4.59321
224.7	22.6184	17.3994	44.5412	29.8406	89.4606	7.48764	9.5296	7.63941	36.1147	33.2206	46.741	37.814	99.993	14.0988	7.79236	2.89285
228.445	20.1344	16.776	45.8004	30.6295	87.5725	7.47461	12.5994	7.47018	36.2698	34.6081	57.1758	35.5358	99.5357	12.7377	8.26261	2.43262
232.19	18.1059	16.8194	46.836	32.3006	84.3632	7.75004	18.358	7.31663	36.2305	34.9409	57.6599	34.8035	95.7851	9.98701	9.27515	2.39716
235.935	22.64	16.3883	46.1488	32.4047	81.9066	8.16084	31.3327	6.59549	41.0581	34.7572	57.986	34.5959	73.7374	8.5584	15.3268	2.34424
239.68	28.2191	14.0884	47.8759	32.4887	75.7223	8.82698	41.152	6.2283	49.3769	34.7435	58.7887	31.9206	57.486	8.48824	18.704	2.11965
243.425	28.2958	12.2148	45.1256	31.8978	68.0846	10.2207	41.184	6.08814	55.2074	34.7622	58.8551	30.2484	35.057	7.54082	19.2868	1.88688
247.17	28.2424	11.6698	42.6558	31.0461	66.5338	10.2454	41.7075	5.39227	56.3556	34.6144	58.7841	29.7179	33.0059	5.97264	19.8712	1.92322
250.915	28.5721	11.4729	47.1474	32.3718	45.5267	10.3584	42.0368	5.22695	56.6372	33.8278	58.198	28.5716	31.4874	5.79473	22.4747	2.07378
254.66	38.3307	10.6332	49.5296	31.8978	39.3179	18.7475	42.4428	5.18054	58.4695	33.4801	59.0583	26.0229	30.2726	7.45563	24.7943	2.49231
258.405	42.4472	9.6572	52.5559	26.2509	37.6405	22.2126	49.2889	4.81751	66.1236	32.9082	59.3263	23.9682	28.3961	7.60128	32.5655	2.89307
262.15	58.6615	8.51311	49.3186	24.351	35.5956	22.2988	52.9953	4.77898	68.5764	32.1305	59.4325	16.9196	21.6923	7.5634	34.4193	3.31252
265.895	61.0328	8.48674	52.3914	22.7591	35.4502	25.1888	62.195	4.41237	66.9468	35.41	55.6219	16.7191	20.9614	7.74196	35.448	3.47153
269.64	62.9275	9.69151	52.5743	21.6343	31.8435	25.7616	64.6126	4.38028	68.3609	40.7846	60.2766	16.9583	21.0075	7.96864	36.9258	3.83699
273.385	63.9748	9.48938	52.7159	21.511	30.902	26.4955	65.3366	4.16988	69.392	47.3996	63.8824	18.9226	20.6439	7.66383	39.9017	3.87695
277.13	73.2637	8.33083	53.7814	21.2827	29.0277	28.5343	65.8792	3.78562	70.2549	59.5521	65.8709	24.1933	20.3472	7.78586	41.28	3.93402
280.875	76.9576	7.6031	52.6406	19.1917	28.5152	31.43	71.3996	3.72109	79.1102	66.9164	66.8681	24.6777	19.8576	8.47683	46.6628	4.40735
284.62	77.4664	8.17119	55.3389	17.7255	27.3088	32.6094	86.8248	3.4194	80.9269	77.0686	73.9108	24.9019	19.6619	8.48468	47.7567	6.00586
288.365	79.9327	8.49049	61.6744	17.5369	28.2153	33.7142	84.6674	3.37204	88.3129	85.3467	76.9449	25.1671	19.7772	8.59746	48.6093	7.32089
292.11	83.2724	8.48974	60.469	22.431	25.9081	34.6241	85.2003	3.37255	85.3646	92.6506	77.1	25.1937	19.8233	9.01005	52.751	7.45614
295.855	91.8429	8.56176	73.8968	24.3307	28.0458	36.5138	86.7248	3.83453	82.2036	94.1292	77.2171	24.823	19.8656	9.22533	62.4991	7.80469
299.6	99.5329	8.60009	84.5231	27.2	28.622	37.0905	95.3816	4.15178	84.4909	93.9349	80.5281	24.0345	18.5985	9.34286	68.6777	8.39088
303.345	99.5122	8.73548	81.7358	32.238	28.6296	35.5921	99.8132	4.32497	85.3441	95.7602	80.8963	23.9074	17.4891	9.48799	77.6114	8.40581
307.09	96.2968	8.8043	79.2047	37.7531	28.1928	35.4092	99.8105	4.47641	81.8801	97.1727	83.5531	23.7886	17.4392	8.86238	81.0675	8.21308
310.835	92.3437	8.57461	79.6177	38.8594	27.4304	36.7372	96.4392	4.52696	85.3228	98.0239	85.8373	25.2562	16.6498	8.97098	87.2515	8.05182
314.58	86.0507	8.72772	79.7021	41.8691	26.9262	36.2613	97.4572	4.75632	84.3636	99.1972	87.08	25.1151	16.9653	9.58888	95.082	8.17475
318.325	84.3614	8.40869	85.346	45.3587	26.0292	35.8629	91.8036	4.83356	94.4197	98.8336	88.0299	24.3111	17.4762	9.35636	97.3465	8.2278
322.07	84.1228	7.11638	89.3962	45.9425	27.0275	36.0845	93.1424	4.81617	97.0293	99.8787	82.9309	23.9277	16.9767	9.39094	98.6399	8.55213
325.815	83.7195	7.31146	89.5925	52.6796	27.0416	34.9134	96.3038	4.87624	99.8483	94.7419	70.8066	19.7345	14.2338	9.76852	98.4534	8.55513
329.56	77.8969	7.80599	92.0215	58.833	26.4213	32.8453	97.203	5.09868	97.2159	90.2051	68.271	22.9126	12.19	9.75915	99.7732	8.53863
333.305	76.633	7.46468	90.493	61.8953	27.7182	31.5551	90.4145	5.11186	92.0044	82.8204	66.2505	22.8126	9.51836	9.91888	99.1873	8.22211
337.05	73.9332	6.38641	87.9361	62.5151	28.8007	31.2016	73.6229	5.76161	89.7416	75.9579	61.567	29.7073	9.15842	9.87884	99.044	7.20274
340.795	71.4426	6.32267	97.006	63.0291	31.5984	30.6002	72.4664	6.77466	81.4252	68.2511	62.784	33.7033	8.90336	9.60171	99.451	7.38484
344.54	56.9245	6.31285	99.0784	63.521	32.4022	29.904	71.9874	7.51017	81.025	63.3887	63.8787	36.0285	8.8784	9.53913	94.9453	7.75755
348.285	51.0758	6.5169	88.9295	64.7103	35.0685	28.1647	63.9148	9.11655	79.4331	63.2834	63.093	42.7795	9.02225	9.39206	94.5816	7.46926
352.03	40.0323	6.84363	82.6402	69.0998	37.0399	26.9492	60.4283	10.4706	75.9956	61.3042	59.5064	64.7092	8.82465	9.32098	88.583	7.37855
355.775	36.4198	7.17295	82.0225	76.0567	36.8535	25.1126	60.9242	10.6285	73.8693	58.0583	58.5609	68.8229	8.86681	8.71295	85.4297	8.94789
359.52	36.6595	7.27654	81.073	99.4546	37.9512	22.9142	61.8816	10.705	70.9228	58.1268	51.3326	71.0493	8.91728	8.72566	81.4961	11.2035
363.265	37.8313	7.31931	80.0493	99.6662	38.1265	19.3595	61.454	10.7422	66.8791	54.3502	49.7298	72.4882	8.02055	8.39208	69.2107	13.8069
367.01	39.2601	7.23976	76.6343	98.9612	38.7103	18.974	58.458	11.1776	49.1899	47.3725	47.0349	75.9767	6.68555	7.954	64.8575	14.4578
370.755	40.4704	7.15111	66.6801	98.5263	37.4839	16.7565	58.6903	11.6176	45.7418	43.4137	46.4819	79.4564	6.36992	8.03038	62.6824	14.3564
374.5	40.205	7.90103	65.6668	98.4531	37.199	16.5992	55.1461	11.9387	32.6032	36.9911	45.9992	84.8268	6.18553	8.18016	60.9171	14.5411
