# Supplementary material for: Biomechanical Differences Among Collegiate Sprinters Developed Through Specialized and Diversified Training Pathways
Source: Sensors (Basel). 2026 Mar 18;26(6):1906. doi: 10.3390/s26061906 (PMC13030781; doi:10.3390/s26061906)
Supplement: Supplementary file 1 [file sensors-26-01906-s001.zip › emg data/输出结果/11/luanyujia-Correct conversion_Phase EMG data_Literature Methods_normalized.xlsx]

## Sheet: 预激活阶段
Time_ms	L_股直肌	L_股外侧肌	L_股内侧肌	L_半腱肌	L_胫骨前肌	L_腓骨长肌	L_外侧腓肠肌	L_比目鱼肌	R_股直肌	R_股外侧肌	R_股内侧肌	R_半腱肌	R_胫骨前肌	R_腓骨长肌	R_外侧腓肠肌	R_比目鱼肌
0	4.99199	1.85659	1.97023	4.34809	20.4842	2.01609	2.40801	3.65242	26.6626	1.29108	3.22032	7.90255	13.4936	4.71017	2.93984	4.31499
1.495	4.99485	1.88255	2.01983	4.22859	20.0817	2.01575	2.42244	3.66249	26.63	1.27899	3.3859	8.21367	13.5369	4.74349	2.92834	4.28848
2.99	4.98484	1.94079	2.07735	4.16091	20.0559	2.01918	2.43473	3.93093	26.4805	1.27496	3.48923	8.61176	14.3198	4.71689	2.92252	4.39578
4.485	4.92908	2.00622	2.13742	4.13127	19.6889	2.04336	2.4375	4.28763	26.2275	1.27248	3.5283	8.8453	15.1334	4.5035	2.87659	4.54304
5.98	4.84613	2.01548	2.16555	4.13266	19.8484	2.08712	2.44182	4.59898	25.8658	1.27993	3.53111	8.85171	15.2991	4.32789	2.85988	4.6453
7.475	4.81424	2.03198	2.17122	4.07536	20.352	2.12951	2.44383	4.79772	25.662	1.28376	3.54149	8.84245	15.3331	4.33523	2.8681	4.65329
8.97	4.80266	2.03795	2.17186	3.96645	21.5669	2.15194	2.46051	4.88703	25.4644	1.26506	3.62696	8.82589	15.3339	4.34697	2.87484	4.6097
10.465	4.45954	2.03736	2.18753	3.89147	24.8014	2.15839	2.47924	4.91953	25.3741	1.2217	3.83101	8.81336	15.3356	4.38545	2.8672	4.56163
11.96	3.80575	2.05957	2.22072	3.8418	27.4	2.15868	2.4712	4.91185	25.3323	1.16936	3.93593	8.8103	15.4859	4.48133	2.85637	4.61511
13.455	3.52177	2.10684	2.27411	3.82715	30.1401	2.16193	2.42027	4.88926	25.2972	1.11981	4.09043	8.81138	15.5701	4.51874	2.82174	4.79273
14.95	3.57693	2.17244	2.31973	3.83806	31.0996	2.1837	2.40576	4.86123	25.14	1.07818	4.54685	8.83272	15.4028	4.52116	2.86785	5.01284
16.445	3.77014	2.18653	2.33124	3.82906	32.6018	2.22506	2.40812	4.8432	24.667	1.07527	4.60559	8.90754	15.029	4.49366	2.92181	5.19558
17.94	3.90876	2.1863	2.33365	3.80731	36.9485	2.26643	2.40539	4.84722	23.8539	1.09409	4.80125	9.12024	14.8417	4.3477	2.95304	5.30017
19.435	3.89851	2.19535	2.33201	3.74977	38.9122	2.28932	2.4019	4.95381	24.0514	1.10048	4.962	9.33793	14.8556	4.20001	2.96207	5.28387
20.93	3.88942	2.20972	2.32438	3.60959	48.8126	2.29266	2.37983	5.10121	24.5192	1.10185	4.91566	9.55625	14.8488	4.11624	2.96399	5.27035
22.425	3.89795	2.20277	2.3106	3.51786	50.3002	2.29373	2.33211	5.2311	24.8449	1.23596	4.86757	11.3961	14.5354	4.0986	2.95453	5.25749
23.92	3.91057	2.15693	2.31794	3.48563	50.6515	2.30688	2.26778	5.41628	24.8299	1.35942	4.89395	12.6951	14.1841	3.86571	2.93192	5.26224
25.415	3.93414	2.10291	2.33451	3.41981	50.4791	2.33962	2.21179	5.58195	24.7638	1.3786	4.94428	13.1272	13.9156	3.82342	2.91537	5.3013
26.91	4.00908	2.10009	2.34083	3.4529	50.6002	2.38712	2.18753	5.64947	24.7868	1.37495	4.95452	13.0777	13.5967	4.16121	2.89875	5.34055
28.405	3.94526	2.10033	2.34519	3.51348	50.6459	2.43166	2.1861	5.67522	24.7105	1.39743	4.97296	13.5646	13.2668	4.35558	2.91302	5.30737
29.9	3.75663	2.09176	2.35753	3.48533	50.9812	2.44912	2.19419	5.69863	24.0474	1.43249	5.03477	14.5201	13.2326	4.35992	2.91993	5.2379
31.395	3.54407	2.07368	2.35345	3.34456	50.9928	2.44605	2.22461	5.74054	22.8641	1.46824	5.06721	14.5933	13.2487	4.58456	2.94247	5.11854
32.89	3.41217	2.03788	2.3103	3.0655	51.9412	2.45588	2.28455	5.77314	22.0952	1.48024	5.03668	14.8542	14.0648	4.69699	2.9774	4.96727
34.385	3.43902	1.97353	2.25957	2.86761	52.1887	2.49689	2.3051	5.79568	21.8662	1.47771	5.01872	15.022	13.4324	4.65536	2.98505	4.8535
35.88	3.6714	1.91743	2.23727	2.91979	52.1231	2.54302	2.2742	5.79699	19.4549	1.4831	5.13373	15.1324	13.2368	4.51526	3.01818	4.80035
37.375	4.18357	1.9144	2.24047	3.02393	52.1522	2.57564	2.28747	6.05769	15.1145	1.49335	5.18372	15.1971	12.7398	4.61065	3.05831	4.74441
38.87	4.1139	1.94403	2.25989	3.52125	52.6387	2.59406	2.32634	6.37845	12.07	1.49724	5.17146	15.2548	12.6106	4.91467	3.07085	4.68599
40.365	4.25079	2.042	2.27438	4.23177	55.8336	2.58841	2.37487	6.5594	11.5692	1.50319	5.14279	15.3305	12.8305	4.97407	3.06637	4.67209
41.86	5.36673	2.04076	2.25289	4.8379	56.6263	2.58222	2.45402	6.74044	11.5778	1.504	5.13847	15.4186	13.4224	5.00657	3.12028	4.68517
43.355	6.31753	1.98491	2.18333	5.14146	57.0364	2.59675	2.51596	6.8621	11.5105	1.49362	5.15781	15.5523	13.4937	5.09456	3.24255	4.6909
44.85	6.402	1.99259	2.11892	5.1977	57.3553	2.63443	2.51704	6.84585	11.2994	1.48361	5.14969	15.653	13.6649	5.07141	3.32937	4.70843
46.345	6.66008	1.96913	2.08767	5.69528	58.2418	2.68798	2.51326	6.74345	10.9434	1.50274	5.15185	15.4418	13.6731	4.98379	3.3498	4.75506
47.84	7.00601	1.92972	2.09292	6.35035	58.5288	2.73434	2.5246	6.7093	10.6541	1.54202	5.18127	15.2846	13.3751	4.95537	3.35551	4.81964
49.335	7.42554	2.00226	2.14942	7.07457	59.7958	2.75474	2.5651	6.78249	10.3567	1.58408	5.20023	15.4796	12.9622	4.88189	3.35306	4.84988
50.83	7.74228	2.10138	2.23586	7.76542	59.9972	2.75352	2.60811	6.94987	10.0956	1.6046	5.1867	15.4117	12.896	4.78843	3.36836	4.78855
52.325	7.93126	2.15895	2.30713	8.33543	59.9759	2.75242	2.64074	7.04323	9.9329	1.61903	5.13677	15.3774	12.7674	4.88824	3.41707	4.62491
53.82	7.99275	2.2131	2.35531	8.75425	59.9661	2.77401	2.64328	6.91028	9.85348	1.63215	5.09692	15.1828	12.2262	4.9726	3.46581	4.41862
55.315	7.98487	2.25607	2.35882	9.0249	59.9911	2.8287	2.64128	6.74769	9.79482	1.63855	5.08069	15.4841	11.7243	4.96136	3.50938	4.2959
56.81	8.06026	2.27002	2.33658	9.176	59.9185	2.89529	2.64187	6.5914	9.71022	1.6334	5.11873	15.8392	11.5711	4.91853	3.53911	4.36365
58.305	8.2369	2.25802	2.33355	9.28222	59.8996	2.95062	2.65859	6.47403	9.58081	1.63661	5.22182	16.6266	11.5771	4.94855	3.52631	4.51353
59.8	8.42055	2.25665	2.38808	10.2253	59.2104	2.9804	2.65766	6.44293	9.53129	1.70378	5.45566	16.6705	11.9588	5.12119	3.52018	4.60403
61.295	8.56839	2.32007	2.5188	11.357	58.1913	2.98496	2.67663	6.48285	9.53605	1.80998	6.14348	16.6771	11.9463	5.19397	3.51733	4.61608
62.79	8.67981	2.43401	2.66348	11.8864	56.3407	2.98837	2.71443	6.55224	9.59829	1.86131	6.27571	16.7451	11.8324	5.32114	3.51536	4.5477
64.285	8.72402	2.5705	2.78656	12.4493	56.7516	3.01813	2.75922	6.59813	9.69878	1.86918	6.25567	16.767	12.1175	5.45738	3.5319	4.36527
65.78	8.69371	2.70554	2.87147	12.7441	57.2307	3.07997	2.77569	6.61837	9.74681	1.93854	6.35002	16.7276	12.2099	5.49834	3.5737	4.15709
67.275	8.61491	2.73138	2.90256	12.8565	56.2301	3.15161	2.77537	6.62434	9.75756	2.03506	6.73819	16.6841	12.6257	5.59597	3.57457	3.99456
68.77	8.64716	2.73276	2.90332	12.922	53.9396	3.20451	2.79542	6.59706	9.37582	2.05573	6.8028	16.596	12.9356	5.72368	3.55997	3.93608
70.265	8.77671	2.73779	2.91602	12.9537	55.9113	3.21951	2.84077	6.50867	8.23224	2.25031	6.81406	16.4069	12.9508	5.78402	3.55657	3.92202
71.76	8.88256	2.75231	2.96936	13.0516	50.6953	3.21756	2.91295	6.42994	6.73782	2.36364	6.84864	16.0747	13.0113	5.80873	3.56163	3.92713
73.255	8.92273	2.83341	3.05939	13.5245	49.5626	3.22575	2.98342	6.41941	5.72107	2.25744	6.83424	14.7409	13.0444	5.81993	3.56886	3.93192
74.75	8.92224	2.92908	3.12975	13.8794	49.659	3.26111	3.03077	6.39219	5.53039	2.1641	6.78539	13.8089	13.1016	5.87049	3.57965	3.94102
76.245	8.89912	2.95721	3.16336	14.1253	50.0144	3.31393	3.04647	6.36628	5.64962	2.20068	6.74678	13.1761	13.1557	6.41874	3.70126	3.88569
77.74	8.87807	2.97379	3.1769	14.2841	50.2779	3.35707	3.04552	6.33909	5.55191	2.29442	6.76409	14.9162	13.1937	6.62732	3.75866	3.87178
79.235	8.94134	2.97486	3.17387	14.3809	51.8131	3.37229	3.04793	6.31882	5.3325	2.33813	6.86176	16.9989	13.1802	6.56277	3.74577	4.14796
80.73	9.02565	2.98475	3.17776	14.47	52.1375	3.37086	3.04355	6.32734	5.12905	2.32471	7.12151	21.667	13.1436	6.57884	3.76997	4.59421
82.225	9.10868	3.02232	3.20523	14.6101	51.9235	3.3718	3.02007	6.38029	5.02547	2.29776	7.52118	25.4632	13.0817	6.39134	3.81568	4.83271
83.72	9.12954	3.07346	3.25484	14.8267	51.1096	3.3946	2.96622	6.45089	4.96483	2.28245	7.95069	28.2812	11.9759	6.33621	3.8756	4.85848
85.215	9.10804	3.15011	3.29754	15.0147	51.3155	3.43678	2.92527	6.49606	4.97922	2.27223	8.14745	28.9014	11.9472	6.44917	3.95114	4.91876
86.71	8.97662	3.18429	3.30874	15.7979	51.9893	3.47868	2.92427	6.49639	5.12835	2.26267	8.09366	28.8606	11.9931	6.55	3.96852	5.10577
88.205	8.89472	3.19852	3.30702	16.6357	51.4012	3.52002	2.8992	6.23205	5.24738	2.25397	8.13361	28.8201	12.0404	6.43996	3.93796	5.29523
89.7	9.00835	3.17241	3.31425	16.9754	50.1997	3.53365	2.88023	5.91799	5.3062	2.2489	8.33763	28.784	11.9524	6.32599	3.91158	5.46583
91.195	8.88345	3.12364	3.34566	16.8974	46.8615	3.53102	2.86746	5.67739	5.29766	2.2483	8.65561	28.7926	11.5354	6.50928	3.90625	5.51964
92.69	8.19872	3.13849	3.40551	16.7506	49.9438	3.54322	2.84975	5.40766	5.23654	2.24999	8.91773	28.9922	11.8848	6.61856	3.87286	5.50685
94.185	7.60155	3.18465	3.48282	16.7226	53.1417	3.59717	2.84834	5.18356	5.19863	2.2516	9.07616	29.2228	12.6206	6.51348	3.8668	5.50337
95.68	7.52984	3.23257	3.52745	16.7896	53.7702	3.66971	2.83765	5.12905	5.19362	2.25065	9.12486	29.3227	12.4928	6.6005	3.93268	5.46667
97.175	7.30146	3.24469	3.54001	16.6973	61.1992	3.73462	2.84953	5.13479	5.18248	2.24299	9.12121	29.3581	13.0065	6.63798	3.95068	5.36306
98.67	7.08535	3.23432	3.52997	16.4992	62.2961	3.77028	2.88896	5.12618	5.20606	2.22905	9.10572	29.3769	12.9973	6.63326	3.93957	5.23075
100.165	6.83713	3.1814	3.49846	16.2015	61.7672	3.78082	2.92564	5.03332	5.22965	2.21079	9.12913	29.2729	12.9764	6.69396	3.94205	5.1306
101.66	6.68646	3.12858	3.47601	15.9183	63.0659	3.77851	2.96345	4.84252	5.1733	2.20187	9.17581	29.579	12.9664	6.83394	3.93364	5.14744
103.155	6.55399	3.077	3.45882	15.6755	63.2389	3.79189	3.00679	4.64664	5.02158	2.18777	9.20739	34.0109	13.1486	6.77838	3.9363	5.17248
104.65	6.51076	2.99747	3.44279	15.5042	63.4603	3.83916	3.0307	4.50881	4.829	2.17649	9.21344	38.4063	12.6815	6.80825	3.9256	5.14191
106.145	6.52083	2.9431	3.4355	15.3695	63.5331	3.90912	3.03535	4.35888	4.63941	2.17327	9.21257	38.3269	12.5697	6.8602	3.90238	5.07811
107.64	6.52302	2.92913	3.43418	15.4107	63.642	3.97329	3.03509	4.30467	4.55191	2.18377	9.19405	38.1149	12.9259	6.86039	3.87845	4.94435
109.135	6.60149	2.94479	3.43516	15.5072	63.6283	4.00621	3.06907	4.31651	4.55447	2.18803	9.13989	37.9566	13.1294	6.80181	3.87292	4.81508
110.63	6.87185	3.01165	3.4211	14.8185	63.8937	4.00983	3.12827	4.28118	4.56501	2.13681	8.96398	38.5595	12.8011	6.65743	3.87285	4.74963
112.125	7.41298	3.07159	3.36841	14.0936	64.2873	4.00708	3.18557	4.22335	4.53637	2.07474	8.52123	38.948	12.7528	6.54024	3.8906	4.74258
113.62	7.77863	3.15393	3.29666	13.7099	64.2941	4.02293	3.18752	4.27527	4.36593	2.0562	8.49734	39.622	12.6602	6.35854	3.95936	4.71986
115.115	7.80633	3.14081	3.20084	13.3559	63.3431	4.06072	3.16445	4.41989	4.19554	2.05313	8.35643	40.0783	12.5811	6.26469	4.05078	4.68422
116.61	7.90982	3.06708	3.10807	13.2398	62.8535	4.10592	3.156	4.47676	4.17907	1.96446	8.07981	40.3435	12.6614	6.26703	4.12676	4.59556
118.105	8.33044	3.05391	3.09709	13.2315	65.6904	4.13334	3.16176	4.61383	4.10721	1.88493	7.87856	40.7751	12.1862	6.1838	4.21195	4.48906
119.6	9.53217	3.07028	3.19329	13.2116	68.6174	4.1235	3.19366	4.72758	4.04192	1.8184	7.90136	41.2536	12.2206	6.18297	4.22007	4.43476
121.095	10.8025	3.30497	3.41759	13.1895	64.5634	4.10811	3.26398	4.72577	4.03109	1.53735	8.0181	41.6018	12.4801	6.2539	4.25252	4.42757
122.59	11.5754	3.85688	4.51056	13.002	67.1171	4.12051	3.31563	4.75956	3.98882	1.36236	8.15774	41.9666	12.5924	6.25635	4.25293	4.44644
124.085	11.995	4.39477	6.08172	12.5231	69.5242	4.17827	3.31589	4.63333	3.8262	1.35426	8.24568	42.3871	13.3777	6.38611	4.25048	4.43646
125.58	12.1065	4.76915	6.33157	12.1566	69.3188	4.26722	3.28499	4.47478	3.64148	1.33843	8.25558	42.5216	13.7389	6.40047	4.22063	4.41326
127.075	12.1618	4.93808	6.34346	11.8915	69.1418	4.35269	3.28095	5.17457	3.44853	1.21504	8.34052	42.6639	13.7994	5.64686	4.13622	4.49141
128.57	12.1747	4.97863	6.46304	11.7036	68.8174	4.40733	3.32753	5.99019	3.27773	1.02076	8.61889	42.1873	14.0222	5.33608	4.0981	4.49615
130.065	12.1517	4.99974	6.54854	11.5575	67.4844	4.42211	3.40831	6.44291	3.1788	0.920141	8.87699	40.9944	15.1185	5.38674	4.09547	4.16611
131.56	12.2145	5.00178	6.9224	11.4212	67.4232	4.41868	3.50436	6.5218	3.32796	0.908805	8.84739	39.1311	15.2321	5.34958	4.05765	3.68436
133.055	12.7021	5.03143	7.41012	11.2215	67.7797	4.43758	3.61907	6.42195	3.65135	0.904202	8.59749	36.0352	15.1758	5.34147	3.97805	3.46662
134.55	14.6006	5.61285	7.49356	10.8812	68.0712	4.5069	3.71823	6.34594	3.68586	0.926852	8.29175	34.6397	15.0485	5.30439	3.85664	3.6058
136.045	16.0126	6.81545	7.66672	10.5813	67.7018	4.62913	3.76715	6.33929	3.77541	0.966587	8.15623	34.2882	14.9636	5.15104	3.71417	3.7485
137.54	16.5531	7.25039	8.52014	9.20156	67.1378	4.76399	3.7745	6.36273	3.59795	1.0461	8.66293	34.3019	14.9658	5.0475	3.63118	3.788
139.035	17.66	7.3447	9.63211	7.61959	66.984	4.85746	3.77374	6.37783	3.676	1.19046	9.18449	34.3	14.8655	4.96604	3.63612	3.77391
140.53	17.7402	7.84313	9.89625	7.13377	66.8715	4.90327	3.76058	6.40163	5.25765	1.34005	9.14865	34.2976	14.8805	4.86028	3.64244	5.04876
142.025	17.6811	8.33667	10.0192	7.43009	66.4384	4.9145	3.76182	6.42046	6.77447	1.4055	9.0484	34.2167	14.6693	4.56202	3.76339	5.18294
143.52	17.6655	8.5253	10.3019	7.56338	63.0768	4.9044	3.84584	6.39466	7.04707	1.57822	10.0063	33.9757	13.8129	4.36135	3.92751	5.31655
145.015	17.7364	8.73689	11.07	7.38688	60.6545	4.8844	3.90342	6.33227	8.09187	1.75683	11.2907	33.7002	13.5003	4.36805	4.02064	5.38494
146.51	17.8297	10.0532	11.8601	7.07709	59.7168	4.86135	3.90673	6.29659	9.31503	1.77903	11.6543	33.6003	13.4709	4.25834	4.11747	5.43177
148.005	17.823	10.8374	12.0083	6.93482	51.2647	4.83199	3.91193	6.3758	10.3286	1.82529	11.6912	33.464	12.9659	4.29736	4.26339	5.47626
149.5	17.7678	11.1801	12.365	7.06604	51.4889	4.80519	3.89873	6.42551	10.6212	1.81088	12.071	33.4278	12.901	4.31953	4.32363	5.61269

## Sheet: 缓冲阶段
Time_ms	L_股直肌	L_股外侧肌	L_股内侧肌	L_半腱肌	L_胫骨前肌	L_腓骨长肌	L_外侧腓肠肌	L_比目鱼肌	R_股直肌	R_股外侧肌	R_股内侧肌	R_半腱肌	R_胫骨前肌	R_腓骨长肌	R_外侧腓肠肌	R_比目鱼肌
0	17.7447	11.2224	12.5472	7.14852	51.6065	4.79658	3.88714	6.43118	10.6239	1.80769	12.3776	33.4312	12.9117	4.30345	4.32477	5.68883
0.045	17.7423	11.2248	12.5581	7.15432	51.6167	4.79591	3.886	6.4315	10.6329	1.80735	12.4023	33.4314	12.9137	4.29887	4.32473	5.6946
0.09	17.7399	11.2273	12.569	7.16011	51.6269	4.79523	3.88487	6.43182	10.6418	1.80701	12.4269	33.4316	12.9156	4.2943	4.32469	5.70038
0.135	17.7375	11.2297	12.58	7.16591	51.6371	4.79456	3.88374	6.43215	10.6508	1.80667	12.4516	33.4318	12.9175	4.28972	4.32464	5.70615
0.18	17.7351	11.2322	12.5909	7.17171	51.6472	4.79389	3.8826	6.43247	10.6597	1.80633	12.4763	33.432	12.9194	4.28514	4.3246	5.71192
0.225	17.7327	11.2346	12.6018	7.17751	51.6574	4.79322	3.88147	6.43279	10.6687	1.806	12.501	33.4322	12.9214	4.28057	4.32456	5.71769
0.27	17.7303	11.2371	12.6127	7.18331	51.6676	4.79254	3.88034	6.43311	10.6776	1.80566	12.5257	33.4324	12.9233	4.27599	4.32452	5.72346
0.315	17.7279	11.2395	12.6237	7.18911	51.6778	4.79187	3.8792	6.43343	10.6866	1.80532	12.5504	33.4326	12.9252	4.27141	4.32448	5.72923
0.36	17.7255	11.2419	12.6346	7.1949	51.688	4.7912	3.87807	6.43376	10.6955	1.80498	12.5751	33.4328	12.9272	4.26683	4.32443	5.73501
0.405	17.7231	11.2444	12.6455	7.2007	51.6981	4.79053	3.87694	6.43408	10.7045	1.80464	12.5998	33.433	12.9291	4.26226	4.32439	5.74078
0.45	17.7207	11.2468	12.6565	7.2065	51.7083	4.78986	3.8758	6.4344	10.7135	1.80431	12.6245	33.4332	12.931	4.25768	4.32435	5.74655
0.495	17.7183	11.2493	12.6674	7.2123	51.7185	4.78918	3.87467	6.43472	10.7224	1.80397	12.6492	33.4334	12.9329	4.2531	4.32431	5.75232
0.54	17.717	11.2509	12.6753	7.21529	51.7061	4.78869	3.8736	6.43477	10.7387	1.80361	12.6626	33.4331	12.9295	4.24565	4.3244	5.75606
0.585	17.7158	11.2525	12.6829	7.21793	51.6908	4.78822	3.87253	6.43478	10.756	1.80325	12.6745	33.4327	12.9255	4.23784	4.32452	5.75955
0.63	17.7146	11.254	12.6905	7.22057	51.6755	4.78775	3.87146	6.43479	10.7732	1.80289	12.6864	33.4323	12.9214	4.23004	4.32464	5.76304
0.675	17.7134	11.2556	12.6981	7.22321	51.6603	4.78727	3.8704	6.4348	10.7905	1.80254	12.6983	33.432	12.9173	4.22223	4.32475	5.76653
0.72	17.7122	11.2572	12.7057	7.22585	51.645	4.7868	3.86933	6.43481	10.8077	1.80218	12.7102	33.4316	12.9133	4.21442	4.32487	5.77002
0.765	17.711	11.2587	12.7133	7.22849	51.6298	4.78633	3.86827	6.43482	10.825	1.80182	12.7221	33.4312	12.9092	4.20661	4.32498	5.77351
0.81	17.7098	11.2603	12.7209	7.23113	51.6145	4.78586	3.8672	6.43483	10.8422	1.80146	12.734	33.4308	12.9051	4.1988	4.3251	5.777
0.855	17.7086	11.2618	12.7285	7.23377	51.5992	4.78539	3.86613	6.43485	10.8595	1.8011	12.7459	33.4304	12.901	4.19099	4.32521	5.78049
0.9	17.7074	11.2634	12.7361	7.23641	51.584	4.78492	3.86507	6.43486	10.8767	1.80074	12.7578	33.43	12.897	4.18318	4.32533	5.78398
0.945	17.7062	11.2649	12.7437	7.23906	51.5687	4.78444	3.864	6.43487	10.894	1.80038	12.7697	33.4297	12.8929	4.17537	4.32544	5.78747
0.99	17.7051	11.2665	12.7512	7.2417	51.5534	4.78397	3.86294	6.43488	10.9112	1.80003	12.7817	33.4293	12.8888	4.16756	4.32556	5.79095
1.035	17.7047	11.2674	12.7593	7.24157	51.5301	4.78373	3.86181	6.43468	10.9293	1.79971	12.7845	33.4266	12.8799	4.15922	4.326	5.79228
1.08	17.7046	11.2681	12.7676	7.24066	51.5044	4.78356	3.86067	6.43443	10.9477	1.7994	12.7848	33.4233	12.8697	4.15072	4.32653	5.79299
1.125	17.7045	11.2689	12.7758	7.23975	51.4787	4.78338	3.85953	6.43418	10.966	1.79909	12.7851	33.42	12.8594	4.14223	4.32706	5.79371
1.17	17.7044	11.2696	12.7841	7.23884	51.4531	4.78321	3.85838	6.43393	10.9843	1.79879	12.7854	33.4167	12.8492	4.13373	4.32759	5.79442
1.215	17.7043	11.2703	12.7923	7.23793	51.4274	4.78303	3.85724	6.43367	11.0027	1.79848	12.7856	33.4134	12.8389	4.12523	4.32812	5.79513
1.26	17.7042	11.271	12.8005	7.23701	51.4017	4.78286	3.8561	6.43342	11.021	1.79817	12.7859	33.41	12.8286	4.11674	4.32865	5.79584
1.305	17.7041	11.2717	12.8088	7.2361	51.376	4.78269	3.85496	6.43317	11.0394	1.79787	12.7862	33.4067	12.8184	4.10824	4.32918	5.79655
1.35	17.704	11.2725	12.817	7.23519	51.3504	4.78251	3.85382	6.43291	11.0577	1.79756	12.7865	33.4034	12.8081	4.09975	4.32971	5.79726
1.395	17.7039	11.2732	12.8252	7.23428	51.3247	4.78234	3.85267	6.43266	11.0761	1.79725	12.7868	33.4001	12.7978	4.09125	4.33024	5.79797
1.44	17.7038	11.2739	12.8335	7.23337	51.299	4.78216	3.85153	6.43241	11.0944	1.79695	12.7871	33.3968	12.7876	4.08275	4.33077	5.79869
1.485	17.7037	11.2746	12.8417	7.23246	51.2734	4.78199	3.85039	6.43216	11.1127	1.79664	12.7873	33.3935	12.7773	4.07426	4.3313	5.7994
1.53	17.7032	11.2749	12.8524	7.2302	51.2637	4.78206	3.84899	6.43193	11.1295	1.79637	12.7864	33.384	12.7706	4.06735	4.33233	5.79898
1.575	17.7025	11.2751	12.8642	7.22727	51.2621	4.78226	3.84745	6.43172	11.1455	1.79611	12.7847	33.3715	12.7656	4.06124	4.3336	5.798
1.62	17.7018	11.2752	12.8761	7.22434	51.2605	4.78246	3.84592	6.43151	11.1615	1.79585	12.7831	33.359	12.7606	4.05513	4.33487	5.79703
1.665	17.701	11.2753	12.8879	7.22141	51.2589	4.78265	3.84438	6.4313	11.1775	1.7956	12.7815	33.3465	12.7556	4.04902	4.33615	5.79605
1.71	17.7003	11.2754	12.8998	7.21848	51.2574	4.78285	3.84285	6.43109	11.1935	1.79534	12.7799	33.334	12.7506	4.04291	4.33742	5.79507
1.755	17.6996	11.2755	12.9116	7.21555	51.2558	4.78305	3.84132	6.43088	11.2094	1.79509	12.7783	33.3215	12.7457	4.0368	4.33869	5.79409
1.8	17.6989	11.2757	12.9235	7.21262	51.2542	4.78324	3.83978	6.43067	11.2254	1.79483	12.7767	33.309	12.7407	4.03068	4.33997	5.79312
1.845	17.6981	11.2758	12.9353	7.20969	51.2526	4.78344	3.83825	6.43046	11.2414	1.79457	12.7751	33.2964	12.7357	4.02457	4.34124	5.79214
1.89	17.6974	11.2759	12.9472	7.20676	51.251	4.78364	3.83672	6.43025	11.2574	1.79432	12.7735	33.2839	12.7307	4.01846	4.34251	5.79116
1.935	17.6967	11.276	12.959	7.20383	51.2494	4.78383	3.83518	6.43004	11.2734	1.79406	12.7719	33.2714	12.7258	4.01235	4.34379	5.79018
1.98	17.696	11.2761	12.9709	7.2009	51.2478	4.78403	3.83365	6.42983	11.2894	1.79381	12.7703	33.2589	12.7208	4.00624	4.34506	5.7892
2.025	17.6949	11.2761	12.9835	7.1982	51.2581	4.78446	3.83188	6.42971	11.3042	1.79357	12.7695	33.2328	12.719	4.0021	4.34682	5.78809
2.07	17.6936	11.276	12.9966	7.19569	51.2779	4.78507	3.82993	6.42966	11.318	1.79336	12.7694	33.1958	12.7199	3.99954	4.34896	5.78686
2.115	17.6923	11.2758	13.0098	7.19318	51.2977	4.78569	3.82798	6.42961	11.3319	1.79315	12.7694	33.1587	12.7208	3.99698	4.3511	5.78563
2.16	17.691	11.2757	13.023	7.19068	51.3174	4.7863	3.82603	6.42956	11.3457	1.79293	12.7693	33.1217	12.7216	3.99443	4.35325	5.78441
2.205	17.6897	11.2755	13.0362	7.18817	51.3372	4.78692	3.82408	6.42951	11.3595	1.79272	12.7692	33.0847	12.7225	3.99187	4.35539	5.78318
2.25	17.6883	11.2753	13.0494	7.18566	51.357	4.78753	3.82213	6.42946	11.3734	1.7925	12.7692	33.0477	12.7234	3.98931	4.35753	5.78195
2.295	17.687	11.2752	13.0626	7.18315	51.3768	4.78814	3.82018	6.42942	11.3872	1.79229	12.7691	33.0107	12.7242	3.98675	4.35968	5.78072
2.34	17.6857	11.275	13.0757	7.18064	51.3966	4.78876	3.81823	6.42937	11.4011	1.79207	12.769	32.9736	12.7251	3.98419	4.36182	5.7795
2.385	17.6844	11.2749	13.0889	7.17813	51.4164	4.78937	3.81628	6.42932	11.4149	1.79186	12.769	32.9366	12.726	3.98163	4.36397	5.77827
2.43	17.6831	11.2747	13.1021	7.17562	51.4362	4.78999	3.81432	6.42927	11.4288	1.79164	12.7689	32.8996	12.7268	3.97908	4.36611	5.77704
2.475	17.6818	11.2746	13.1153	7.17311	51.456	4.7906	3.81237	6.42922	11.4426	1.79143	12.7688	32.8626	12.7277	3.97652	4.36825	5.77581
2.52	17.6815	11.2745	13.1253	7.17137	51.4734	4.79142	3.81036	6.42918	11.4556	1.79166	12.7682	32.7988	12.7256	3.97529	4.37068	5.7747
2.565	17.6824	11.2746	13.1314	7.1706	51.4878	4.7925	3.80827	6.42916	11.4675	1.79243	12.7669	32.7016	12.7199	3.97574	4.37347	5.77372
2.61	17.6833	11.2747	13.1374	7.16983	51.5021	4.79358	3.80618	6.42914	11.4794	1.79321	12.7655	32.6043	12.7142	3.97618	4.37626	5.77275
2.655	17.6843	11.2747	13.1435	7.16905	51.5165	4.79466	3.80408	6.42912	11.4914	1.79399	12.7642	32.5071	12.7084	3.97663	4.37904	5.77177
2.7	17.6852	11.2748	13.1496	7.16828	51.5309	4.79575	3.80199	6.4291	11.5033	1.79477	12.7628	32.4098	12.7027	3.97707	4.38183	5.7708
2.745	17.6862	11.2749	13.1556	7.16751	51.5452	4.79683	3.7999	6.42908	11.5152	1.79555	12.7615	32.3126	12.6969	3.97751	4.38462	5.76982
2.79	17.6871	11.2749	13.1617	7.16674	51.5596	4.79791	3.79781	6.42905	11.5271	1.79632	12.7602	32.2154	12.6912	3.97796	4.3874	5.76885
2.835	17.688	11.275	13.1678	7.16596	51.574	4.79899	3.79571	6.42903	11.539	1.7971	12.7588	32.1181	12.6854	3.9784	4.39019	5.76787
2.88	17.689	11.2751	13.1738	7.16519	51.5883	4.80007	3.79362	6.42901	11.5509	1.79788	12.7575	32.0209	12.6797	3.97885	4.39298	5.7669
2.925	17.6899	11.2751	13.1799	7.16442	51.6027	4.80115	3.79153	6.42899	11.5629	1.79866	12.7561	31.9236	12.674	3.97929	4.39576	5.76592
2.97	17.6909	11.2752	13.186	7.16364	51.6171	4.80223	3.78944	6.42897	11.5748	1.79944	12.7548	31.8264	12.6682	3.97974	4.39855	5.76495
3.015	17.6935	11.2758	13.1898	7.1634	51.6289	4.80349	3.78739	6.42895	11.5858	1.80157	12.7548	31.6933	12.6602	3.98069	4.40151	5.76406
3.06	17.6995	11.2774	13.1892	7.1642	51.6356	4.80511	3.78544	6.42893	11.5952	1.80643	12.7575	31.4884	12.6477	3.98268	4.40481	5.76334
3.105	17.7054	11.279	13.1886	7.16501	51.6424	4.80672	3.78349	6.42892	11.6046	1.81129	12.7602	31.2836	12.6353	3.98467	4.40811	5.76262
3.15	17.7114	11.2807	13.188	7.16581	51.6491	4.80833	3.78154	6.4289	11.614	1.81614	12.7629	31.0787	12.6228	3.98666	4.41141	5.7619
3.195	17.7174	11.2823	13.1874	7.16662	51.6558	4.80994	3.77959	6.42889	11.6234	1.821	12.7656	30.8739	12.6103	3.98864	4.41471	5.76118
3.24	17.7234	11.2839	13.1868	7.16742	51.6625	4.81155	3.77763	6.42887	11.6327	1.82586	12.7683	30.669	12.5978	3.99063	4.41801	5.76046
3.285	17.7293	11.2855	13.1862	7.16823	51.6693	4.81317	3.77568	6.42885	11.6421	1.83071	12.771	30.4642	12.5853	3.99262	4.42131	5.75974
3.33	17.7353	11.2871	13.1856	7.16904	51.676	4.81478	3.77373	6.42884	11.6515	1.83557	12.7737	30.2593	12.5728	3.9946	4.42461	5.75902
3.375	17.7413	11.2888	13.185	7.16984	51.6827	4.81639	3.77178	6.42882	11.6609	1.84042	12.7764	30.0545	12.5603	3.99659	4.42791	5.7583
3.42	17.7473	11.2904	13.1844	7.17065	51.6894	4.818	3.76983	6.42881	11.6702	1.84528	12.7791	29.8496	12.5478	3.99858	4.43121	5.75759
3.465	17.7532	11.292	13.1839	7.17145	51.6962	4.81961	3.76788	6.42879	11.6796	1.85014	12.7818	29.6447	12.5353	4.00057	4.43451	5.75687
3.51	17.7603	11.2943	13.1862	7.17251	51.7028	4.82135	3.76601	6.42882	11.6883	1.85619	12.7885	29.4194	12.5238	4.00243	4.43799	5.75623
3.555	17.7713	11.2991	13.1989	7.17444	51.709	4.82349	3.76442	6.42901	11.6946	1.86644	12.8088	29.1225	12.5154	4.00386	4.44209	5.75588
3.6	17.7823	11.3039	13.2115	7.17637	51.7152	4.82564	3.76284	6.42919	11.7008	1.87669	12.8291	28.8256	12.5071	4.0053	4.44619	5.75552
3.645	17.7933	11.3087	13.2242	7.17829	51.7214	4.82779	3.76125	6.42938	11.707	1.88694	12.8494	28.5286	12.4987	4.00673	4.4503	5.75517
3.69	17.8043	11.3135	13.2369	7.18022	51.7276	4.82994	3.75966	6.42956	11.7133	1.89719	12.8697	28.2317	12.4903	4.00816	4.4544	5.75482
3.735	17.8153	11.3182	13.2495	7.18215	51.7338	4.83209	3.75808	6.42975	11.7195	1.90744	12.89	27.9348	12.482	4.00959	4.45851	5.75447
3.78	17.8263	11.323	13.2622	7.18408	51.74	4.83424	3.75649	6.42994	11.7258	1.91769	12.9103	27.6379	12.4736	4.01103	4.46261	5.75411
3.825	17.8373	11.3278	13.2748	7.18601	51.7461	4.83639	3.75491	6.43012	11.732	1.92794	12.9306	27.3409	12.4653	4.01246	4.46671	5.75376
3.87	17.8483	11.3326	13.2875	7.18794	51.7523	4.83853	3.75332	6.43031	11.7383	1.93819	12.9509	27.044	12.4569	4.01389	4.47082	5.75341
3.915	17.8593	11.3374	13.3002	7.18987	51.7585	4.84068	3.75174	6.4305	11.7445	1.94845	12.9712	26.7471	12.4485	4.01533	4.47492	5.75306
3.96	17.8703	11.3421	13.3128	7.1918	51.7647	4.84283	3.75015	6.43068	11.7508	1.9587	12.9915	26.4501	12.4402	4.01676	4.47903	5.75271
4.005	17.8818	11.3472	13.3287	7.19396	51.7701	4.84503	3.74862	6.43094	11.7567	1.96919	13.0146	26.1579	12.4333	4.01797	4.48325	5.75239
4.05	17.8967	11.3542	13.37	7.19796	51.7685	4.84759	3.7475	6.43177	11.7597	1.98169	13.0594	25.9034	12.4379	4.01745	4.48847	5.75234
4.095	17.9115	11.3613	13.4113	7.20196	51.7669	4.85015	3.74639	6.4326	11.7627	1.99418	13.1043	25.6489	12.4426	4.01692	4.49368	5.75229
4.14	17.9264	11.3683	13.4527	7.20597	51.7653	4.85272	3.74527	6.43343	11.7658	2.00667	13.1492	25.3943	12.4472	4.0164	4.4989	5.75225
4.185	17.9413	11.3753	13.494	7.20997	51.7636	4.85528	3.74416	6.43426	11.7688	2.01916	13.1941	25.1398	12.4519	4.01587	4.50411	5.7522
4.23	17.9562	11.3824	13.5353	7.21397	51.762	4.85785	3.74304	6.43509	11.7718	2.03165	13.239	24.8853	12.4565	4.01534	4.50933	5.75215
4.275	17.9711	11.3894	13.5766	7.21798	51.7604	4.86041	3.74193	6.43592	11.7749	2.04414	13.2839	24.6308	12.4612	4.01482	4.51454	5.75211
4.32	17.9859	11.3965	13.618	7.22198	51.7588	4.86298	3.74081	6.43675	11.7779	2.05663	13.3288	24.3762	12.4658	4.01429	4.51976	5.75206
4.365	18.0008	11.4035	13.6593	7.22598	51.7572	4.86554	3.7397	6.43757	11.7809	2.06912	13.3737	24.1217	12.4705	4.01377	4.52497	5.75201
4.41	18.0157	11.4106	13.7006	7.22999	51.7556	4.8681	3.73859	6.4384	11.784	2.08161	13.4185	23.8672	12.4751	4.01324	4.53018	5.75197
4.455	18.0306	11.4176	13.7419	7.23399	51.754	4.87067	3.73747	6.43923	11.787	2.0941	13.4634	23.6127	12.4798	4.01271	4.5354	5.75192
4.5	18.0455	11.4246	13.7833	7.23799	51.7524	4.87323	3.73636	6.44006	11.7901	2.10659	13.5083	23.3581	12.4845	4.01219	4.54061	5.75187

## Sheet: 推蹬阶段
Time_ms	L_股直肌	L_股外侧肌	L_股内侧肌	L_半腱肌	L_胫骨前肌	L_腓骨长肌	L_外侧腓肠肌	L_比目鱼肌	R_股直肌	R_股外侧肌	R_股内侧肌	R_半腱肌	R_胫骨前肌	R_腓骨长肌	R_外侧腓肠肌	R_比目鱼肌
0	18.2392	11.4905	14.4289	7.33076	51.6616	4.90376	3.72789	6.46063	11.7971	2.23763	14.2028	22.2195	12.7259	3.98719	4.60861	5.75231
2.785	18.5781	11.5708	15.5522	8.05846	51.9864	4.99176	3.75551	6.57755	11.8654	3.05463	16.3132	22.0874	15.0107	3.90543	4.93347	5.74004
5.57	18.9312	14.7018	15.7019	7.96009	52.0662	4.94908	3.98771	6.76587	11.9077	4.0838	16.3874	21.6631	16.2041	4.01917	5.18977	5.81989
8.355	18.6505	15.3753	15.9077	8.01649	54.4197	5.03561	4.27	7.69881	12.3395	4.18826	16.6362	19.8042	17.6428	4.12334	5.25532	6.01836
11.14	19.2621	15.6215	16.5938	8.41139	53.9513	5.55745	4.52156	8.17786	13.169	6.14673	19.0926	17.8212	17.4439	4.7499	5.2388	6.57513
13.925	18.9646	17.5519	17.4006	9.60383	48.9882	6.27113	4.61989	8.16243	13.3966	6.70955	28.507	16.0936	17.3878	5.21195	5.51596	6.68725
16.71	17.7318	18.4325	17.5433	10.3724	44.6213	6.65249	4.48901	8.15488	16.3992	6.77046	31.0854	14.1164	17.0652	5.10804	6.27781	6.70319
19.495	17.105	19.0627	17.0615	10.5343	35.5919	6.65555	4.35607	8.14589	17.5514	6.77039	37.4449	11.7763	16.5287	4.99488	7.7506	6.96894
22.28	18.0281	20.0917	16.9618	10.7986	35.3093	6.48614	4.34851	7.83693	18.0885	6.78104	38.8579	10.3232	16.4303	4.83708	8.10441	7.74718
25.065	18.343	21.3097	17.305	11.6104	34.3311	6.35382	4.30103	6.87779	20.868	6.91248	40.3031	8.47339	15.572	4.93878	8.13763	8.46209
27.85	19.5616	22.365	19.4369	15.1565	34.9192	6.34529	4.15979	6.90706	22.3139	6.94714	46.4473	7.00228	15.309	5.15855	8.67016	8.9949
30.635	22.5917	24.7498	20.0418	15.3062	33.3053	6.24908	5.47876	7.12081	23.1138	7.27841	51.0444	6.89235	16.373	5.86897	10.9108	8.99395
33.42	26.8126	29.4462	27.1661	15.9046	33.1288	5.97182	6.21033	7.38354	23.7485	7.78271	51.6303	6.92521	17.007	6.71614	14.3225	8.79292
36.205	26.705	36.086	29.2599	20.5669	33.0243	6.41457	7.64471	7.4341	24.2116	8.25666	51.5592	6.99152	18.3127	10.074	18.8799	8.05477
38.99	27.7445	37.96	30.2248	23.8937	33.0336	8.6787	10.6908	7.40643	25.3608	8.3158	51.5248	6.99056	18.5824	14.8567	24.0365	9.57731
41.775	32.2956	42.174	30.5389	25.3929	33.0758	12.0265	12.0618	8.89176	26.8635	8.44658	51.3354	7.16212	18.5252	16.1241	25.3621	15.9437
44.56	37.3933	43.1402	32.6223	26.1513	36.3449	15.0993	12.7736	9.87825	28.8598	8.98706	51.7998	8.39486	19.1306	16.1766	27.5926	25.5106
47.345	37.4981	45.9203	40.1608	29.4533	36.1008	17.2164	13.4291	13.8172	31.4378	13.1075	54.3063	9.60663	26.6871	16.6461	29.5184	26.558
50.13	49.0376	47.2721	44.8882	34.3338	39.7309	18.2463	13.8276	17.0121	35.6966	15.4299	54.7556	10.2664	50.6641	22.105	46.801	29.986
52.915	57.6836	50.7063	46.0858	38.0953	39.7882	23.1053	34.0397	17.8548	36.6661	15.4248	56.1582	10.5214	57.6062	49.2124	78.451	31.5602
55.7	63.7369	51.1006	59.7407	41.1956	39.4976	29.1925	55.8588	19.6743	36.6761	15.2074	56.5419	10.8131	58.0842	57.1023	86.1144	31.5735
58.485	64.3338	50.8492	81.4748	43.9269	34.6394	37.6417	60.7675	19.854	36.5799	15.2228	56.8754	10.8951	62.6136	58.1847	86.4862	32.3698
61.27	64.3281	54.2574	87.0079	44.8157	34.3825	44.819	61.3537	19.6288	36.3738	14.9311	58.0982	12.902	72.1747	59.4996	86.9501	33.8037
64.055	65.0298	58.1603	87.34	60.1865	34.3011	50.7331	64.1858	19.9306	36.4478	14.9982	54.4871	25.5366	72.976	63.8684	88.7161	34.5004
66.84	65.2083	58.153	87.447	77.4049	34.3366	51.9501	72.0708	20.8429	39.1319	15.7171	54.0066	29.5821	74.0411	68.5197	91.2974	34.8788
69.625	66.3384	58.9309	88.6949	80.9898	35.9715	57.3146	79.7671	37.1297	40.7167	16.368	51.2969	29.5548	75.0427	72.4626	93.1862	36.9675
72.41	66.7477	65.5233	91.7907	80.9974	44.0924	61.8411	83.1067	65.9024	40.6401	16.5364	49.8243	29.9774	75.5081	76.3004	95.7242	41.8597
75.195	67.3675	68.484	95.0394	81.8886	57.3925	66.3457	86.851	70.3104	39.5352	16.5443	49.0255	31.2957	75.754	77.381	97.6327	49.8842
77.98	67.298	68.3524	96.5168	85.7066	59.3186	71.346	87.4511	76.5774	39.5353	16.7654	42.6623	31.7345	75.7916	77.9067	98.6044	51.7894
80.765	67.1574	70.4654	97.7422	87.5123	60.5976	75.9561	90.5105	81.4308	40.0766	17.1014	37.7994	31.7231	78.1867	88.7684	98.5052	54.8591
83.55	65.4243	71.6731	97.2981	88.1398	66.1644	78.1505	95.3566	84.2092	39.9827	17.484	36.7344	31.8439	80.6405	93.9538	98.5092	68.479
86.335	65.4134	68.4127	96.4984	87.8792	72.5363	81.3405	97.826	85.1947	40.6831	17.838	38.8508	31.8899	82.0702	95.529	99.439	74.5214
89.12	66.0344	67.6329	97.1355	88.3867	74.569	83.952	98.597	85.2914	42.8799	17.8361	41.2112	33.1417	82.2391	95.121	99.8543	75.7255
91.905	65.0584	67.1419	99.6617	88.7047	74.5206	85.8933	99.1699	85.2937	43.2219	17.8501	42.4667	33.3852	82.8781	95.5256	99.9977	74.952
94.69	62.6496	68.3335	99.5357	88.883	72.0127	87.1162	99.1825	85.7168	53.4407	17.7799	42.4406	37.8613	84.7901	97.6665	99.5548	73.1451
97.475	62.5179	78.0476	98.2669	88.0362	71.5685	87.2135	99.1481	85.8707	54.5911	16.3662	39.5603	40.2487	86.268	99.5863	98.9231	74.7162
100.26	57.6858	80.7443	98.1579	86.719	68.7093	87.0195	99.9181	85.2969	53.0356	14.8612	41.3124	41.1825	75.9781	99.589	94.5141	76.9039
103.045	47.6084	80.6438	97.8113	85.186	68.2019	86.0576	96.3448	85.1841	53.114	14.7693	39.5588	41.81	71.0347	91.1486	73.7185	83.1567
105.83	50.5871	89.7386	92.5387	83.705	68.1981	85.0518	85.7731	84.8208	55.7986	14.7012	40.5703	41.7609	69.8178	86.6741	63.0797	88.0897
108.615	58.5361	97.5934	73.8271	82.3557	68.1946	82.0628	82.086	84.7357	55.9024	14.6621	44.1573	42.0346	67.6841	85.8767	64.498	92.3844
111.4	60.3516	99.4899	65.5339	82.3545	68.2354	78.5648	81.8559	85.181	57.5245	14.4761	43.4415	41.9183	58.7663	85.2933	65.7097	96.0314
114.185	64.9141	99.7829	67.6617	74.2212	73.1298	74.7068	80.337	85.3525	61.0959	13.9656	42.4955	36.4389	57.8708	82.5659	64.415	95.8779
116.97	68.4107	99.7074	71.5623	54.6246	80.0016	74.9992	74.0245	85.4349	59.5963	13.8767	43.2583	32.1813	56.905	78.8932	61.0309	99.0108
119.755	68.9776	99.9846	71.3153	47.3126	85.8145	71.2667	65.2302	81.8171	60.0154	14.4957	41.7828	32.2362	57.4791	75.4278	57.8424	99.6834
122.54	69.161	97.0263	67.7914	47.3335	85.8815	70.7897	60.7263	61.3772	61.33	14.8462	42.0762	32.2089	57.1936	71.3866	53.6964	98.0647
125.325	68.2978	94.3496	63.4966	47.4827	79.6643	70.3172	55.8611	54.1016	71.505	15.4397	42.1325	31.2892	56.97	69.9129	49.8755	93.998
128.11	68.6504	95.8092	62.279	40.3798	81.0729	66.5746	54.9426	45.5707	71.9199	18.1237	45.4177	30.7499	57.611	69.5414	47.5609	92.6112
130.895	69.376	97.0029	60.8705	35.1863	85.2898	65.3181	51.0354	35.4168	71.5388	17.7329	48.9416	30.6368	55.3702	57.2781	47.3703	91.5645
133.68	68.9803	96.0868	60.6469	34.1939	87.8508	64.8343	40.8862	27.4991	71.7362	17.287	54.7158	30.479	51.906	45.7032	46.7845	84.0941
136.465	68.675	96.7534	60.3389	36.1009	87.9119	60.9067	33.497	23.8429	73.3672	17.2142	60.8419	30.5332	50.5016	41.4809	43.6136	80.3875
139.25	68.0335	96.7687	59.1204	37.7112	90.9962	57.011	30.0201	23.808	71.7759	17.5958	62.0509	29.3532	50.6324	40.7054	39.782	79.1173
142.035	67.7012	95.6021	54.7615	41.4407	95.7789	53.339	27.2277	23.6525	71.3675	18.1295	68.9472	28.879	51.5216	39.7354	38.1387	79.0268
144.82	67.2913	95.7439	52.9703	41.65	96.4033	50.308	26.6765	21.8068	64.2187	18.1563	77.348	24.1214	49.6579	35.2953	37.7465	78.7395
147.605	67.9055	88.2421	51.7794	42.5208	99.4528	49.1613	26.6278	19.2422	61.3853	18.9697	83.0033	17.0194	47.3508	27.6533	37.7351	77.5121
150.39	67.2231	83.9107	47.2183	45.5083	99.7051	49.1341	23.5008	18.4895	62.1121	18.1262	82.2707	15.404	44.234	25.4693	37.7224	74.483
153.175	66.627	83.7504	46.5768	48.5479	99.634	48.8077	22.1733	18.393	62.4496	18.3129	82.88	13.194	43.1525	22.2001	30.6656	67.4646
155.96	60.1773	75.1328	48.4292	49.8111	99.7343	48.1076	21.0957	18.8353	61.528	18.4757	84.0568	13.9206	43.113	15.7781	27.6754	59.1911
158.745	49.3032	67.1137	48.5196	49.6893	99.908	47.4598	18.719	24.6403	67.8012	18.546	83.6731	13.27	42.0608	14.4541	22.4187	53.5163
161.53	48.3771	63.7683	47.7359	49.4708	99.9961	47.3055	17.0928	28.918	67.4213	18.5639	88.6238	13.1039	39.0539	15.9934	17.0969	44.1458
164.315	45.6093	57.8484	46.2385	49.8334	96.9507	46.8932	16.791	28.7741	65.6056	18.7792	91.272	15.1588	37.6597	14.995	13.7163	49.581
167.1	41.5656	58.1815	44.5415	50.5387	91.2152	45.3377	16.6949	31.3792	68.9611	20.581	95.8803	16.6633	37.4559	14.2361	13.8972	49.9131
169.885	39.8212	57.4665	45.5666	50.7027	87.4581	45.2293	17.0905	40.6012	67.496	19.9896	98.5196	17.6241	34.7123	17.4699	14.8212	48.1344
172.67	45.9202	55.9219	46.1583	51.1768	86.1161	40.5182	16.2718	44.5749	66.9343	19.5513	98.9626	17.5335	33.7291	24.91	15.0007	67.6573
175.455	49.4874	57.5384	45.932	50.4994	92.8207	32.9268	14.0749	45.304	58.8897	19.9344	99.9471	19.3783	33.5653	26.8312	15.0814	74.1416
178.24	49.2875	56.0505	44.8316	49.6391	90.6234	31.1046	11.8361	45.3859	58.2556	18.0114	99.499	21.2339	32.8691	27.025	15.0931	74.3473
181.025	47.9398	54.1966	48.2031	49.5271	85.2127	20.6652	10.5229	45.4046	59.1386	17.905	97.9152	22.7013	31.8366	27.0403	14.8348	74.3578
183.81	48.7924	52.6179	48.1753	49.1359	78.2228	11.405	10.2979	45.5145	63.1232	17.9479	95.6164	22.8785	30.8879	27.9779	14.8412	72.9309
186.595	52.8807	52.6988	53.5891	47.2499	74.4064	9.92336	10.6876	45.5737	61.7546	18.2389	91.3866	22.9548	28.7012	29.8632	16.8741	70.4422
189.38	54.2598	54.4451	56.4572	43.4216	68.1129	9.44786	12.0083	47.3144	64.2777	17.8991	91.7748	23.2341	26.4867	31.4242	17.007	73.9885
192.165	53.9184	54.2499	58.6694	37.6264	60.8462	9.47885	21.7927	57.5707	65.2874	17.3978	92.9506	23.6125	23.0976	31.2576	17.4596	83.1089
194.95	54.303	57.2451	62.2993	35.5919	58.5822	9.56138	24.6676	69.674	71.2444	17.3792	86.5051	23.7621	20.1134	31.5074	17.5097	84.675
197.735	57.8181	69.6809	63.7249	34.7519	52.9959	9.54992	25.4143	72.4285	74.5815	16.5714	79.9415	23.8394	16.1846	32.4409	18.1149	84.8084
200.52	67.4471	77.3619	63.518	30.0609	51.9487	9.50153	25.851	79.3276	77.7245	16.6937	83.6473	24.3519	14.5318	34.4464	18.094	89.5383
203.305	68.546	85.7441	63.5843	23.7775	51.9699	9.74548	27.6343	92.044	76.7561	18.3819	84.3247	24.6874	13.8647	34.7651	19.396	93.8693
206.09	69.2997	88.4626	62.7322	20.5991	51.7512	9.87468	30.7482	99.6133	75.5072	22.4438	85.8061	24.5137	13.7329	39.3829	19.66	95.997
208.875	69.2412	86.2822	62.7978	20.5583	51.428	9.99603	32.6204	99.7947	70.5855	25.1941	84.0994	24.8568	12.9883	46.2435	23.4754	97.7429
211.66	71.86	87.3596	62.8285	20.0394	51.2253	10.8483	34.6293	99.6827	69.401	25.605	79.5378	24.8219	11.9977	46.7736	26.1234	97.8899
214.445	76.6708	88.0669	62.0024	17.9449	51.1772	11.1979	34.3473	99.4823	70.0177	25.6192	76.0789	23.5649	11.595	46.596	27.2403	97.6737
217.23	78.748	87.8327	58.3211	14.9808	51.206	11.0103	34.3594	98.8555	68.4759	24.1997	72.1806	22.7018	11.582	46.6567	27.7635	97.2003
220.015	78.9764	88.118	57.634	13.9668	51.0518	11.0398	34.1244	95.3284	74.5202	23.6509	71.3736	21.6679	11.4359	46.1254	27.375	99.7455
222.8	76.6569	88.0721	57.0928	12.223	42.1987	11.6381	34.0942	93.0813	81.7922	23.7155	74.7412	21.6463	11.0736	45.3212	29.367	94.2775
225.585	77.4716	87.739	58.647	10.7628	23.8868	12.3013	34.1003	92.6875	82.6382	24.3472	74.9735	19.7574	10.8557	45.7033	29.7036	89.3415
228.37	82.9003	91.2061	61.6294	11.7331	19.5942	11.9917	36.2747	92.8089	85.6949	23.8975	75.9244	17.2803	9.52579	48.4	30.4321	89.5489
231.155	82.6414	90.6135	59.3	12.8018	14.9381	11.4311	38.8605	93.1077	87.1827	24.8072	77.7956	15.1296	8.5134	48.6931	30.555	90.3147
233.94	81.6151	91.5292	58.7306	12.8182	13.7488	11.1399	40.7292	94.4944	84.5527	25.6585	77.821	15.0291	8.25597	48.9536	33.9441	91.7786
236.725	79.5201	90.9239	55.7162	12.9783	13.6282	11.1952	43.7329	94.8637	83.6963	25.2412	76.42	14.9011	8.35835	48.0791	37.8076	93.9361
239.51	78.1041	91.3125	58.262	12.9791	13.0978	11.1894	44.3055	94.5774	88.7618	25.2278	75.569	15.4319	8.34757	47.9386	37.9216	93.816
242.295	79.0983	92.7891	57.0723	13.8801	10.7901	11.4795	42.8724	89.7006	95.8662	25.2961	68.2205	15.2874	8.22362	50.2676	41.5747	86.0648
245.08	78.6597	91.3189	53.162	14.3705	10.1576	11.4702	42.1596	81.2834	96.8855	25.5414	71.5947	15.2045	8.24319	55.0205	42.0989	84.3117
247.865	76.6739	82.9605	51.9309	15.0899	9.85187	11.396	43.014	78.4194	96.0513	25.3808	75.1752	15.3609	8.12671	55.4114	42.0412	83.9531
250.65	67.7957	78.9	52.3475	16.1067	9.78437	11.4258	43.7893	73.5157	93.9088	25.138	73.6176	14.2409	6.51948	56.8426	42.0969	79.9862
253.435	66.68	65.7425	52.1029	18.1087	9.62555	11.5485	46.8708	56.9881	95.6552	24.4863	72.6354	12.9108	6.25531	58.9951	41.719	73.9048
256.22	67.2596	62.4261	51.0165	17.7978	9.65485	11.4289	46.445	40.7643	95.9216	20.6175	70.1368	12.7615	6.3329	56.6793	41.7279	72.4082
259.005	70.8938	60.5387	50.5833	17.8899	9.64629	11.0449	55.56	39.3411	98.8161	17.8416	69.3462	11.8066	6.38717	51.3724	39.9639	70.9633
261.79	73.6839	58.0832	51.0789	18.595	9.3921	10.1486	58.3303	37.0578	99.2016	16.8963	71.8326	11.6512	6.4056	51.6858	38.2623	71.4745
264.575	68.7451	56.7615	52.0164	19.0456	9.40973	9.42061	59.0776	36.9664	99.6069	17.0217	81.734	11.6909	6.06527	53.5978	37.7507	69.0841
267.36	65.909	56.2561	51.5235	19.3362	9.3218	9.43789	59.2505	38.7671	99.1706	17.1389	92.3325	11.9773	6.10763	56.5635	37.183	72.8179
270.145	65.6079	56.105	50.0447	19.6162	9.16959	9.21139	59.7627	39.5674	98.9862	17.9168	89.8921	14.5946	6.25334	58.6522	37.1223	73.3936
272.93	65.3781	55.7863	49.2999	20.59	8.9947	8.62216	59.9784	40.6662	93.7855	18.5016	87.0195	15.346	6.22008	58.7716	36.0067	80.4026
275.715	66.6923	55.0461	47.11	25.0842	9.08113	7.63572	60.211	41.5278	92.8091	17.7788	86.9678	15.395	6.27058	58.6489	35.7074	80.3813
278.5	62.0716	47.3978	42.6707	24.9211	8.83388	7.5404	59.4119	41.3033	89.458	17.8439	87.1413	15.4096	6.19216	60.5235	35.1181	79.9646
