# Supplementary material for: Biomechanical Differences Among Collegiate Sprinters Developed Through Specialized and Diversified Training Pathways
Source: Sensors (Basel). 2026 Mar 18;26(6):1906. doi: 10.3390/s26061906 (PMC13030781; doi:10.3390/s26061906)
Supplement: Supplementary file 1 [file sensors-26-01906-s001.zip › emg data/输出结果/11/luoyongfa-Correct conversion_Phase EMG data_Literature Methods_normalized.xlsx]

## Sheet: 预激活阶段
Time_ms	L_股直肌	L_股外侧肌	L_股内侧肌	L_半腱肌	L_胫骨前肌	L_腓骨长肌	L_外侧腓肠肌	L_比目鱼肌	R_股直肌	R_股外侧肌	R_股内侧肌	R_半腱肌	R_胫骨前肌	R_腓骨长肌	R_外侧腓肠肌	R_比目鱼肌
0	9.67957	1.61811	3.87418	4.38097	52.7426	31.1073	5.87557	17.9247	5.48167	2.92268	1.94231	5.39933	9.8427	35.9389	3.32779	5.04286
1.495	10.9629	1.65458	3.88939	4.36086	52.7574	31.1435	5.87249	18.2655	5.66399	2.86784	1.98067	4.21848	9.89455	34.9907	3.37997	5.05668
2.99	11.291	1.70138	3.98105	4.34504	52.8186	31.1945	5.76716	18.8341	5.77024	2.79761	1.99215	4.04782	9.93235	33.596	3.4294	5.11069
4.485	11.3871	1.74165	4.24443	4.37819	52.6002	31.2786	5.67557	19.2562	5.91948	2.77288	1.9951	3.90524	9.94064	31.6563	3.45378	5.19548
5.98	11.5385	1.76064	4.47158	4.40566	52.3004	31.4029	5.69672	19.4254	6.7273	2.83868	1.99411	3.50995	9.94512	28.9979	3.45793	5.27413
7.475	11.7463	1.75859	4.47041	4.14661	52.0665	31.5709	5.71736	19.4555	6.87922	2.98128	2.00457	3.3028	9.96102	25.4503	3.45914	5.31817
8.97	11.8532	1.76356	4.45592	3.75358	50.9113	31.7834	5.68381	19.4901	6.97402	3.14557	2.04482	3.30087	10.0114	23.9484	3.48157	5.32487
10.465	11.8001	1.80536	4.45611	3.42294	48.8904	32.0369	5.63409	19.4896	7.34484	3.25615	2.08301	3.31311	10.0638	21.108	3.53177	5.32384
11.96	11.7972	1.87479	4.57902	3.34847	48.3758	32.32	5.64154	19.462	7.75051	3.28507	2.10054	3.3753	10.0867	18.6234	3.59275	5.35024
13.455	11.952	1.90404	4.71883	3.35913	48.3156	32.6135	5.65682	19.4547	7.73991	3.2585	2.09901	3.50794	10.1161	16.6955	3.64177	5.42244
14.95	11.9103	1.89989	4.76398	3.50568	47.5563	32.903	5.6502	19.4392	7.73031	3.24579	2.09442	3.65729	10.2724	15.4005	3.66719	5.51636
16.445	12.0554	1.8867	4.91078	3.95074	44.396	33.2074	5.56851	19.4433	7.74915	3.33975	2.10817	3.83706	10.4357	14.6975	3.66994	5.59186
17.94	12.079	1.8841	4.96633	4.78318	42.3741	33.6218	5.53523	19.4392	7.68852	3.58604	2.13432	3.96883	10.4827	14.4356	3.67339	5.62484
19.435	12.0764	1.89978	4.92584	4.92405	41.036	34.3427	5.53262	19.6174	7.46653	3.94185	2.16596	4.0332	10.481	14.44	3.70118	5.62453
20.93	12.051	1.93316	4.94456	6.44517	40.4927	35.6436	5.27747	20.0867	7.55846	4.31383	2.21526	4.04261	10.5265	14.5573	3.75149	5.62946
22.425	11.9925	1.96928	5.14796	6.57972	39.3009	37.5688	4.71311	20.1316	7.63139	4.60475	2.23322	4.03065	10.5943	14.688	3.77858	5.67543
23.92	11.9279	2.00104	5.36461	7.10869	35.8573	37.972	4.07633	19.951	7.67543	4.76734	2.23535	4.0444	10.5372	14.784	3.82844	5.76641
25.415	11.9275	2.03888	5.38227	8.37929	35.8033	40.3849	4.30212	19.7196	7.67671	4.80659	2.23603	4.07822	10.5558	14.831	3.86376	5.87025
26.91	11.9136	2.06136	5.28555	8.92485	35.2394	42.6189	4.28224	19.5326	7.64172	4.81066	2.25209	4.14821	10.5601	14.826	3.86397	5.94656
28.405	11.2613	2.06888	5.20023	11.7771	32.2557	43.9986	4.21772	19.4902	7.61025	4.8628	2.29524	4.21816	10.5662	14.7571	3.87978	5.97591
29.9	10.6559	2.09726	5.18967	12.5937	28.7162	44.8844	4.18579	19.4548	7.59328	4.98291	2.33413	4.2597	10.5694	14.6096	3.92665	5.97628
31.395	10.927	2.1604	5.18261	12.5724	27.5921	45.4859	4.21757	18.9055	7.57056	5.12915	2.35208	4.27928	10.5448	14.4025	3.99086	5.98615
32.89	11.6447	2.26473	5.14936	12.5936	23.495	45.9332	4.22805	17.9444	7.72161	5.26052	2.36304	4.25855	10.5327	14.1057	4.0387	6.0346
34.385	12.4434	2.34735	5.08067	13.0957	22.0146	46.2946	4.24767	16.9708	8.45903	5.34194	2.36545	4.2101	10.4068	13.6699	4.06235	6.12041
35.88	12.5054	2.3929	5.04272	14.1678	20.4738	46.5923	4.2355	16.5816	8.67931	5.37061	2.37125	4.13839	10.2928	13.0838	4.06432	6.20706
37.375	12.8487	2.40618	5.14786	15.0469	18.5074	46.8171	4.1347	16.5836	8.72302	5.36337	2.38589	4.08649	10.5367	12.8171	4.0638	6.25802
38.87	13.4131	2.40677	5.34483	17.0935	16.3024	46.9407	4.16691	17.13	9.10978	5.34698	2.40118	4.0838	10.7877	12.7904	4.0867	6.26838
40.365	13.7503	2.41349	5.41839	18.0373	15.9111	46.9387	4.24193	19.1497	9.89044	5.34061	2.41144	4.15356	9.75579	12.5182	4.13112	6.2665
41.86	13.7123	2.4957	5.41519	19.5644	14.1051	43.6103	4.18426	23.0709	10.3835	5.34906	2.40898	4.22024	8.96368	11.9134	4.19157	6.29123
43.355	13.7981	2.71157	5.4518	25.4293	11.4607	38.1699	4.17229	27.7781	10.4614	5.35566	2.41337	4.24097	9.02074	10.9012	4.24078	6.36002
44.85	14.1022	2.79784	5.62813	31.3772	10.8172	37.3992	4.18489	31.8947	10.4339	5.35326	2.41419	4.16323	8.37559	9.70481	4.26689	6.44784
46.345	14.1235	2.7948	6.63283	35.8683	10.0911	37.2519	4.209	33.7344	10.3738	5.35857	2.42613	4.0623	7.92573	8.50152	4.27398	6.51759
47.84	14.0313	2.79396	7.09733	44.9283	9.90539	37.2	4.21058	33.9484	10.2726	5.3878	2.47624	4.02286	7.85699	7.46907	4.27605	6.54363
49.335	14.0253	2.82813	7.35142	47.4187	9.54078	37.827	4.22606	35.8305	10.1446	5.44215	2.54021	4.08768	7.88427	6.73515	4.2974	6.53758
50.83	13.441	2.85468	8.08666	47.5234	9.50884	39.1676	4.25273	39.0061	10.0181	5.50409	2.5668	4.16338	7.91115	6.32568	4.34819	6.54203
52.325	12.563	2.86414	8.42203	47.6037	9.28673	41.0441	4.26484	42.0709	9.92753	5.54748	2.56266	4.26129	7.81341	6.16382	4.41276	6.59772
53.82	12.4835	2.88242	8.38681	47.7217	8.91096	43.2216	4.26318	45.1206	9.91603	5.5622	2.55777	4.50633	7.75979	6.13124	4.45778	6.70988
55.315	12.4167	2.85652	8.23817	47.8538	8.33097	45.5253	4.232	48.3469	9.82855	5.55463	2.55941	4.85985	7.7717	6.1355	4.47345	6.84284
56.81	12.2654	2.83695	8.13331	48.0003	7.71408	47.7695	4.21444	51.751	9.60804	5.54445	2.58327	5.23366	7.76941	6.13781	4.47152	6.94609
58.305	12.1049	2.83874	8.13033	48.2242	7.18916	48.121	4.19411	55.2619	9.88196	5.55399	2.63147	5.44886	7.72699	6.1399	4.47181	6.99475
59.8	12.0069	2.85607	8.13108	48.8183	6.73732	48.3749	4.18611	58.8241	10.7647	5.59014	2.69121	5.51304	7.63692	6.15372	4.4906	7.00151
61.295	12.0384	2.84595	8.1627	51.4176	6.42231	48.6792	4.18589	62.1988	12.4407	5.63354	2.74004	5.53746	7.56454	6.17536	4.56839	7.00887
62.79	11.9378	2.8212	8.10694	54.9065	6.30933	49.0129	4.26494	63.1931	13.3802	5.66015	2.77199	5.57098	7.61275	6.17745	4.66437	7.05099
64.285	11.8286	2.82706	8.05203	56.6506	6.34909	49.3696	4.3476	65.5406	13.5714	5.66646	2.78327	5.5867	7.60047	6.11822	4.70688	7.12889
65.78	11.7508	2.82972	8.0337	67.8686	6.42148	49.752	4.39262	67.89	14.7856	5.66298	2.78793	5.67252	7.39363	5.95956	4.70684	7.21609
67.275	11.5917	2.82897	7.96444	71.6179	6.41133	50.1782	4.71802	70.1046	15.9389	5.64502	2.83101	5.76882	7.34493	5.68242	4.70362	7.27326
68.77	11.6623	2.83122	7.94497	71.7519	6.31041	50.6721	5.44887	72.2098	16.4229	5.58311	2.89893	5.81154	7.36059	5.29995	4.73412	7.29055
70.265	11.7429	2.84015	7.95789	71.7353	6.09577	51.2485	5.54338	74.1437	17.0412	5.41838	2.94828	5.81953	7.42311	4.83928	4.80297	7.28957
71.76	11.773	2.85453	7.91664	71.6205	5.74632	51.9206	5.81184	75.9609	17.6176	5.18461	2.9667	5.82273	7.89507	4.36291	4.88717	7.3028
73.255	11.7704	2.88137	7.78586	71.615	5.31539	53.2507	5.58515	77.8401	17.7283	4.95824	2.9741	5.82044	7.8766	3.93783	4.95011	7.34562
74.75	11.7672	2.90735	7.70309	71.6378	4.88858	54.3739	5.75412	79.7259	17.7183	4.82473	2.97294	5.79009	7.81645	3.62389	4.94659	7.39613
76.245	11.7382	2.89312	7.73793	71.9345	4.56909	53.6189	5.95694	81.6358	17.7606	4.82357	2.97497	5.73413	7.79615	3.4505	4.92574	7.41996
77.74	11.7642	2.87953	7.8306	72.349	4.40225	53.6221	6.14261	83.6104	17.8898	4.89375	2.98352	5.64677	7.8053	3.40267	4.92781	7.4022
79.235	11.8083	2.88134	7.88543	72.0098	4.34338	53.8746	6.32887	85.3693	18.0728	4.94626	2.99623	5.57887	7.80418	3.43045	4.94153	7.36954
80.73	11.7497	2.89755	7.88979	71.9876	4.3898	54.3282	6.76514	85.7066	18.2901	4.9163	3.00759	5.55685	7.77032	3.47641	4.90565	7.37878
82.225	11.3998	2.89194	7.89061	72.082	4.46452	54.97	7.96296	86.8795	18.5922	4.81473	3.01418	5.58893	7.74892	3.49742	4.90897	7.47971
83.72	10.4499	2.85873	7.90528	72.375	4.48793	55.7663	7.97975	88.6917	18.6752	4.67926	3.00895	5.65598	7.74735	3.47703	5.00935	7.66893
85.215	9.46178	2.82794	7.93925	73.0211	4.49236	56.3566	7.96264	90.2788	18.3876	4.59174	3.00758	5.8029	7.73695	3.42253	5.15331	7.88782
86.71	9.37752	2.80728	7.94251	72.7958	4.4839	56.4114	7.99107	91.6916	18.416	4.61292	3.02364	6.01199	7.63236	3.36279	5.19466	8.07043
88.205	8.81195	2.79992	7.88873	72.6755	4.48729	56.4625	8.00219	92.9684	18.5079	4.73679	3.0511	6.08473	7.02544	3.33356	5.2349	8.171
89.7	8.02426	2.8096	7.79088	72.3425	4.53972	56.5891	7.93276	94.018	18.3002	4.8846	3.07023	6.08556	6.80699	3.35906	5.2736	8.19719
91.195	7.53642	2.83337	7.76222	72.3442	4.588	56.8117	7.89269	94.6346	17.8596	4.97366	3.08071	6.29009	6.69396	3.43612	5.29889	8.20107
92.69	7.29986	2.78523	7.75366	72.2051	4.61645	57.1248	7.89477	94.6747	17.6486	4.9848	3.08393	6.48623	5.95328	3.53593	5.45324	8.24088
94.185	6.96766	2.63045	7.68839	70.1144	4.65945	57.4946	7.89601	94.408	17.6434	4.96749	3.07692	7.19821	5.74087	3.6209	5.51509	8.33611
95.68	6.44196	2.60879	7.36235	68.5861	4.67524	57.8605	7.91306	94.3902	17.6584	4.97788	3.08531	8.58416	5.34699	3.66292	5.47611	8.47076
97.175	6.55833	2.61549	6.36417	65.6624	4.67609	58.1361	7.94208	95.321	17.6613	5.04379	3.11753	9.52295	5.31169	3.65345	5.51828	8.60224
98.67	6.7365	2.61049	6.09101	61.7432	4.65659	58.2219	8.05729	96.7209	17.6819	5.14476	3.15889	9.66619	5.36021	3.60191	5.55209	8.69526
100.165	6.7845	2.59624	5.59284	60.8328	4.581	59.3012	8.30243	96.5893	17.7133	5.22519	3.20524	10.2165	5.36801	3.52976	5.55574	8.73773
101.66	6.74587	2.63896	4.52258	60.812	4.50611	60.442	8.3591	96.2302	17.731	5.25432	3.24924	10.6812	5.47682	3.45938	5.54547	8.73027
103.155	6.6191	2.70488	4.05042	61.1194	4.47186	61.9116	8.46362	97.2499	17.7284	5.24494	3.27533	10.624	5.58398	3.40597	5.55586	8.67367
104.65	6.51435	2.754	4.08984	64.7247	4.4272	63.883	8.54399	98.0487	17.6971	5.2381	3.27822	10.6344	5.61254	3.3719	5.55817	8.56464
106.145	6.5647	2.79168	4.19884	65.0645	4.4401	66.3771	8.58579	98.6303	17.6425	5.2735	3.29941	11.2448	5.57867	3.35611	5.53464	8.41015
107.64	6.62594	2.79702	4.26588	65.0949	4.45248	66.8385	8.91934	98.9779	17.5353	5.40322	3.36024	11.6603	5.59436	3.35418	5.54457	8.25006
109.135	6.64513	2.80126	4.29493	65.1445	4.45983	67.0941	9.21549	99.0831	17.3075	5.66212	3.46131	13.7627	5.66587	3.36116	5.65614	8.16567
110.63	6.63758	2.82708	4.2869	65.1114	4.47299	67.5922	12.0055	98.9437	16.5542	5.97696	3.54975	16.3328	5.76601	3.37246	5.84378	8.24643
112.125	6.58368	2.90562	4.20811	68.2761	4.46009	68.105	14.4924	98.8663	15.1846	6.29296	3.5381	16.471	5.87017	3.38303	5.9569	8.52428
113.62	6.57749	2.98982	4.22252	71.2881	4.37596	68.7537	15.3606	99.9662	14.5612	6.5682	3.50125	16.5248	5.78594	3.38837	5.96838	8.93725
115.115	6.59571	3.03597	4.25938	69.8249	4.25194	69.5975	16.2738	98.9978	14.2833	6.73906	3.52478	16.987	5.7383	3.38634	5.96669	9.3526
116.61	6.66474	3.05871	4.24984	58.9515	4.21625	70.6293	17.0986	97.4352	12.8396	6.7758	3.57344	17.298	5.66177	3.38043	5.97013	9.64719
118.105	6.67849	3.06127	4.21224	57.6104	4.22889	71.7704	17.012	96.1199	11.8701	6.72057	3.54139	17.3133	5.44915	3.37756	6.00195	9.77159
119.6	6.71919	3.07104	4.17998	58.2414	4.2303	72.8827	17.0408	95.25	11.2869	6.68957	3.48614	17.5116	5.50157	3.38374	5.99923	9.77773
121.095	6.71935	3.10726	4.15031	58.3693	4.19305	73.7892	18.3537	94.6732	11.1841	6.83055	3.46114	17.6188	5.46949	3.40074	6.3082	9.80044
122.59	6.65873	3.16297	4.16191	58.4488	4.11317	73.9473	18.4859	94.2413	10.7693	7.17499	3.45434	17.6652	4.74678	3.4243	6.63713	10.0012
124.085	6.6253	3.20228	4.3336	59.0337	4.05842	72.4736	18.4829	94.2021	10.9881	7.66064	3.4485	17.6772	4.77969	3.44775	6.72397	10.4866
125.58	6.68129	3.20808	4.76041	59.2804	4.12677	71.6894	18.6151	94.6054	11.6649	8.17347	3.45575	17.6907	4.80229	3.46489	6.74191	11.2511
127.075	6.80978	3.20916	5.13813	58.6998	4.17874	70.586	18.577	94.887	11.8466	8.62057	3.56978	17.7326	4.79028	3.4723	6.7444	12.1536
128.57	6.98535	3.21056	5.10371	58.7015	4.17463	69.6815	19.1939	94.5919	11.6662	8.95646	3.62928	17.7964	4.77465	3.46728	6.74635	13.0674
130.065	7.06386	3.21972	5.11069	63.0219	4.28222	69.3387	19.3883	94.0243	11.3835	9.17656	3.59049	17.9374	4.83646	3.44778	6.78546	13.8759
131.56	7.04261	3.23047	5.40808	64.6056	4.38272	69.3684	19.2361	94.1091	11.0158	9.35495	3.98011	18.5538	4.92048	3.41337	6.82766	14.5099
133.055	7.00608	3.22774	5.71457	64.4933	4.6292	69.1397	18.9482	92.6771	10.4909	9.54951	4.70082	18.854	4.97734	3.36678	6.75079	14.966
134.55	7.03579	3.19961	6.27953	64.091	4.8794	68.5225	19.0717	91.1245	10.2441	9.78066	4.79093	19.0707	4.98306	3.3174	6.61703	15.3243
136.045	7.11083	3.20229	7.22829	63.4687	4.92901	68.2285	19.1068	89.9335	10.2752	9.98521	5.25689	19.2014	5.00802	3.28135	6.50085	15.7504
137.54	7.3128	3.24484	7.37578	63.4959	4.91782	68.0536	19.341	88.9806	10.1583	10.0578	5.44113	19.1619	5.06132	3.27841	6.49111	16.4101
139.035	7.53018	3.2732	7.41928	64.1679	4.91046	67.9206	19.5813	88.0277	10.0715	9.99716	5.40688	19.1568	5.17514	3.32388	6.44558	16.8838
140.53	7.59484	3.42233	8.3038	72.1977	4.93212	67.8038	19.7129	87.0302	10.1271	10.0091	5.60892	19.1774	5.3191	3.41833	6.40486	18.8438
142.025	7.58871	3.39863	10.0968	75.2006	5.00476	67.7225	19.7712	86.0584	10.1473	10.445	6.08983	19.1784	5.45506	3.54522	6.63962	18.9967
143.52	7.58922	3.32386	11.0951	74.8322	5.10343	67.7345	19.9219	85.0651	10.4751	11.4735	6.27226	19.2295	5.53618	3.67763	7.34035	20.011
145.015	7.66806	3.26711	11.2199	75.039	5.18837	67.8854	19.9751	83.979	10.6509	13.026	6.29025	19.0191	5.5669	3.78834	7.53689	21.5955
146.51	7.8434	3.24548	12.7603	74.9363	5.24321	68.07	19.9739	82.7682	10.7364	14.8752	6.60025	18.4834	5.57244	3.85964	7.54496	23.1291
148.005	8.07922	3.23891	15.3027	74.6448	5.25757	68.2847	20.002	81.4651	10.8717	16.6927	7.72232	18.1997	5.69077	3.8872	7.5103	24.9244
149.5	8.32548	3.23632	16.1793	73.8606	5.23131	68.4629	19.9891	79.9882	11.5347	18.1242	8.0972	18.2244	5.94988	3.88162	7.53021	27.2056

## Sheet: 缓冲阶段
Time_ms	L_股直肌	L_股外侧肌	L_股内侧肌	L_半腱肌	L_胫骨前肌	L_腓骨长肌	L_外侧腓肠肌	L_比目鱼肌	R_股直肌	R_股外侧肌	R_股内侧肌	R_半腱肌	R_胫骨前肌	R_腓骨长肌	R_外侧腓肠肌	R_比目鱼肌
0	8.39481	3.23124	16.1947	73.8127	5.21661	68.0649	19.9699	79.6279	12.2157	18.5021	8.08242	18.183	6.05335	3.87592	7.57606	28.1351
0.145	8.4132	3.22887	16.1955	73.8149	5.2121	67.9302	20.0003	79.6102	12.5293	18.5964	8.07797	18.1615	6.08366	3.87417	7.59692	28.4066
0.29	8.43159	3.2265	16.1962	73.817	5.20758	67.7955	20.0306	79.5924	12.843	18.6908	8.07353	18.1399	6.11398	3.87242	7.61778	28.6781
0.435	8.44998	3.22413	16.197	73.8192	5.20307	67.6607	20.0609	79.5747	13.1566	18.7851	8.06908	18.1183	6.14429	3.87067	7.63863	28.9496
0.58	8.46655	3.22139	16.2069	73.832	5.19801	67.5333	20.1203	79.5745	13.4857	18.8724	8.06472	18.0933	6.17416	3.86903	7.66266	29.2274
0.725	8.48164	3.21835	16.2243	73.8537	5.19249	67.4118	20.2033	79.5885	13.8275	18.9541	8.06042	18.0654	6.20368	3.86748	7.68927	29.5102
0.87	8.49674	3.21531	16.2416	73.8753	5.18698	67.2903	20.2864	79.6025	14.1692	19.0358	8.05613	18.0375	6.2332	3.86592	7.71588	29.7931
1.015	8.51142	3.21225	16.2615	73.8996	5.18122	67.1668	20.3709	79.6096	14.502	19.1168	8.05215	18.0103	6.2626	3.86442	7.74277	30.0819
1.16	8.52246	3.20895	16.3038	73.9475	5.17339	67.0263	20.4676	79.5576	14.7579	19.1922	8.05094	17.9891	6.29096	3.86334	7.77212	30.4227
1.305	8.5335	3.20566	16.3462	73.9954	5.16555	66.8858	20.5642	79.5055	15.0138	19.2676	8.04973	17.9678	6.31932	3.86225	7.80148	30.7636
1.45	8.54454	3.20236	16.3885	74.0433	5.15772	66.7453	20.6609	79.4535	15.2697	19.343	8.04852	17.9466	6.34768	3.86117	7.83083	31.1044
1.595	8.55512	3.19898	16.4471	74.1194	5.14833	66.58	20.7211	79.3258	15.4458	19.4187	8.05945	17.9331	6.37554	3.86056	7.8607	31.4448
1.74	8.56546	3.19555	16.5144	74.2103	5.13812	66.4016	20.762	79.1583	15.58	19.4945	8.07678	17.9235	6.40313	3.8602	7.89083	31.7849
1.885	8.5758	3.19212	16.5816	74.3013	5.12792	66.2232	20.803	78.9908	15.7142	19.5704	8.09411	17.914	6.43073	3.85983	7.92096	32.1251
2.03	8.58673	3.18861	16.6536	74.4036	5.11749	66.0393	20.8347	78.8033	15.8303	19.6464	8.11573	17.9052	6.45834	3.85966	7.95122	32.4204
2.175	8.59989	3.18481	16.7435	74.5495	5.10618	65.8342	20.8311	78.5392	15.8772	19.7231	8.15383	17.8988	6.48604	3.86023	7.982	32.5436
2.32	8.61305	3.181	16.8335	74.6954	5.09488	65.629	20.8274	78.275	15.9242	19.7997	8.19193	17.8925	6.51374	3.8608	8.01278	32.6668
2.465	8.62622	3.1772	16.9234	74.8414	5.08358	65.4239	20.8238	78.0109	15.9711	19.8763	8.23003	17.8862	6.54143	3.86137	8.04356	32.79
2.61	8.63907	3.1732	17.0264	75.0176	5.07134	65.2042	20.828	77.7178	15.9881	19.9462	8.26524	17.889	6.5697	3.86277	8.07526	32.8317
2.755	8.65184	3.16914	17.1335	75.2035	5.05879	64.98	20.8346	77.4155	15.9956	20.0139	8.29953	17.8947	6.59815	3.86444	8.10726	32.8475
2.9	8.6646	3.16508	17.2406	75.3894	5.04624	64.7558	20.8413	77.1132	16.0031	20.0816	8.33382	17.9004	6.62659	3.86611	8.13926	32.8634
3.045	8.67495	3.16126	17.3487	75.562	5.0331	64.5232	20.8479	76.8126	16.0083	20.1431	8.36084	17.9114	6.65516	3.86815	8.17158	32.9823
3.19	8.67993	3.15801	17.4589	75.705	5.01865	64.2723	20.8541	76.516	16.0084	20.1909	8.3717	17.9339	6.68398	3.87101	8.20462	33.3304
3.335	8.68491	3.15476	17.569	75.848	5.00421	64.0213	20.8603	76.2194	16.0085	20.2386	8.38255	17.9564	6.71281	3.87386	8.23766	33.6784
3.48	8.6899	3.15151	17.6792	75.991	4.98976	63.7704	20.8666	75.9227	16.0086	20.2864	8.39341	17.9789	6.74163	3.87672	8.2707	34.0265
3.625	8.68993	3.15042	17.7742	75.9298	4.97796	63.4886	20.8641	75.6331	16.0178	20.3161	8.39436	18.0002	6.76958	3.88062	8.30373	34.5851
3.77	8.68917	3.14968	17.8668	75.8359	4.96659	63.2019	20.8602	75.3445	16.0284	20.343	8.39373	18.0212	6.79739	3.88468	8.33676	35.1774
3.915	8.68842	3.14893	17.9593	75.742	4.95522	62.9151	20.8563	75.056	16.039	20.3699	8.3931	18.0423	6.82521	3.88874	8.3698	35.7698
4.06	8.68806	3.14969	18.0394	75.5319	4.94724	62.6128	20.8572	74.7653	16.0573	20.3909	8.40174	18.0601	6.85207	3.89327	8.40245	36.3321
4.205	8.68829	3.15255	18.1019	75.1569	4.94407	62.2882	20.8648	74.4716	16.0867	20.4035	8.42353	18.0733	6.87761	3.89846	8.43456	36.8521
4.35	8.68852	3.15542	18.1643	74.782	4.94089	61.9637	20.8725	74.1778	16.1162	20.4162	8.44532	18.0864	6.90314	3.90365	8.46668	37.3721
4.495	8.68874	3.15829	18.2268	74.407	4.93772	61.6391	20.8801	73.884	16.1456	20.4289	8.46711	18.0996	6.92867	3.90884	8.49879	37.892
4.64	8.6918	3.16368	18.2633	74.0692	4.93904	61.285	20.889	73.5842	16.1875	20.4335	8.53843	18.1089	6.95173	3.91499	8.52957	38.3293
4.785	8.69496	3.16917	18.2988	73.7327	4.94052	60.9298	20.8979	73.2841	16.2298	20.4379	8.61152	18.1181	6.9747	3.92116	8.5603	38.7637
4.93	8.69812	3.17465	18.3344	73.3962	4.942	60.5746	20.9067	72.9841	16.2721	20.4423	8.6846	18.1273	6.99767	3.92734	8.59103	39.198
5.075	8.70242	3.1798	18.3606	73.189	4.94269	60.2067	20.9112	72.6844	16.312	20.4444	8.78965	18.133	7.01945	3.93391	8.62061	39.627
5.22	8.70778	3.18463	18.3782	73.1026	4.94263	59.8268	20.9117	72.385	16.3496	20.4444	8.92452	18.1357	7.04013	3.94086	8.64912	40.0511
5.365	8.71314	3.18946	18.3957	73.0161	4.94257	59.4469	20.9121	72.0857	16.3872	20.4444	9.05938	18.1383	7.0608	3.9478	8.67762	40.4752
5.51	8.71835	3.19404	18.4124	72.9364	4.94226	59.064	20.9128	71.7864	16.4237	20.4445	9.19815	18.1396	7.08131	3.95478	8.70586	40.8975
5.655	8.72163	3.19523	18.4178	72.947	4.93859	58.6398	20.9181	71.4884	16.4458	20.4454	9.38953	18.124	7.09963	3.96221	8.73039	41.2952
5.8	8.7249	3.19641	18.4233	72.9576	4.93492	58.2156	20.9233	71.1903	16.4679	20.4463	9.58091	18.1083	7.11795	3.96964	8.75492	41.6928
5.945	8.72818	3.1976	18.4287	72.9682	4.93124	57.7915	20.9285	70.8923	16.4899	20.4472	9.7723	18.0926	7.13627	3.97707	8.77946	42.0905
6.09	8.72666	3.19697	18.4302	72.9563	4.92645	57.3235	20.9482	70.5929	16.5045	20.453	9.98453	18.0601	7.15279	3.98461	8.80033	42.4594
6.235	8.72222	3.19522	18.4294	72.9306	4.92097	56.8287	20.9766	70.2927	16.5145	20.4619	10.2095	18.0173	7.16821	3.9922	8.81896	42.8108
6.38	8.71778	3.19348	18.4285	72.9049	4.91549	56.3339	21.0051	69.9926	16.5244	20.4709	10.4345	17.9745	7.18363	3.9998	8.83759	43.1622
6.525	8.71214	3.19186	18.4274	72.8788	4.91054	55.8425	21.0376	69.6921	16.5336	20.4824	10.6566	17.9295	7.19846	4.00736	8.85509	43.5165
6.67	8.70075	3.19089	18.4256	72.8509	4.90809	55.3675	21.0891	69.3897	16.5391	20.5065	10.865	17.8743	7.21044	4.01477	8.86718	43.8849
6.815	8.68936	3.18992	18.4238	72.8229	4.90564	54.8924	21.1407	69.0874	16.5445	20.5306	11.0735	17.8191	7.22242	4.02218	8.87926	44.2533
6.96	8.67797	3.18894	18.422	72.7949	4.9032	54.4173	21.1922	68.7851	16.55	20.5547	11.2819	17.7639	7.23441	4.02959	8.89134	44.6216
7.105	8.66478	3.19024	18.4225	72.7861	4.90636	54.1406	21.2375	68.4826	16.5563	20.5935	11.4293	17.7288	7.24371	4.0366	8.89941	45.0064
7.25	8.65089	3.1924	18.424	72.7846	4.91167	53.9396	21.2803	68.1799	16.5631	20.638	11.5534	17.7014	7.25199	4.04346	8.90595	45.3974
7.395	8.637	3.19456	18.4254	72.7831	4.91697	53.7386	21.3232	67.8773	16.5698	20.6824	11.6775	17.674	7.26028	4.05033	8.91249	45.7884
7.54	8.62297	3.19745	18.4328	72.7798	4.92392	53.6376	21.3624	67.5748	16.5785	20.7331	11.7722	17.6579	7.26751	4.05695	8.91789	46.1298
7.685	8.60855	3.20225	18.4556	72.7719	4.9352	53.7995	21.3922	67.2724	16.5924	20.8004	11.7895	17.6715	7.27201	4.06293	8.9203	46.341
7.83	8.59412	3.20705	18.4783	72.7639	4.94648	53.9613	21.422	66.9701	16.6063	20.8676	11.8067	17.6852	7.2765	4.0689	8.92271	46.5522
7.975	8.5797	3.21184	18.5011	72.756	4.95777	54.1231	21.4518	66.6677	16.6202	20.9348	11.824	17.6988	7.281	4.07488	8.92512	46.7634
8.12	8.56496	3.21772	18.5593	72.7607	4.9697	54.3917	21.4831	66.3656	16.6477	21.0211	11.8485	17.6984	7.28245	4.07988	8.92455	46.8013
8.265	8.55016	3.22382	18.6248	72.7682	4.98177	54.6825	21.5148	66.0637	16.6781	21.1114	11.8745	17.6952	7.28327	4.08466	8.92335	46.8031
8.41	8.53536	3.22993	18.6903	72.7756	4.99384	54.9733	21.5465	65.7617	16.7084	21.2017	11.9005	17.6919	7.28408	4.08945	8.92216	46.8049
8.555	8.5205	3.23634	18.7682	72.8128	5.00664	55.2392	21.5755	65.4604	16.7503	21.3005	12.0152	17.6508	7.28374	4.09369	8.91948	46.87
8.7	8.50556	3.24325	18.8666	72.8987	5.02065	55.4644	21.6001	65.1603	16.8111	21.4133	12.2749	17.5478	7.28149	4.09704	8.9144	47.0387
8.845	8.49062	3.25015	18.965	72.9846	5.03466	55.6896	21.6247	64.8602	16.8719	21.5261	12.5346	17.4448	7.27924	4.10039	8.90931	47.2074
8.99	8.47567	3.25706	19.0633	73.0705	5.04867	55.9148	21.6493	64.5602	16.9328	21.6389	12.7944	17.3418	7.27699	4.10374	8.90422	47.3761
9.135	8.46115	3.26553	19.167	73.2037	5.07424	56.0743	21.6479	64.2649	17.0344	21.7711	13.3345	17.1129	7.27301	4.10558	8.89544	47.7646
9.28	8.44666	3.27412	19.2711	73.3404	5.10067	56.2289	21.6447	63.97	17.1391	21.9048	13.8954	16.8746	7.2689	4.10731	8.88639	48.1693
9.425	8.43217	3.2827	19.3751	73.4771	5.12711	56.3836	21.6415	63.6751	17.2438	22.0385	14.4563	16.6363	7.26479	4.10904	8.87734	48.5741
9.57	8.41904	3.29334	19.4749	73.6013	5.16296	56.5258	21.6125	63.3849	17.3724	22.1804	15.0616	16.3536	7.26036	4.10996	8.86666	48.9758
9.715	8.40737	3.30618	19.57	73.712	5.20891	56.6547	21.5559	63.0999	17.5267	22.3313	15.7143	16.0234	7.25559	4.11	8.85423	49.3742
9.86	8.3957	3.31902	19.6651	73.8227	5.25487	56.7837	21.4993	62.8148	17.6809	22.4821	16.3671	15.6931	7.25083	4.11005	8.84181	49.7726
10.005	8.38475	3.33213	19.7596	73.9315	5.30061	56.9122	21.4401	62.5302	17.837	22.6334	17.0146	15.3636	7.24606	4.11003	8.82929	50.1687
10.15	8.39411	3.35298	19.838	73.9867	5.34049	57.0288	21.3084	62.2596	18.0435	22.7957	17.5168	15.058	7.24121	4.10845	8.81415	50.5009
10.295	8.40348	3.37383	19.9163	74.0419	5.38037	57.1454	21.1767	61.989	18.2499	22.9581	18.019	14.7525	7.23635	4.10687	8.79901	50.833
10.44	8.41284	3.39468	19.9947	74.0971	5.42024	57.262	21.0451	61.7184	18.4564	23.1204	18.5212	14.4469	7.2315	4.10529	8.78387	51.1652
10.585	8.48152	3.42104	20.0556	74.1418	5.44073	57.3676	20.8806	61.4579	18.698	23.2859	18.8799	14.2226	7.22655	4.10288	8.76742	51.4921
10.73	8.59207	3.45128	20.1043	74.1789	5.44753	57.4654	20.6931	61.2045	18.9644	23.4536	19.1373	14.0556	7.22155	4.0999	8.75005	51.8153
10.875	8.70262	3.48153	20.1529	74.2161	5.45432	57.5632	20.5055	60.9511	19.2308	23.6214	19.3947	13.8887	7.21655	4.09691	8.73267	52.1385
11.02	8.84368	3.51229	20.1967	74.2527	5.45927	57.658	20.3176	60.7004	19.5048	23.7891	19.6248	13.7403	7.21151	4.09379	8.71514	52.4638
11.165	9.17541	3.54633	20.2101	74.2853	5.4527	57.734	20.1278	60.4665	19.8259	23.9567	19.6847	13.708	7.20626	4.08978	8.69659	52.8014
11.31	9.50715	3.58036	20.2235	74.3179	5.44612	57.81	19.938	60.2327	20.147	24.1243	19.7446	13.6756	7.201	4.08578	8.67805	53.139
11.455	9.83888	3.61439	20.237	74.3505	5.43954	57.886	19.7481	59.9988	20.4682	24.292	19.8045	13.6433	7.19574	4.08177	8.65951	53.4766
11.6	10.2976	3.64371	20.2416	74.1942	5.43274	57.9485	19.5754	59.7827	20.7952	24.4563	19.824	13.6367	7.19048	4.07742	8.64154	53.81
11.745	10.8135	3.67091	20.2422	73.9529	5.42584	58.005	19.4103	59.5745	21.125	24.6192	19.8253	13.6417	7.18521	4.07291	8.62384	54.1414
11.89	11.3293	3.6981	20.2428	73.7116	5.41894	58.0615	19.2452	59.3664	21.4547	24.7822	19.8266	13.6467	7.17995	4.0684	8.60614	54.4729
12.035	11.8358	3.72189	20.2511	73.3116	5.4136	58.1135	19.0831	59.1672	21.771	24.943	19.8572	13.647	7.17477	4.06393	8.58904	54.7976
12.18	12.3126	3.73493	20.2836	72.4126	5.41315	58.1516	18.9304	58.9964	22.0451	25.0973	19.9798	13.6323	7.1699	4.05959	8.57385	55.1011
12.325	12.7894	3.74798	20.316	71.5136	5.4127	58.1896	18.7776	58.8255	22.3192	25.2516	20.1025	13.6176	7.16502	4.05524	8.55866	55.4045
12.47	13.2662	3.76102	20.3484	70.6146	5.41224	58.2277	18.6249	58.6547	22.5934	25.4059	20.2252	13.6029	7.16014	4.05089	8.54346	55.708
12.615	13.5705	3.76335	20.4379	69.4829	5.42741	58.2506	18.4791	58.5261	22.7991	25.5509	20.5279	13.5831	7.15585	4.04737	8.53036	55.9949
12.76	13.8297	3.76287	20.5423	68.2905	5.44666	58.2695	18.3351	58.4085	22.9869	25.6934	20.8775	13.5619	7.15173	4.04405	8.51779	56.2774
12.905	14.0889	3.7624	20.6467	67.0981	5.46591	58.2885	18.1912	58.2909	23.1748	25.836	21.2271	13.5407	7.1476	4.04074	8.50522	56.5599
13.05	14.2774	3.75936	20.7797	66.084	5.47935	58.3008	18.0655	58.2001	23.3375	25.9737	21.6345	13.5247	7.14395	4.03814	8.49327	56.8486
13.195	14.3316	3.75146	20.9672	65.4086	5.48175	58.3006	17.9748	58.1602	23.4527	26.1023	22.1516	13.5183	7.1412	4.03692	8.48247	57.1487
13.34	14.3858	3.74356	21.1547	64.7332	5.48416	58.3004	17.8841	58.1204	23.5678	26.2309	22.6687	13.512	7.13845	4.0357	8.47166	57.4489
13.485	14.44	3.73565	21.3423	64.0577	5.48657	58.3001	17.7933	58.0805	23.683	26.3594	23.1858	13.5056	7.13571	4.03448	8.46086	57.7491
13.63	14.4491	3.72688	21.5814	63.8647	5.49264	58.2837	17.7725	58.1419	23.7605	26.474	23.719	13.5059	7.13522	4.03615	8.45114	58.065
13.775	14.4529	3.71801	21.8264	63.7274	5.49912	58.2654	17.7598	58.215	23.8336	26.5869	24.2541	13.5069	7.135	4.03816	8.44155	58.3828
13.92	14.4568	3.70914	22.0715	63.5901	5.50561	58.2471	17.7471	58.288	23.9067	26.6998	24.7892	13.508	7.13478	4.04017	8.43196	58.7006
14.065	14.5015	3.7011	22.3235	63.5138	5.53724	58.2211	17.7337	58.4219	23.9737	26.8052	25.2788	13.5006	7.13627	4.04412	8.42309	58.9654
14.21	14.5964	3.69409	22.584	63.5125	5.5998	58.1856	17.7194	58.6306	24.0332	26.9013	25.7122	13.4829	7.13988	4.05047	8.4151	59.165
14.355	14.6913	3.68707	22.8444	63.5112	5.66236	58.1502	17.7051	58.8393	24.0927	26.9975	26.1457	13.4652	7.14349	4.05683	8.40712	59.3646
14.5	14.7862	3.68005	23.1049	63.5099	5.72492	58.1148	17.6908	59.048	24.1522	27.0936	26.5791	13.4475	7.1471	4.06318	8.39914	59.5642

## Sheet: 推蹬阶段
Time_ms	L_股直肌	L_股外侧肌	L_股内侧肌	L_半腱肌	L_胫骨前肌	L_腓骨长肌	L_外侧腓肠肌	L_比目鱼肌	R_股直肌	R_股外侧肌	R_股内侧肌	R_半腱肌	R_胫骨前肌	R_腓骨长肌	R_外侧腓肠肌	R_比目鱼肌
0	15.5498	3.65908	23.9641	63.4588	5.9921	57.9361	17.4067	60.1554	24.4077	27.3676	27.5863	13.2503	7.17501	4.104	8.38049	59.5966
1.885	19.2408	3.66835	26.2892	62.2968	6.58076	56.8223	16.1291	65.1291	27.5906	27.9953	28.8329	12.4049	7.35871	4.48275	8.39046	62.0845
3.77	19.8887	3.90468	26.5275	61.4006	6.83559	55.2642	16.0319	68.8376	30.7523	28.1895	29.3653	12.3907	7.55791	5.23662	8.47212	64.5826
5.655	19.8975	3.96629	26.7338	60.9457	6.91261	53.7194	15.4091	68.6529	31.7211	28.2032	32.2167	12.0963	7.62594	6.25004	8.54958	66.5491
7.54	19.9791	4.46817	27.2858	60.9017	6.92398	52.8543	13.9986	68.5714	33.1251	28.1409	33.0043	12.0338	7.52798	7.01032	8.19379	68.0454
9.425	30.7052	5.06099	27.5959	60.4577	6.90388	52.3893	13.9707	69.6679	39.1523	28.7797	35.0067	12.1373	7.43647	17.6941	7.9909	69.2074
11.31	36.2429	5.75257	32.1549	59.9407	6.81056	53.6735	14.3358	69.983	46.2058	31.728	36.6764	12.2076	7.70045	25.293	7.98254	70.193
13.195	38.9751	6.03056	35.0431	59.9174	6.81204	55.4679	14.8734	70.934	46.666	32.1631	36.9422	12.1286	9.19062	29.7042	8.51285	71.4458
15.08	40.611	6.06705	36.4278	56.425	6.94646	56.2462	14.0981	73.5669	46.6861	35.497	38.3599	12.0162	11.42	35.9328	9.37689	72.839
16.965	40.8883	6.53231	38.9525	52.9273	7.42707	56.0672	13.95	74.1808	46.7457	40.5663	39.4957	11.114	13.9482	43.3059	10.8832	76.3117
18.85	41.1221	7.34769	39.3074	52.8695	7.68652	56.1238	13.8543	74.5899	47.0147	44.8172	39.9287	10.5268	17.1865	49.1448	14.6792	78.9703
20.735	41.2789	7.73251	39.3984	52.7628	14.2477	56.6255	13.8422	74.511	47.098	48.4389	39.9584	9.84346	20.3969	53.712	18.6661	80.2169
22.62	41.8682	7.75778	39.3664	52.718	21.0072	57.2329	13.9519	74.3966	47.381	50.2101	40.2795	9.75669	22.6493	54.9919	20.3468	82.7567
24.505	44.9134	8.3959	40.3195	51.9444	22.2417	57.6847	13.7101	74.2231	47.9485	50.4175	40.5295	9.7574	23.3831	59.4702	20.4245	84.3721
26.39	45.8293	8.64863	40.749	36.5602	23.569	57.8456	13.5959	74.0742	48.277	50.8077	40.6832	9.73442	23.6222	65.0135	20.617	86.6077
28.275	46.5523	8.65769	41.2425	32.9584	24.5463	57.6599	13.7994	73.7891	48.311	52.2637	41.536	9.66574	24.2035	70.3759	22.4006	87.1618
30.16	46.5685	8.68869	41.5981	32.1823	26.1687	57.0717	14.0323	73.4655	48.2325	56.551	42.6359	9.563	24.5376	75.2173	25.5375	86.7824
32.045	46.5653	8.70281	46.6058	31.4192	26.7736	56.3487	14.1916	73.0834	48.2199	64.0347	43.6426	9.58691	24.7703	76.1343	28.4887	86.3449
33.93	46.5978	8.79003	57.0322	30.6748	26.8037	56.3849	14.1141	72.8782	48.1651	64.4677	44.4381	9.53298	36.7882	77.1771	43.026	85.7339
35.815	48.1829	8.82	59.0633	30.294	26.9472	56.4001	13.9415	72.6667	47.6998	65.1548	45.2869	9.17098	70.2959	77.8785	54.327	84.7585
37.7	51.0064	8.84688	65.2562	28.5135	26.9428	56.1137	12.6854	72.611	46.8055	66.1534	51.3503	8.87033	85.9507	78.3001	67.8208	83.3981
39.585	51.7122	9.04101	67.8872	23.1832	27.0774	56.3364	12.6118	72.7029	50.2846	67.0187	54.4853	8.581	88.0804	78.5228	77.5443	81.8184
41.47	56.3099	9.85059	67.9866	22.9121	29.0175	56.8736	12.5743	72.8312	64.7379	72.7629	58.702	8.27987	88.2713	78.6378	79.0785	79.0844
43.355	60.159	9.99118	68.4897	22.9555	40.3136	62.353	11.5999	72.9362	69.8833	76.5788	67.725	9.73267	89.6415	78.7015	81.6395	77.9225
45.24	62.5553	9.97102	68.4233	19.2441	50.0627	65.6295	11.0261	72.9228	71.708	77.8632	68.8972	12.3001	91.442	78.7421	84.0785	77.1663
47.125	66.2102	9.87491	69.6713	14.9596	50.7875	67.2263	11.0675	73.3242	72.0601	78.0993	68.0017	15.6291	93.0135	78.7729	89.2133	74.7576
49.01	65.9778	9.97281	74.8858	14.7699	51.4175	66.6367	11.6805	73.788	76.3045	79.0414	66.9008	15.7378	94.176	78.7988	94.0841	72.0631
50.895	65.6818	10.0477	74.9407	14.7543	51.641	66.5013	16.7034	72.8179	78.3207	82.2497	65.4423	15.8408	94.9589	78.8194	97.681	70.5929
52.78	64.8086	10.3132	74.3376	14.5626	51.5959	66.5845	22.7316	72.4936	77.0035	85.5843	67.3398	16.381	95.7515	78.8314	98.8909	68.2105
54.665	64.7381	10.7691	74.3489	14.7792	52.15	66.7993	25.0087	70.0079	76.1659	86.4425	70.391	18.1682	96.5873	78.8349	98.9727	66.2362
56.55	64.7767	11.0566	74.8128	15.1189	53.7585	68.3702	25.8877	70.4901	76.658	86.5278	73.2309	19.1449	97.2699	78.8457	98.9624	65.159
58.435	64.7898	12.8174	74.781	14.8823	56.2836	70.519	26.7274	68.7994	78.0419	87.1917	76.9688	19.0927	98.2908	78.8277	98.9536	64.3952
60.32	68.5927	24.0585	74.619	15.2527	59.164	71.8058	31.6907	65.6575	74.624	87.4454	78.7187	19.0405	98.8812	76.8677	98.9653	63.6134
62.205	88.5702	30.0839	73.2548	18.8336	61.3147	73.2593	35.5573	61.8563	71.9523	86.7833	80.6427	19.1475	99.0384	74.8671	98.9842	62.6864
64.09	90.2965	31.5438	79.5437	20.7404	62.6127	73.4628	37.6373	57.1505	71.9437	86.7224	81.2355	19.6602	98.9029	73.8496	99.0466	61.347
65.975	90.3832	40.0683	83.2278	20.7047	63.1358	73.8057	38.6114	51.5206	72.1718	85.0529	81.2387	20.7789	98.8279	70.4588	99.5182	59.115
67.86	91.7828	41.8367	82.7885	21.045	63.176	75.9097	41.7935	50.8007	72.1257	82.7972	82.1644	22.7308	98.8639	66.4758	99.9173	55.3025
69.745	92.8218	41.9709	83.6018	23.2755	63.0305	78.0199	43.5521	50.2026	71.9454	80.6174	82.3156	30.6797	98.8993	62.5325	99.9138	51.8102
71.63	92.9686	45.7924	84.2697	25.0365	61.7257	80.1103	44.5894	49.8913	72.069	78.7517	86.2686	32.9676	98.86	59.0315	99.6168	50.1804
73.515	92.8253	51.5813	85.4773	25.3609	61.2295	81.8237	44.6066	49.2901	72.0232	78.6387	96.2103	34.328	98.9031	58.0915	99.5992	49.2692
75.4	92.9591	54.7427	87.1264	25.7515	62.4247	81.7875	45.0128	49.3124	72.2029	79.1346	99.7897	35.507	99.2437	52.6845	99.6556	48.8344
77.285	92.4534	60.3901	89.0988	26.4891	62.9959	82.8562	48.753	50.1914	72.4227	79.2196	99.9054	38.959	99.6264	45.6087	99.579	47.3302
79.17	94.4461	65.0217	89.8736	27.4673	63.1588	83.6234	48.8052	52.0815	72.6539	78.3841	99.7679	41.2148	99.7543	36.6477	99.0192	47.2311
81.055	98.5803	65.9789	89.6488	27.9186	62.3252	84.1332	48.7196	52.608	72.6963	74.4345	99.3866	41.4366	99.9009	26.8183	98.3723	52.0409
82.94	99.1865	70.4656	86.1751	27.9993	63.2068	84.3506	48.7036	53.3492	72.7006	69.3859	98.9979	41.4296	99.887	24.829	96.4776	54.1026
84.825	99.199	74.9555	80.1515	31.5963	66.0586	84.1504	48.764	55.332	73.0234	69.7225	98.5227	41.7768	93.4241	21.775	91.533	55.6014
86.71	98.9067	76.3958	79.4527	38.4436	68.2799	84.2106	49.9151	56.6026	74.083	70.4165	98.5814	44.8256	69.9038	19.5038	83.958	57.5124
88.595	99.511	79.3399	76.9829	39.9888	69.2142	84.6156	50.9563	57.2772	75.7699	71.9609	96.0029	56.5416	55.3296	18.1346	73.3441	59.8624
90.48	99.895	80.7872	81.7376	41.9449	69.4761	84.962	51.1151	57.5546	74.6622	74.699	96.4074	71.1355	53.7717	17.4569	64.7584	62.5203
92.365	96.8064	80.8446	83.0254	48.2827	68.156	84.8558	51.2016	57.592	69.0713	70.155	93.5778	79.6562	53.555	17.1458	63.4695	65.0383
94.25	95.8963	82.5673	82.9461	48.4886	61.0224	80.1704	51.6355	57.5272	67.0714	68.2037	88.8624	80.2159	51.3924	16.9806	60.0023	65.8663
96.135	93.8274	85.8088	83.1573	48.4278	56.3109	76.747	53.0316	57.4309	76.8478	66.7526	88.6521	79.9261	48.9078	16.8502	55.9799	65.5382
98.02	92.5037	86.5209	84.3647	50.1789	58.2415	75.2497	55.5795	55.8473	92.7272	66.5067	89.3686	80.1531	46.2828	16.7187	47.1264	64.9719
99.905	93.3326	88.8214	82.0566	54.6167	61.3664	75.1912	56.5452	52.6572	95.2876	64.3111	90.199	81.5365	44.4106	16.5769	37.0064	65.2282
101.79	94.2959	89.1978	94.5543	57.5563	64.9069	75.2817	55.5488	47.547	95.0207	60.2151	90.7423	83.153	42.7512	16.4185	27.5227	66.1761
103.675	95.0675	89.2478	99.2007	62.415	66.7394	75.226	54.992	41.6931	95.9667	56.2033	93.713	85.069	40.8928	16.221	24.3664	67.2236
105.56	95.1835	89.197	99.8777	70.99	66.7932	74.8633	54.7573	40.3912	96.8569	56.2604	93.2903	87.0721	38.8764	15.9291	24.2682	67.9157
107.445	95.138	89.1072	99.756	72.8375	65.4716	71.7517	54.6584	39.0697	97.5198	56.7061	90.98	89.7374	37.0524	15.4369	24.3545	67.5866
109.33	95.0484	88.5393	99.9661	77.0476	63.1616	68.8366	53.9412	38.1069	97.4436	56.2604	88.6247	91.4233	34.2962	14.6516	24.435	67.1868
111.215	84.3941	85.9526	99.962	77.484	60.6295	66.8896	52.388	39.0407	99.1951	56.1295	86.3005	92.6009	32.8487	14.3834	24.4179	66.8169
113.1	65.5668	84.6303	98.9862	76.7034	58.8663	66.1862	53.9003	41.5052	99.4711	56.6998	84.3403	93.5715	32.453	13.4335	24.4362	66.4712
114.985	64.2592	83.445	92.2415	76.6415	58.0762	66.8752	52.8722	45.3184	99.4331	57.4985	84.2705	94.8833	32.3748	12.0662	23.87	66.1128
116.87	63.3748	80.2645	90.1302	76.7317	58.3819	68.1276	53.6711	47.0798	99.3752	61.8716	83.2366	96.5748	31.6861	10.5467	21.3907	65.717
118.755	61.3556	83.1334	90.012	76.6185	59.1063	67.0436	54.1932	50.9924	99.4408	66.9173	82.371	96.1817	30.3247	9.12987	18.5763	65.312
120.64	60.0325	86.1289	89.4087	76.3637	59.7864	65.9009	55.8472	52.2817	99.5794	70.0055	82.2131	94.6696	28.4173	8.08615	15.7096	65.1912
122.525	59.8405	83.9075	89.0781	76.166	59.6912	64.6073	59.6591	53.9116	99.7739	70.469	76.9411	98.089	26.6262	7.84249	13.9044	64.0937
124.41	59.0952	83.3094	87.8646	76.535	58.461	64.087	66.104	54.7933	99.9924	70.4036	65.1248	99.9107	25.007	7.08698	12.6642	62.0801
126.295	57.4054	83.6837	85.5604	76.5645	57.0617	67.0602	79.7614	54.8075	99.6308	70.4946	62.8162	99.5732	23.3196	6.65343	13.03	59.2566
128.18	57.3521	83.0319	83.3837	76.5757	55.8368	68.8964	89.2341	53.7763	99.6389	70.1481	63.1456	98.6144	21.7294	6.50501	14.2707	57.722
130.065	51.6909	82.0314	82.4309	76.7113	55.5502	70.8626	91.0315	51.7469	99.4932	69.9448	62.8159	98.1999	20.6775	6.49559	14.1164	57.3709
131.95	45.2668	81.1658	82.4215	77.1771	55.5309	73.0152	91.7747	51.3818	99.5034	69.9047	63.0491	98.1574	19.6814	6.49255	13.8928	52.9008
133.835	44.2577	77.15	82.1443	79.0349	53.7975	75.4721	93.1906	49.9114	99.6464	69.2997	63.0677	98.1941	18.9072	6.39692	13.8335	51.8533
135.72	43.9433	73.2591	81.7327	77.4796	50.175	76.9712	95.8639	47.4434	99.6416	68.2035	63.8151	98.0003	18.6831	6.1206	13.8301	50.3178
137.605	41.8604	71.7955	81.0987	75.5309	47.4342	76.7669	96.1548	45.8985	99.1359	66.2364	63.1531	95.987	18.7787	5.62982	13.5386	48.1016
139.49	36.8821	68.8928	76.8217	78.8421	46.3696	76.1652	95.9194	49.6296	97.9149	62.8685	61.2813	88.511	18.7192	4.94992	13.73	45.0691
141.375	35.9281	67.9329	70.9156	78.179	46.0528	75.7128	96.657	62.8857	94.7229	57.9919	59.127	77.3126	17.8624	4.17155	13.834	41.2634
143.26	35.0379	68.0047	69.9781	82.9037	46.1621	75.6304	98.8986	69.3998	91.1272	56.6802	57.3634	70.6295	16.5784	3.44275	13.8154	36.9653
145.145	33.5941	65.5079	69.3797	94.0823	45.7604	75.5184	99.7028	69.651	89.5381	55.6462	55.9055	70.8871	14.5829	2.90755	13.7127	33.2914
147.03	33.0979	62.0632	68.9503	94.1176	44.2416	74.6988	99.1873	69.7977	76.237	56.7121	54.8532	72.5325	12.2035	2.63129	13.3989	33.5006
148.915	29.9746	60.9811	64.3387	93.6683	40.9696	74.8405	98.5644	69.9967	56.1487	58.0731	53.449	71.6188	10.6892	2.53604	12.7948	35.3409
150.8	26.8097	58.0773	59.2959	92.8675	34.6779	75.0037	99.4534	71.0799	46.4926	58.1346	52.3642	69.9814	9.93777	2.53619	12.4949	35.4092
152.685	22.8108	57.7157	35.2352	91.378	27.8239	74.9762	99.8762	72.5562	45.5845	57.5392	49.0836	68.2489	9.72728	2.56955	12.4021	34.3384
154.57	20.0266	57.6354	25.4091	87.3556	23.9303	74.6969	99.9621	74.47	43.1529	57.0652	38.8771	65.8584	9.70741	2.59802	12.5421	33.3706
156.455	19.7009	57.7089	23.3247	82.2104	22.4739	74.3347	99.7225	76.7851	40.8993	56.5702	34.7453	62.4784	9.74308	2.59512	12.6822	33.5683
158.34	19.5652	57.8153	21.6066	80.0588	22.2477	74.0679	99.6757	79.7877	36.027	55.8847	31.9864	58.7056	9.71655	2.55712	12.686	34.8644
160.225	18.8716	57.8635	20.833	76.9166	22.2804	73.8351	99.7102	81.8012	31.921	55.1259	30.3622	56.5697	9.70883	2.51844	12.6524	39.152
162.11	17.2433	57.8197	20.2997	77.1453	21.9841	73.6919	98.6833	81.089	24.9849	54.2774	30.0428	54.5102	9.70561	2.52955	12.5448	44.7176
163.995	15.16	57.8029	20.0874	77.442	21.2814	71.9362	96.9842	80.8277	23.6776	53.2344	29.5833	53.2809	9.74179	2.62481	12.2716	49.5572
165.88	13.1289	57.7863	19.211	77.7977	19.9194	69.466	96.7472	79.9502	24.6717	52.6211	28.8616	49.5436	9.81238	2.73465	12.006	53.1479
167.765	11.3397	56.6221	17.6276	78.1321	17.4827	67.0791	95.6596	80.0676	24.9913	46.0622	28.7182	46.6126	9.89869	2.74917	12.0191	55.7678
169.65	10.1089	51.206	15.6025	78.3098	14.573	64.8478	94.0916	79.0802	24.7161	39.15	28.0128	45.9858	9.72033	2.66636	12.0226	59.1854
171.535	9.80368	46.3452	13.0977	77.7708	11.7759	62.7346	91.2062	79.7541	24.3049	33.9954	26.7003	44.3915	9.30201	2.58157	12.0977	62.8691
173.42	9.46939	46.0727	10.5673	77.6932	10.5996	60.6013	89.5159	79.9548	24.0431	33.3897	24.5056	32.9249	8.86481	2.61785	11.7027	66.465
175.305	8.02975	40.7949	9.37019	77.2013	9.75785	59.1375	81.0266	80.6348	24.198	31.8064	21.4367	28.0981	8.35809	2.78913	11.6393	66.7625
177.19	8.27774	33.5399	9.15865	77.1187	9.63466	55.2744	71.0597	81.6356	23.6078	30.2972	17.3395	27.1424	7.46019	2.98018	10.5241	67.4227
179.075	11.8655	24.252	9.08665	76.839	9.95084	52.0519	55.0016	82.8386	23.1585	29.9271	16.1737	26.1217	6.41174	3.08744	9.47996	67.6164
180.96	12.7666	18.815	8.46912	76.5112	10.1766	49.3685	53.5696	83.6849	23.3179	29.272	15.1706	25.1855	5.99225	3.08664	9.48093	67.4676
182.845	16.8762	18.1893	7.4366	75.7074	10.2552	46.7358	52.6988	87.4414	28.6335	28.7224	14.3243	25.1416	5.99119	3.03872	9.43496	67.2324
184.73	18.3467	18.1253	6.55175	73.8214	10.2708	43.4431	48.057	91.6506	37.0444	28.2743	13.2635	24.9055	6.06346	3.01028	9.39577	67.1426
186.615	18.5038	17.683	6.02331	73.6343	10.2789	41.779	44.801	95.3265	37.7593	27.9698	8.07986	24.9505	6.06414	3.01302	9.32213	67.3623
188.5	18.556	16.9138	5.7514	72.2907	10.286	45.4925	42.4806	98.5181	40.0238	27.8472	6.46504	25.6721	5.50561	3.0195	9.3424	67.9551
