# Supplementary material for: Biomechanical Differences Among Collegiate Sprinters Developed Through Specialized and Diversified Training Pathways
Source: Sensors (Basel). 2026 Mar 18;26(6):1906. doi: 10.3390/s26061906 (PMC13030781; doi:10.3390/s26061906)
Supplement: Supplementary file 1 [file sensors-26-01906-s001.zip › emg data/输出结果/11/wangyuheng_Phase EMG data_Literature Methods_normalized.xlsx]

## Sheet: 预激活阶段
Time_ms	L_股直肌	L_股外侧肌	L_股内侧肌	L_半腱肌	L_胫骨前肌	L_腓骨长肌	L_外侧腓肠肌	L_比目鱼肌	R_股直肌	R_股外侧肌	R_股内侧肌	R_半腱肌	R_胫骨前肌	R_腓骨长肌	R_外侧腓肠肌	R_比目鱼肌
1	17.2045	7.76433	0	6.29355	22.9561	2.33308	2.1442	9.35423	1.73214	3.46835	1.41682	0.77283	3.56846	1.71478	2.72476	1.08308
2	16.3777	7.84926	0	6.30101	22.3761	2.24441	2.11643	9.34761	1.73178	3.53991	1.44241	0.795888	3.56375	1.71581	2.72323	1.07483
3	16.1223	7.86793	0	6.32248	22.4801	2.30131	2.31244	9.28191	1.73201	3.57861	1.44652	0.81501	3.62302	1.71553	2.73881	1.07929
4	16.1863	7.87763	0	6.34762	23.5129	2.77324	2.58297	9.20698	1.7425	3.58699	1.51049	0.826323	3.92765	1.71758	2.7904	1.08097
5	16.1815	7.88585	0	6.39645	23.6676	2.90144	2.68629	9.07956	1.73764	3.58825	1.59485	0.824823	4.02749	1.71373	2.84852	1.07795
6	15.4448	7.89697	0	6.59536	24.4202	2.85125	2.69176	9.03939	1.7291	3.58864	1.66065	0.774652	4.09815	1.71077	2.88357	1.09103
7	14.6292	7.92652	0	7.11433	25.5372	2.79039	2.68598	9.03414	1.72148	3.61067	1.68711	0.704058	4.09603	1.7165	2.89563	1.11535
8	14.4295	7.99144	0	7.83551	26.4667	2.71897	2.69461	8.9169	1.73348	3.64819	1.69384	0.70012	4.12017	1.71987	2.8926	1.12121
9	14.2637	8.07194	0	8.40563	26.4355	2.71198	2.6818	8.75171	1.77849	3.67602	1.69103	0.69813	4.14501	1.71916	2.90089	1.12647
10	13.9665	8.14451	0	8.72416	25.4725	2.70926	2.66665	8.61919	1.8439	3.69687	1.69799	0.691462	4.13753	1.72148	2.94201	1.11318
11	13.6027	8.23072	0	8.80606	26.0801	2.68541	2.68567	8.51475	1.91298	3.7008	1.7201	0.69074	4.06729	1.71907	2.9916	1.07901
12	13.4156	8.32648	0	8.78537	23.9555	2.6572	2.73454	8.43652	1.93104	3.70625	1.75632	0.686491	4.03833	1.71795	3.03914	1.07116
13	13.3398	9.06447	0	8.95944	20.5373	2.67625	2.76026	8.39867	1.9206	3.7319	1.82148	0.688669	4.02192	1.71871	3.0669	1.06685
14	13.3012	9.75738	0	9.08355	20.1577	2.71228	2.7703	8.39996	1.92104	3.77108	1.86099	0.686191	4.01358	1.74516	3.07273	1.07774
15	13.5112	10.0689	0	9.17526	20.1083	2.82236	2.7537	8.473	1.94438	3.81266	1.86267	0.652186	4.01477	1.7625	3.06889	1.08984
16	13.6064	10.1292	0	9.23161	20.1736	2.86934	2.71715	8.58006	1.98625	3.8545	1.86202	0.652251	4.01184	1.75877	3.10149	1.03722
17	13.4803	10.1154	0	9.26136	20.9127	2.98764	2.8107	8.53991	2.02963	3.87657	1.87794	0.654076	3.99166	1.76231	3.1772	0.947055
18	13.3655	10.1137	0	9.27984	22.1203	3.30263	2.97309	8.38358	2.05786	3.87804	1.91058	0.649123	3.86145	1.72228	3.25045	0.860994
19	13.3406	10.0626	0	9.30868	22.6803	3.45719	3.05048	8.28856	2.06013	3.89267	1.93437	0.642458	3.82206	1.65164	3.27111	0.85086
20	11.8394	9.98808	0	9.37126	22.609	3.51903	3.04956	8.2983	2.06686	3.92815	1.94571	0.676785	3.82454	1.59993	3.25671	0.844598
21	9.02689	10.0853	0	9.4395	22.6838	3.5284	3.03888	8.36653	2.07864	3.95768	1.9396	0.77281	3.82443	1.61006	3.24008	0.847133
22	8.3103	10.9845	0	9.43751	22.8703	3.53137	3.04775	8.49078	2.10065	3.97154	1.93551	0.798156	3.78976	1.6455	3.23764	0.83839
23	8.33239	11.6759	0	9.39889	22.9493	3.5516	3.05984	8.53316	2.12455	4.01019	1.94015	0.817758	3.6783	1.58473	3.25483	0.836119
24	7.8745	11.7119	0	9.34629	22.996	3.54705	3.07471	8.58187	2.15161	4.02972	1.96328	0.837307	3.53846	1.52335	3.26274	0.839114
25	7.03394	10.9459	0	9.26731	22.9719	3.54079	3.11266	8.67896	2.15486	4.03097	1.99694	0.839945	3.52943	1.4246	3.25017	0.870863
26	6.68341	10.1935	0	9.15237	22.8258	3.56787	3.14513	8.73172	2.11946	4.05486	2.02298	0.838766	3.7311	1.2781	3.22053	0.893779
27	6.35045	10.1828	0	9.06786	22.65	3.63934	3.14836	8.71243	2.06492	4.07576	2.03216	0.835631	3.79968	1.21318	3.1958	0.882314
28	6.1927	10.2913	0	9.02687	22.597	3.76255	3.14885	8.67018	2.05076	4.06807	2.03559	0.860982	3.88318	1.20893	3.18638	0.876483
29	6.11531	10.4079	0	8.82722	22.6143	3.87626	3.20522	8.6234	2.05004	4.10465	2.0365	0.918611	3.99862	1.22736	3.18593	0.900558
30	6.11105	10.4567	0	8.79065	22.689	3.91236	3.28994	8.69221	2.04232	4.09007	2.04687	0.976413	3.98944	1.35203	3.21129	0.933735
31	6.43698	10.4457	0	9.18639	22.9563	3.94012	4.10269	8.86239	2.02803	4.07011	2.08297	0.991103	4.01416	1.39093	3.27848	0.964685
32	6.90748	10.4165	0	9.21251	23.0169	3.96241	5.61143	8.97556	2.01069	4.07806	2.15114	0.991024	4.29993	1.37289	3.2956	0.964023
33	7.00843	10.3969	0	11.3161	23.1945	4.06455	6.76851	9.0156	1.9993	4.11819	2.22268	0.991201	4.66189	1.32574	3.26887	0.987737
34	7.16527	10.4052	0	12.8694	25.1121	4.14715	7.65033	9.01384	1.99442	4.19139	2.23456	0.99387	4.80008	1.31019	3.23573	1.05295
35	7.49273	10.3972	0	12.9934	26.3477	4.13722	8.06407	8.9925	1.99254	4.24517	2.2062	1.00661	4.81026	1.30801	3.22314	1.08901
36	7.7448	10.3537	0	12.9664	26.6709	4.19475	10.5385	8.90531	1.99395	4.2487	2.19448	1.01333	4.81961	1.30599	3.25909	1.1181
37	7.66131	10.3581	0	13.0196	26.2251	4.47746	12.2656	8.81954	1.99842	4.24507	2.21824	1.01625	4.72298	1.30987	3.36535	1.14598
38	7.44116	10.3558	0	13.1083	25.8929	4.46172	12.6403	8.75983	1.99698	4.23817	2.2473	1.04022	4.52141	1.32775	3.50199	1.1617
39	7.35006	10.3494	0	13.2739	25.675	4.54676	12.7626	8.68579	2.00151	4.26539	2.31083	1.05586	4.75722	1.33871	3.60317	1.16613
40	7.33857	10.3371	0	13.4852	25.1136	5.02288	13.1996	8.65922	2.01621	4.36894	2.3668	1.07237	4.9927	1.35875	3.58215	1.1799
41	7.35977	10.309	0	13.4477	24.9068	5.3001	13.5072	8.65762	2.02005	4.49139	2.41716	1.09919	5.09481	1.39083	3.56312	1.16457
42	7.39653	10.258	0	13.2003	25.258	5.3307	14.1107	8.64451	2.00369	4.58881	2.43786	1.13658	5.31359	1.40494	3.56739	1.19372
43	7.43893	10.1955	0	12.91	25.1961	5.53372	14.188	8.62636	1.96264	4.6349	2.44268	1.17389	5.4716	1.40948	3.60271	1.246
44	7.47709	10.1296	0	12.7162	25.1481	5.98177	14.2845	8.62415	1.91152	4.63524	2.48099	1.19922	5.74917	1.41396	3.66665	1.3241
45	7.49365	10.0507	0	12.9794	24.3324	6.30809	14.5077	8.54391	1.86366	4.63372	2.59252	1.20366	6.23499	1.41615	3.74335	1.38669
46	7.44135	9.87598	0	14.3353	25.7022	6.3504	14.5561	8.54662	1.86601	4.66102	2.74848	1.20403	6.46662	1.41993	3.80483	1.45551
47	7.43236	9.15329	0	17.2037	26.2905	6.34462	14.7621	8.63241	1.86796	4.72691	2.84206	1.20424	6.47819	1.43718	3.83065	1.53116
48	7.34315	8.50659	0	19.6482	26.4169	6.34549	14.9412	8.72316	1.85652	4.81997	2.88084	1.21246	6.48283	1.48473	3.83379	1.55131
49	6.91941	8.22706	0	25.3133	26.7703	6.3117	14.9697	8.73153	1.8274	4.90284	2.88493	1.23732	6.53921	1.51522	3.83316	1.55482
50	6.6482	8.19721	0	26.9223	26.6598	6.35071	14.9872	8.65231	1.78577	4.94353	2.89743	1.27464	6.72321	1.51352	3.82509	1.61857
51	6.63715	8.21669	0	27.2292	25.9656	6.2864	14.9526	8.54261	1.73296	4.94479	2.93617	1.29463	6.86103	1.48945	3.81581	1.6741
52	6.43812	8.20719	0	27.3217	24.7504	6.13279	14.9141	8.71481	1.67124	4.94577	3.00636	1.29303	6.91974	1.48557	3.8233	1.69083
53	6.26232	8.18736	0	27.4098	24.4823	6.06365	14.8935	9.10009	1.60727	4.98052	3.09186	1.30162	6.95704	1.47082	3.82742	1.6922
54	6.16754	8.18561	0	27.634	24.5849	6.05633	14.9387	9.40214	1.55253	5.04957	3.15713	1.27969	6.96242	1.48147	3.81574	1.69348
55	6.16787	7.71435	0	27.9008	24.5336	6.07039	14.9654	9.32454	1.53814	5.11905	3.17916	1.24375	7.00002	1.45825	3.80932	1.71852
56	6.1954	6.13993	0	27.9572	25.0464	6.06673	15.0774	9.38492	1.50905	5.16008	3.18342	1.23674	7.01903	1.42492	3.84013	1.80488
57	6.19466	4.92035	0	27.9828	25.3471	6.07964	15.2719	9.32103	1.44534	5.16219	3.2139	1.23968	7.02108	1.48132	3.90993	1.84788
58	6.18513	4.72604	0	28.0665	25.4149	6.19269	16.3222	9.10588	1.37113	5.15572	3.24611	1.28435	7.09407	1.52067	3.90116	1.86349
59	6.17966	4.66919	0	28.264	25.6362	6.24814	16.4153	8.97325	1.33007	5.17589	3.26063	1.30489	7.13857	1.53189	3.88351	1.85957
60	6.18056	4.40472	0	28.5553	25.9228	6.22006	16.6413	9.0117	1.30704	5.23218	3.28254	1.30629	7.05846	1.6338	3.87221	1.889
61	6.19987	3.91789	0	28.8605	26.4166	6.16667	17.0164	11.2506	1.29229	5.30436	3.29526	1.30438	7.31652	1.70584	3.8654	2.00993
62	6.24695	3.31955	0	29.1006	26.7635	6.13504	17.3495	13.8954	1.29624	5.37626	3.29377	1.29808	7.79131	1.70759	3.86142	2.13517
63	6.31237	2.77247	0	29.2806	26.7809	6.1612	17.8636	14.1027	1.33184	5.41049	3.29791	1.28899	8.06451	1.67291	3.89024	2.1629
64	6.32159	2.58107	0	29.3285	26.7124	6.16353	18.0511	14.4967	1.39621	5.41859	3.31912	1.30337	8.08959	1.57483	3.9431	2.30925
65	5.90793	2.54435	0	29.3646	26.544	6.16909	17.9749	16.4345	1.44853	5.42079	3.36988	1.30806	8.00844	1.55757	4.01172	2.63374
66	5.38338	2.56133	0	29.3417	26.5245	6.1617	18.6879	18.0812	1.46871	5.45184	3.41936	1.31416	7.80193	1.55741	4.08859	2.8986
67	5.32187	2.59204	0	28.4212	26.2489	6.08134	18.4506	19.3472	1.45874	5.53202	3.43903	1.31517	7.58772	1.74522	4.18688	2.91273
68	5.09353	2.6048	0	27.8982	24.119	6.03458	18.2503	19.6982	1.44511	5.61701	3.44072	1.32381	7.59462	1.95416	4.24821	3.02763
69	4.7373	2.60361	0	27.9147	23.0755	6.03676	18.0321	20.8315	1.45138	5.6952	3.43856	1.34806	7.81544	1.98844	4.25181	3.45759
70	4.55542	2.59532	0	28.0603	22.846	5.94356	16.9144	22.45	1.47841	5.74286	3.46152	1.37683	8.13126	2.0003	4.22987	4.05923
71	4.50306	2.58087	0	28.2646	22.6088	5.698	16.0312	22.4874	1.51595	5.74618	3.491	1.39031	8.31632	2.1293	4.19522	4.38137
72	4.48878	2.57365	0	28.3763	22.1573	5.58849	15.8399	22.6375	1.56152	5.75411	3.54506	1.37175	8.45775	2.23993	4.16772	4.44605
73	4.48736	2.58689	0	28.3394	22.1636	5.67215	15.7314	22.8549	1.57812	5.80854	3.61246	1.37552	8.21581	2.27629	4.26733	4.44715
74	4.5123	2.63353	0	28.2378	22.1893	5.93126	16.0844	23.5243	1.56621	5.90498	3.68063	1.35751	8.15003	2.26658	4.44919	4.4398
75	4.57968	2.71026	0	28.1738	21.2229	6.17475	16.2665	23.6471	1.56341	6.00907	3.68767	1.3504	8.06485	2.25502	4.51041	4.45822
76	4.67947	2.83977	0	28.1668	19.8398	6.24763	16.0946	24.7973	1.57239	6.05576	3.67902	1.38054	8.00938	2.24762	4.50466	4.45495
77	4.78859	2.94046	0	28.1815	19.8006	6.09099	16.2133	26.5864	1.60346	6.04322	3.68903	1.41979	8.00916	2.25098	4.48664	4.4732
78	4.86175	2.97433	0	28.1799	19.7871	5.71159	16.1323	27.0572	1.65059	6.03338	3.7416	1.43787	7.78508	2.28728	4.46874	4.49839
79	4.89532	2.98117	0	27.9634	19.3842	5.52699	16.0978	27.1756	1.68219	6.05329	3.82659	1.45196	7.5182	2.55767	4.43601	4.52645
80	4.89917	2.97908	0	27.1423	17.2673	5.61443	16.357	27.6122	1.69752	6.12218	3.88309	1.45885	7.74419	2.77025	4.40461	4.52141
81	4.88821	2.98158	0	25.0059	16.7423	5.73292	16.5705	28.0293	1.69901	6.22795	3.93482	1.45783	7.79168	2.78152	4.38714	4.50818
82	4.90323	3.00055	0	22.6468	16.3918	5.87678	16.972	28.4434	1.70017	6.32541	3.97024	1.44404	8.04204	2.95749	4.37996	4.51914
83	4.96332	3.01536	0	16.9345	15.9275	6.05745	17.424	28.661	1.72014	6.37086	3.97833	1.40679	8.61752	3.36194	4.40782	4.57432
84	5.0365	3.01178	0	15.1692	15.7778	6.21644	19.6992	28.7231	1.76715	6.374	3.98298	1.36723	8.91499	3.4415	4.50392	4.6491
85	5.15577	3.01737	0	14.9372	15.5661	6.26021	19.7212	29.0639	1.83558	6.36776	4.04589	1.41569	8.90212	3.44154	4.58758	4.69487
86	5.2089	3.01045	0	14.7726	15.4219	6.29443	19.7877	29.0945	1.88396	6.4145	4.16884	1.48043	8.85264	3.44194	4.62938	4.70502
87	5.20341	3.02276	0	14.5519	15.1357	6.29892	19.9396	28.9754	1.91066	6.50641	4.30435	1.49077	8.82836	3.43436	4.65471	4.70869
88	5.1757	3.06658	0	13.9885	14.9314	6.28843	19.9829	28.9202	1.91793	6.62635	4.41459	1.49064	8.84604	3.44359	4.67088	4.76051
89	5.14613	3.13806	0	13.519	14.7096	6.31483	19.9701	29.082	1.91557	6.69681	4.45062	1.4935	8.88933	3.46498	4.67307	4.81088
90	5.1107	3.20474	0	13.4953	13.2251	6.3741	19.9847	29.0742	1.92245	6.71209	4.44868	1.5145	9.01527	3.46035	4.68351	4.7935
91	5.10011	3.2387	0	13.4769	12.6778	6.37298	20.9486	29.088	1.93718	6.69446	4.44303	1.50905	9.15531	3.43654	4.72262	4.79211
92	5.08054	3.23078	0	13.3467	12.3995	6.29889	21.2351	29.1134	1.94659	6.70745	4.52081	1.47991	9.26228	3.41427	4.8524	4.89894
93	5.0724	3.22683	0	12.9518	11.9267	6.29507	21.2637	29.359	1.94734	6.78436	4.64655	1.48954	9.33334	3.40617	4.95725	5.01612
94	5.06782	3.23329	0	12.4485	11.2152	6.29748	21.0559	29.5121	1.94893	6.90536	4.74584	1.49336	9.35148	3.35054	5.04318	5.21373
95	5.05364	3.25771	0	11.7772	9.91468	6.32332	20.7715	28.5946	1.94924	7.03007	4.80019	1.5214	9.05505	3.34615	5.06523	5.28416
96	5.0286	3.28407	0	11.2192	9.26388	6.32664	20.4887	28.028	1.95084	7.09516	4.81745	1.50984	8.59816	3.35367	5.06841	5.31115
97	4.99944	3.31822	0	10.959	9.1285	6.30517	20.0531	27.9766	1.9512	7.09691	4.81629	1.47395	8.42645	3.36415	5.06434	5.29946
98	4.95644	3.33667	0	11.1536	8.96314	6.3651	19.9531	27.4623	1.94269	7.0809	4.83664	1.44283	8.62819	3.36166	5.02599	5.42687
99	4.93111	3.33513	0	12.0309	8.96086	6.3868	20.1382	26.1437	1.93281	7.10752	4.88137	1.43882	8.83055	3.36626	4.95241	5.70378
100	4.93466	3.31788	0	13.2381	8.50703	6.36435	19.6616	25.0901	1.91762	7.19332	4.93576	1.44518	8.86287	3.36618	4.86655	6.10926
101	4.97873	3.3118	0	14.373	8.20803	6.35626	19.6287	24.2044	1.90887	7.30623	4.98285	1.5112	8.89391	3.24369	4.76312	6.2734

## Sheet: 缓冲阶段
Time_ms	L_股直肌	L_股外侧肌	L_股内侧肌	L_半腱肌	L_胫骨前肌	L_腓骨长肌	L_外侧腓肠肌	L_比目鱼肌	R_股直肌	R_股外侧肌	R_股内侧肌	R_半腱肌	R_胫骨前肌	R_腓骨长肌	R_外侧腓肠肌	R_比目鱼肌
0	5.01026	3.3121	0	15.003	8.36324	6.36003	19.6036	24.1339	1.9104	7.35112	4.99978	1.54774	8.92282	3.19715	4.74176	6.26908
0.14	5.01438	3.31173	0	15.105	8.38918	6.36375	19.6002	24.1464	1.91291	7.36447	5.00387	1.55629	8.93038	3.18865	4.73931	6.26135
0.28	5.01849	3.31137	0	15.2071	8.41511	6.36747	19.5968	24.1589	1.91542	7.37781	5.00795	1.56484	8.93795	3.18014	4.73685	6.25361
0.42	5.02261	3.31101	0	15.3091	8.44105	6.3712	19.5934	24.1714	1.91793	7.39115	5.01204	1.57339	8.94552	3.17163	4.7344	6.24588
0.56	5.02273	3.31037	0	15.3654	8.45669	6.37427	19.5898	24.1799	1.9231	7.40445	5.01561	1.58038	8.95305	3.16485	4.73371	6.23626
0.7	5.0175	3.30935	0	15.3606	8.45862	6.37649	19.5861	24.1829	1.9318	7.41767	5.01851	1.58528	8.96054	3.16035	4.73539	6.22413
0.84	5.01228	3.30832	0	15.3559	8.46055	6.3787	19.5823	24.1858	1.9405	7.4309	5.02141	1.59019	8.96803	3.15586	4.73706	6.21199
0.98	5.00706	3.3073	0	15.3511	8.46248	6.38091	19.5786	24.1888	1.9492	7.44413	5.02431	1.59509	8.97551	3.15137	4.73873	6.19986
1.12	4.99781	3.30569	0	15.5397	8.61508	6.38061	19.5717	24.1423	1.96644	7.45683	5.02635	1.59817	8.98297	3.14915	4.74403	6.18434
1.26	4.9879	3.30398	0	15.7604	8.7928	6.37989	19.5643	24.0874	1.9851	7.46945	5.02825	1.60094	8.99042	3.14731	4.74993	6.16826
1.4	4.97799	3.30227	0	15.9812	8.97052	6.37916	19.557	24.0326	2.00375	7.48206	5.03014	1.60372	8.99787	3.14548	4.75584	6.15217
1.54	4.96822	3.30035	0	16.2873	9.17574	6.38125	19.5476	23.9544	2.02442	7.49444	5.03178	1.60681	9.00383	3.14405	4.76278	6.13413
1.68	4.95882	3.29793	0	16.8066	9.44972	6.39035	19.5333	23.8176	2.05011	7.5062	5.03278	1.61071	9.00608	3.14365	4.77231	6.11117
1.82	4.94943	3.2955	0	17.3259	9.7237	6.39945	19.5189	23.6809	2.07579	7.51796	5.03378	1.61461	9.00833	3.14325	4.78184	6.08822
1.96	4.94003	3.29307	0	17.8452	9.99768	6.40855	19.5046	23.5441	2.10148	7.52972	5.03478	1.61851	9.01057	3.14284	4.79137	6.06527
2.1	4.93625	3.2902	0	18.3956	10.1917	6.42359	19.4835	23.367	2.12838	7.54036	5.03482	1.62572	9.00458	3.14281	4.80291	6.03673
2.24	4.93472	3.28715	0	18.9583	10.3538	6.44102	19.4598	23.1738	2.15578	7.55056	5.03449	1.63425	8.99529	3.14292	4.81527	6.00595
2.38	4.93318	3.2841	0	19.521	10.5159	6.45844	19.436	22.9805	2.18318	7.56076	5.03415	1.64278	8.98599	3.14303	4.82763	5.97516
2.52	4.93297	3.281	0	20.0774	10.6636	6.47509	19.4111	22.7887	2.21065	7.57061	5.03369	1.65214	8.97515	3.14312	4.8403	5.94379
2.66	4.94072	3.27762	0	20.5953	10.7255	6.4871	19.3795	22.6056	2.23855	7.57845	5.03245	1.66646	8.955	3.14314	4.8549	5.90884
2.8	4.94846	3.27424	0	21.1132	10.7873	6.49911	19.3479	22.4225	2.26646	7.58629	5.03121	1.68078	8.93485	3.14316	4.86949	5.87389
2.94	4.95621	3.27085	0	21.6312	10.8492	6.51112	19.3163	22.2394	2.29437	7.59413	5.02997	1.6951	8.9147	3.14318	4.88409	5.83894
3.08	4.96754	3.26747	0	22.1348	10.8895	6.51978	19.2858	22.0953	2.32297	7.60066	5.03291	1.71179	8.89235	3.1427	4.8996	5.80437
3.22	4.98157	3.2641	0	22.6277	10.9137	6.52595	19.2561	21.9805	2.3521	7.6062	5.039	1.73027	8.86835	3.14185	4.9158	5.7701
3.36	4.9956	3.26072	0	23.1205	10.9378	6.53211	19.2264	21.8657	2.38122	7.61174	5.04508	1.74874	8.84435	3.14099	4.932	5.73582
3.5	5.00963	3.25734	0	23.6134	10.962	6.53827	19.1967	21.7509	2.41035	7.61728	5.05117	1.76722	8.82035	3.14014	4.94819	5.70155
3.64	5.03188	3.25429	0	24.0579	10.9739	6.54367	19.1811	21.7134	2.43964	7.62116	5.08888	1.78801	8.79883	3.13674	4.96531	5.67137
3.78	5.05413	3.25124	0	24.5024	10.9857	6.54906	19.1656	21.676	2.46892	7.62503	5.12658	1.80879	8.7773	3.13334	4.98243	5.64119
3.92	5.07638	3.24818	0	24.9469	10.9976	6.55446	19.15	21.6385	2.49821	7.62891	5.16429	1.82958	8.75578	3.12994	4.99955	5.61101
4.06	5.10302	3.24539	0	25.3523	11.0074	6.56027	19.1425	21.62	2.52662	7.63225	5.22757	1.85105	8.7362	3.12479	5.01688	5.5836
4.2	5.1355	3.24293	0	25.7056	11.0143	6.56663	19.146	21.6266	2.55385	7.63487	5.32494	1.87342	8.71919	3.11729	5.0345	5.5599
4.34	5.16797	3.24046	0	26.0589	11.0213	6.573	19.1495	21.6332	2.58108	7.6375	5.42231	1.89579	8.70219	3.1098	5.05212	5.5362
4.48	5.20045	3.238	0	26.4122	11.0283	6.57936	19.1529	21.6399	2.6083	7.64012	5.51969	1.91816	8.68518	3.10231	5.06974	5.5125
4.62	5.23763	3.23616	0	26.6849	11.033	6.58617	19.1707	21.6467	2.63286	7.64178	5.66748	1.94232	8.67254	3.09205	5.08738	5.4957
4.76	5.2756	3.23442	0	26.9443	11.0373	6.59305	19.1908	21.6536	2.65697	7.64328	5.82368	1.96677	8.66061	3.08134	5.10503	5.48006
4.9	5.31357	3.23268	0	27.2036	11.0415	6.59992	19.2109	21.6605	2.68108	7.64478	5.97988	1.99122	8.64869	3.07063	5.12268	5.46441
5.04	5.35101	3.23115	0	27.4427	11.0452	6.60731	19.2342	21.6603	2.70436	7.64601	6.14341	2.0167	8.63882	3.05983	5.14	5.45102
5.18	5.38714	3.23018	0	27.6312	11.0475	6.61598	19.2651	21.6422	2.72559	7.64655	6.32528	2.04474	8.63408	3.04885	5.15647	5.44327
5.32	5.42327	3.2292	0	27.8196	11.0497	6.62464	19.2961	21.6241	2.74681	7.64709	6.50715	2.07278	8.62933	3.03786	5.17294	5.43552
5.46	5.45941	3.22822	0	28.0081	11.052	6.63331	19.3271	21.606	2.76804	7.64763	6.68902	2.10083	8.62458	3.02687	5.18941	5.42778
5.6	5.49177	3.22793	0	28.1583	11.0534	6.64368	19.3601	21.5768	2.78739	7.64766	6.86458	2.13244	8.62601	3.01728	5.20374	5.42424
5.74	5.52263	3.22791	0	28.2932	11.0544	6.65473	19.394	21.5431	2.80599	7.64749	7.03762	2.16548	8.62991	3.00825	5.21722	5.42238
5.88	5.55349	3.22789	0	28.428	11.0555	6.66579	19.4279	21.5094	2.82459	7.64731	7.21065	2.19852	8.63382	2.99922	5.2307	5.42053
6.02	5.58355	3.22807	0	28.5563	11.0567	6.67678	19.4607	21.4783	2.84277	7.64706	7.37959	2.23225	8.63876	2.99054	5.24352	5.41916
6.16	5.60888	3.22943	0	28.6452	11.0585	6.68736	19.4873	21.4625	2.85838	7.64636	7.52392	2.27011	8.64997	2.98397	5.25246	5.42075
6.3	5.63421	3.23079	0	28.7341	11.0604	6.69794	19.5139	21.4466	2.874	7.64566	7.66826	2.30797	8.66117	2.97741	5.2614	5.42233
6.44	5.65953	3.23215	0	28.823	11.0622	6.70852	19.5404	21.4308	2.88961	7.64496	7.81259	2.34583	8.67238	2.97085	5.27033	5.42392
6.58	5.68174	3.2346	0	28.8892	11.0703	6.71611	19.5578	21.4325	2.90314	7.64401	7.93397	2.3852	8.68493	2.96573	5.27613	5.42653
6.72	5.70161	3.23786	0	28.9385	11.0831	6.72145	19.5682	21.4473	2.9151	7.64287	8.03814	2.42569	8.69849	2.96171	5.27958	5.42991
6.86	5.72147	3.24113	0	28.9878	11.0958	6.72679	19.5786	21.4622	2.92707	7.64173	8.14231	2.46619	8.71205	2.95769	5.28302	5.43328
7	5.74134	3.24439	0	29.037	11.1086	6.73214	19.5891	21.477	2.93904	7.64059	8.24648	2.50669	8.72561	2.95367	5.28647	5.43666
7.14	5.75535	3.25016	0	29.0558	11.1549	6.72752	19.5854	21.4885	2.947	7.63916	8.30412	2.54716	8.7334	2.95309	5.28382	5.44096
7.28	5.76936	3.25592	0	29.0746	11.2013	6.7229	19.5818	21.4999	2.95496	7.63772	8.36176	2.58762	8.74119	2.95252	5.28118	5.44526
7.42	5.78338	3.26169	0	29.0934	11.2477	6.71827	19.5781	21.5113	2.96293	7.63628	8.41941	2.62809	8.74897	2.95194	5.27854	5.44956
7.56	5.79457	3.26877	0	29.1042	11.3076	6.70819	19.5744	21.5045	2.96923	7.63492	8.45948	2.66788	8.75331	2.95325	5.27341	5.45403
7.7	5.802	3.2776	0	29.1043	11.3858	6.69082	19.5705	21.4734	2.97334	7.63368	8.47613	2.70677	8.75304	2.95707	5.26495	5.45871
7.84	5.80942	3.28643	0	29.1044	11.4639	6.67345	19.5665	21.4422	2.97744	7.63243	8.49279	2.74565	8.75278	2.96089	5.2565	5.4634
7.98	5.81685	3.29527	0	29.1045	11.542	6.65608	19.5626	21.411	2.98154	7.63118	8.50944	2.78454	8.75251	2.96471	5.24805	5.46808
8.12	5.8186	3.30696	0	29.0995	11.606	6.62974	19.5606	21.3445	2.98291	7.63081	8.50773	2.82153	8.75407	2.971	5.2364	5.47285
8.26	5.8194	3.31913	0	29.0938	11.6675	6.6019	19.5588	21.272	2.98383	7.63058	8.50297	2.8582	8.75592	2.9777	5.22422	5.47763
8.4	5.8202	3.3313	0	29.088	11.7291	6.57406	19.5571	21.1995	2.98474	7.63035	8.4982	2.89487	8.75778	2.9844	5.21204	5.48241
8.54	5.8207	3.34441	0	29.0837	11.7724	6.54421	19.5492	21.1242	2.98525	7.63051	8.49422	2.9308	8.76314	2.9908	5.19959	5.48722
8.68	5.82043	3.35984	0	29.083	11.7698	6.5093	19.5258	21.042	2.98472	7.63164	8.49218	2.9649	8.77725	2.99647	5.18648	5.49209
8.82	5.82015	3.37527	0	29.0823	11.7673	6.47439	19.5025	20.9597	2.98419	7.63278	8.49014	2.999	8.79137	3.00214	5.17337	5.49696
8.96	5.81988	3.39071	0	29.0816	11.7647	6.43948	19.4791	20.8774	2.98366	7.63392	8.48811	3.0331	8.80548	3.00781	5.16026	5.50183
9.1	5.83162	3.40818	0	29.0887	11.7053	6.39733	19.4243	20.8099	2.98453	7.63552	8.50027	3.06554	8.82617	3.0112	5.1476	5.50682
9.24	5.84816	3.42647	0	29.099	11.6231	6.35228	19.357	20.7482	2.98595	7.63731	8.51811	3.09731	8.84948	3.01369	5.13512	5.51186
9.38	5.86471	3.44476	0	29.1092	11.541	6.30724	19.2897	20.6866	2.98737	7.6391	8.53594	3.12909	8.8728	3.01618	5.12264	5.5169
9.52	5.88691	3.46333	0	29.121	11.4516	6.26096	19.2187	20.6295	2.98972	7.64084	8.55727	3.16066	8.89612	3.01839	5.11043	5.52187
9.66	5.94307	3.48352	0	29.1414	11.3191	6.2073	19.1249	20.6	2.99767	7.64226	8.59953	3.19093	8.91946	3.01891	5.09985	5.52647
9.8	5.99923	3.50372	0	29.1619	11.1866	6.15364	19.031	20.5705	3.00561	7.64368	8.64179	3.22121	8.9428	3.01943	5.08927	5.53108
9.94	6.05539	3.52392	0	29.1823	11.0541	6.09998	18.9372	20.541	3.01356	7.6451	8.68405	3.25149	8.96613	3.01995	5.07869	5.53568
10.08	6.13399	3.5445	0	29.2053	10.9462	6.05829	18.8694	20.5253	3.02865	7.64625	8.73655	3.28134	8.98759	3.02029	5.0706	5.53947
10.22	6.22942	3.56537	0	29.2303	10.8567	6.02558	18.8211	20.52	3.0491	7.6472	8.79672	3.31088	9.00763	3.02051	5.06438	5.54263
10.36	6.32485	3.58624	0	29.2552	10.7672	5.99286	18.7727	20.5147	3.06955	7.64815	8.85688	3.34041	9.02767	3.02072	5.05817	5.5458
10.5	6.42028	3.60711	0	29.2801	10.6776	5.96015	18.7244	20.5094	3.09001	7.6491	8.91705	3.36995	9.04771	3.02093	5.05195	5.54897
10.64	6.52168	3.62768	0	29.3038	10.6711	5.97164	18.7278	20.5077	3.13057	7.65041	8.98389	3.39955	9.06767	3.02123	5.05131	5.55172
10.78	6.62307	3.64825	0	29.3275	10.6645	5.98314	18.7312	20.5059	3.17114	7.65172	9.05073	3.42914	9.08764	3.02153	5.05066	5.55447
10.92	6.72447	3.66882	0	29.3512	10.6579	5.99463	18.7347	20.5041	3.2117	7.65303	9.11757	3.45874	9.10761	3.02184	5.05002	5.55722
11.06	6.81384	3.68865	0	29.3736	10.6556	6.01144	18.7281	20.4887	3.26164	7.65481	9.18326	3.48879	9.12996	3.02211	5.05101	5.56052
11.2	6.88717	3.70749	0	29.3942	10.6591	6.03534	18.7083	20.4551	3.32409	7.65721	9.24744	3.51944	9.1555	3.02233	5.0542	5.56456
11.34	6.9605	3.72632	0	29.4148	10.6626	6.05925	18.6885	20.4214	3.38653	7.65962	9.31162	3.55009	9.18104	3.02256	5.05738	5.56859
11.48	7.03383	3.74516	0	29.4354	10.6661	6.08315	18.6687	20.3878	3.44898	7.66203	9.3758	3.58074	9.20657	3.02278	5.06057	5.57263
11.62	7.07623	3.76072	0	29.4545	10.6576	6.09822	18.6431	20.2903	3.52088	7.66559	9.43434	3.61139	9.24016	3.02281	5.06605	5.57674
11.76	7.11347	3.77573	0	29.4735	10.647	6.11181	18.6164	20.1821	3.59436	7.66934	9.49194	3.64204	9.27509	3.02281	5.07192	5.58086
11.9	7.15072	3.79074	0	29.4924	10.6365	6.12541	18.5897	20.0739	3.66784	7.67309	9.54954	3.67269	9.31003	3.02281	5.07778	5.58498
12.04	7.18014	3.80483	0	29.5114	10.6266	6.13899	18.568	19.94	3.7424	7.67731	9.60549	3.70226	9.34701	3.02273	5.0846	5.58867
12.18	7.19002	3.81659	0	29.5303	10.6186	6.15253	18.5585	19.7419	3.81966	7.68268	9.65731	3.72916	9.38913	3.02245	5.09381	5.59129
12.32	7.19991	3.82835	0	29.5492	10.6105	6.16606	18.549	19.5438	3.89692	7.68805	9.70913	3.75606	9.43125	3.02217	5.10302	5.5939
12.46	7.20979	3.84011	0	29.5681	10.6024	6.1796	18.5395	19.3458	3.97418	7.69342	9.76096	3.78297	9.47337	3.02189	5.11223	5.59651
12.6	7.20729	3.85224	0	29.5871	10.6	6.19616	18.5316	19.1044	4.05985	7.70029	9.81073	3.80789	9.51222	3.0215	5.12455	5.59866
12.74	7.19985	3.86451	0	29.6062	10.5999	6.21394	18.5243	18.8458	4.14887	7.70775	9.85968	3.83202	9.54975	3.02106	5.13812	5.60062
12.88	7.19241	3.87677	0	29.6253	10.5998	6.23171	18.517	18.5872	4.23789	7.71522	9.90862	3.85616	9.58727	3.02062	5.15169	5.60258
13.02	7.1847	3.88891	0	29.6443	10.6021	6.25009	18.5086	18.3269	4.32782	7.72297	9.95777	3.88106	9.62247	3.02023	5.16587	5.60457
13.16	7.17535	3.90025	0	29.6627	10.6189	6.27213	18.4937	18.0566	4.42318	7.73244	10.0081	3.91056	9.64369	3.02013	5.18372	5.60675
13.3	7.166	3.91158	0	29.6811	10.6356	6.29417	18.4787	17.7862	4.51853	7.74192	10.0584	3.94006	9.66491	3.02003	5.20157	5.60893
13.44	7.15664	3.92292	0	29.6994	10.6524	6.31621	18.4638	17.5158	4.61389	7.75139	10.1087	3.96956	9.68613	3.01992	5.21942	5.61111
13.58	7.15835	3.92781	0	29.7163	10.6711	6.33934	18.447	17.2655	4.68772	7.76109	10.1625	4.0016	9.7003	3.02055	5.23821	5.61157
13.72	7.16834	3.92787	0	29.732	10.6912	6.3633	18.4289	17.0302	4.7454	7.77096	10.2189	4.03553	9.70918	3.02173	5.25772	5.61074
13.86	7.17834	3.92792	0	29.7478	10.7113	6.38725	18.4108	16.7949	4.80308	7.78082	10.2753	4.06946	9.71805	3.02291	5.27723	5.60991
14	7.18833	3.92798	0	29.7635	10.7314	6.41121	18.3927	16.5596	4.86076	7.79069	10.3317	4.10339	9.72693	3.0241	5.29673	5.60908

## Sheet: 推蹬阶段
Time_ms	L_股直肌	L_股外侧肌	L_股内侧肌	L_半腱肌	L_胫骨前肌	L_腓骨长肌	L_外侧腓肠肌	L_比目鱼肌	R_股直肌	R_股外侧肌	R_股内侧肌	R_半腱肌	R_胫骨前肌	R_腓骨长肌	R_外侧腓肠肌	R_比目鱼肌
0	7.27705	3.90469	0	29.8059	10.747	6.45022	18.3666	15.9804	4.88231	7.81695	10.5401	4.14792	9.76284	3.0353	5.35929	5.59674
4.08	9.39882	4.21661	0	30.013	10.2145	6.78456	17.9762	15.5076	4.907	7.84525	11.4976	5.52541	10.221	2.74291	5.75324	5.67158
8.16	12.2256	4.18988	0	30.1359	12.2046	6.92607	17.1865	13.8397	4.92478	7.56743	12.1685	6.49728	9.9178	2.29834	6.13827	5.67618
12.24	15.7819	4.14451	0	30.193	14.7167	6.6677	14.1871	13.3821	4.89885	11.0352	12.8549	7.52516	9.30394	2.20785	5.99112	5.544
16.32	19.6855	6.05606	0	30.6741	15.2339	6.64211	14.1657	13.5331	5.89809	13.309	13.4088	8.04894	9.43057	2.49597	6.19212	5.49403
20.4	20.3234	10.2294	0	30.8239	18.833	6.72278	13.3493	13.0982	6.23311	13.8077	15.8705	8.18234	9.32788	2.49206	6.75614	5.49127
24.48	20.9193	14.4217	0	30.8792	19.0849	6.80053	11.4667	12.2211	8.43475	14.1408	19.3328	8.26967	9.2257	2.51026	6.65219	5.15052
28.56	28.5178	17.5365	0	30.8586	19.5425	6.71418	11.3995	10.6977	10.1555	19.1625	26.6409	8.38564	10.2882	2.65673	7.94373	4.97597
32.64	34.6731	18.828	0	30.1772	21.3353	7.81411	10.7271	10.835	10.4669	23.3257	27.1957	8.51834	13.0357	2.8561	12.1306	4.13222
36.72	35.6951	20.2757	0	28.6422	22.0356	8.10805	9.87637	10.5552	11.6357	28.3446	27.2006	8.76412	15.5457	3.06555	16.4352	3.08482
40.8	39.2561	22.0108	0	17.5039	25.1286	8.71521	9.92835	10.2101	14.231	28.7307	29.2966	9.23528	17.5735	3.19357	19.4756	3.02679
44.88	42.1339	23.3878	0	13.3696	31.1198	8.55945	8.90942	9.81214	14.7478	29.7956	30.226	9.24819	19.0075	3.80917	21.7664	2.99841
48.96	47.2666	24.3705	0	12.0637	31.6136	8.24836	8.83654	9.96904	18.6746	30.667	31.2882	8.94065	56.3756	8.23868	24.1897	2.8033
53.04	54.9158	24.9979	0	11.2466	34.698	8.63062	8.8389	12.0972	21.6884	31.0745	38.5364	8.32699	76.9655	14.5219	78.9698	2.46022
57.12	55.7766	34.4172	0	10.6677	36.4362	8.58794	8.613	11.8713	22.3311	31.2059	43.2439	7.65116	86.5377	15.0359	88.3234	2.37525
61.2	66.2745	35.5046	0	9.91854	39.8295	8.46415	8.48883	10.902	25.5992	39.3876	44.5418	7.31796	95.2412	17.3249	90.4206	2.32823
65.28	76.4413	38.8621	0	9.0528	46.235	9.41348	7.9379	15.4121	30.5018	42.4578	45.4609	7.5269	98.4343	22.2869	95.0463	3.03608
69.36	80.6167	42.7497	0	7.99313	55.0862	9.66763	8.50087	30.2052	32.0219	46.0272	46.1987	8.33153	98.6089	23.2594	98.5176	3.73648
73.44	80.8619	44.7615	0	8.16247	54.3239	10.1052	8.23889	34.3688	34.9389	46.5367	45.251	9.21698	98.7754	23.4601	99.232	4.29246
77.52	80.6732	43.7083	0	8.08292	55.2448	10.5634	8.29374	45.4413	38.2409	47.5625	45.7587	15.0084	99.162	24.1426	99.2499	5.45745
81.6	77.4221	42.8187	0	7.99766	63.191	12.6936	8.79085	46.5044	38.26	45.4676	45.3164	20.4119	99.8622	25.1632	99.3934	6.97675
85.68	77.8281	43.3559	0	8.82844	65.5825	14.0821	12.8922	48.3956	38.8622	42.2834	46.7877	20.5618	99.9868	26.1863	99.9995	13.2821
89.76	77.9971	48.1892	0	10.4079	65.7848	24.2207	13.5257	51.6769	38.1389	42.9762	47.616	20.3604	99.614	26.2692	99.7145	15.8241
93.84	76.761	58.874	0	10.8014	62.5777	28.5056	13.7627	53.3693	37.842	44.3794	48.2595	20.3166	99.4709	26.6132	99.1989	16.2183
97.92	74.6251	63.1834	0	11.9955	64.0232	29.0736	13.7526	55.3078	37.4941	46.3866	55.951	21.8162	93.2078	27.5239	99.0713	18.4145
102	71.2682	67.7735	0	13.452	63.3746	29.5864	13.7252	55.6725	36.7866	53.6829	63.1571	23.1929	70.9209	25.1586	86.8812	19.9585
106.08	72.4993	67.8289	0	14.5913	62.0323	29.9782	13.6717	55.38	39.0573	54.2324	57.9234	23.4809	59.1152	24.3246	50.1638	21.0394
110.16	79.096	70.8737	0	14.9516	59.2943	30.5855	13.6726	55.9669	40.3348	56.2418	57.1138	23.9095	41.1285	24.1561	49.1259	21.6616
114.24	74.2448	77.7725	0	15.4531	63.5488	30.8401	13.6497	56.7998	37.039	58.6662	57.6831	24.3399	25.5791	20.0871	42.7524	22.1798
118.32	63.4792	75.0467	0	15.6821	53.3699	30.6919	13.3939	52.4874	35.4129	54.406	56.4282	24.2843	26.6141	17.2529	31.4797	22.1962
122.4	67.2389	73.8758	0	15.4627	56.6024	30.5905	12.3951	49.2747	35.4987	54.3206	55.8344	24.2517	27.6405	17.1167	27.7654	22.1861
126.48	67.0225	74.1052	0	15.2226	70.7239	30.6186	12.252	40.0831	33.707	53.0487	55.484	23.6129	27.0632	16.8988	31.2154	22.0159
130.56	71.2858	75.3674	0	15.3027	75.824	30.1742	12.2526	36.0623	33.1377	54.518	53.6813	16.4641	24.4575	15.967	33.8124	21.7731
134.64	72.1559	76.387	0	14.7266	75.8013	29.1801	7.25997	34.0261	33.0102	56.5105	53.0603	18.2228	27.2966	13.6176	30.7429	19.678
138.72	86.0822	76.0337	0	13.6414	96.9761	26.6174	6.33706	28.6566	32.8734	57.0513	51.9707	18.7524	26.8643	13.1816	30.916	16.6828
142.8	94.2886	66.4416	0	12.9689	97.3352	16.8315	5.48406	26.8706	32.9524	57.2312	51.6773	18.6818	27.0239	12.835	32.1569	15.8207
146.88	98.5194	68.25	0	12.5268	97.2693	13.5977	5.59056	22.3974	32.4191	58.0613	45.7545	17.8246	27.0546	11.018	33.1686	14.2931
150.96	99.9989	64.3927	0	10.9299	97.5171	12.5586	6.39961	20.0675	31.6683	50.1686	30.5433	15.9732	26.862	7.96023	33.3342	11.5541
155.04	96.7686	60.1804	0	9.18819	99.0198	10.7162	8.63471	19.7703	27.1532	49.7839	33.8121	15.0726	26.7014	8.69434	33.3457	9.58164
159.12	93.2667	58.445	0	8.154	99.8897	10.017	9.65687	19.0101	25.3764	49.8394	32.8577	14.6468	26.0963	9.46894	33.127	7.31639
163.2	84.1764	47.5309	0	7.41866	96.9331	7.65313	9.77898	15.7071	22.492	37.9598	31.388	13.329	25.921	14.7118	31.3145	5.60127
167.28	84.1083	46.1512	0	7.99454	95.6459	7.18524	9.9463	12.6488	22.2538	40.0126	31.0275	12.4099	23.9496	14.515	30.5418	4.75583
171.36	79.3063	49.1893	0	7.83844	96.3249	7.36697	10.0103	13.4067	21.5483	40.2692	31.479	11.9978	22.1673	14.8438	30.504	4.61073
175.44	79.2158	48.7733	0	8.28741	88.6733	9.45813	12.2052	15.8594	17.9158	41.6904	31.4571	11.9096	21.0367	15.1864	27.5202	5.09747
179.52	83.2769	46.0515	0	8.27696	74.8266	11.0248	15.0506	25.1165	18.4439	41.4848	32.0453	11.9404	20.3956	14.8501	23.4952	5.24583
183.6	90.7004	44.923	0	8.12771	73.1062	11.101	17.3995	25.3923	19.2147	38.0126	32.0959	11.3079	14.3548	14.9386	21.8358	5.33691
187.68	86.7528	49.7582	0	8.1867	41.8659	10.952	17.4746	25.8263	18.6348	43.9877	31.2158	5.68581	10.8593	14.9047	19.7767	5.16526
191.76	69.2194	55.7817	0	8.05315	33.1944	11.097	17.4554	25.9387	20.0942	45.5759	35.0465	5.56132	9.07591	14.8571	17.4188	5.46887
195.84	67.729	65.4863	0	7.68702	34.1418	11.2094	17.9106	25.8522	20.2451	45.265	48.0778	5.14545	7.38865	14.9008	15.0188	5.47144
199.92	64.1501	65.1708	0	7.32804	35.4923	11.0531	18.3421	25.471	20.103	45.8335	49.685	3.87729	7.33276	14.8973	12.8572	6.01271
204	70.1709	73.4905	0	8.58485	35.4008	11.2343	18.0572	26.264	20.1021	48.8523	47.8659	3.7301	7.21166	14.871	12.9825	7.55069
208.08	77.0931	73.4935	0	10.0701	37.2087	12.3935	17.5673	28.0668	21.7122	48.709	46.8514	3.80039	6.96917	14.575	13.3671	9.78303
212.16	79.3568	72.6311	0	10.3065	39.2166	12.3722	17.2462	28.4575	25.1606	52.2029	47.9202	3.81547	6.81781	8.45992	13.0648	12.84
216.24	79.556	71.7179	0	9.6014	42.6233	12.5183	17.0989	28.869	27.3407	54.1807	48.6675	3.90434	6.70185	8.46089	11.3556	13.2003
220.32	86.4028	70.7863	0	9.22463	42.2777	12.5661	17.1466	28.8626	29.7005	55.7095	49.6168	4.43069	9.29813	8.40985	10.8085	13.485
224.4	88.6853	70.0672	0	9.16893	41.2321	11.1947	16.4525	27.1398	28.1592	56.7	50.9091	4.86893	9.69046	6.87709	10.9163	13.3126
228.48	88.0713	71.6834	0	8.91651	41.2295	8.98739	14.8913	23.5689	26.4025	58.3496	50.7372	4.88698	9.75367	6.45226	9.57855	13.1753
232.56	78.7542	72.0395	0	9.13433	41.3106	11.8425	10.509	25.7674	27.5054	59.8105	51.3399	4.71447	9.70301	6.11673	8.69606	13.2886
236.64	72.7674	71.8183	0	10.4455	41.5429	13.6437	10.2802	27.0123	27.5161	58.2943	51.094	4.78	9.73296	5.87394	8.62487	13.4018
240.72	69.3621	68.4248	0	10.5298	41.5422	26.1539	10.359	32.2185	26.7937	55.1249	49.575	4.7803	9.80771	6.11278	8.12334	13.6378
244.8	67.2265	56.7717	0	19.5146	40.9353	27.0095	10.5065	35.3277	26.6675	51.9575	38.578	4.78818	9.79305	6.09691	7.31812	14.8173
248.88	66.026	60.4109	0	21.7191	37.2839	27.3851	10.0212	35.408	27.8746	50.8622	34.0352	4.8119	9.83947	6.29508	7.64419	16.155
252.96	64.6397	53.0157	0	22.1059	32.2821	27.3109	8.94701	34.8174	28.5072	48.1177	30.8775	4.79079	9.81539	6.10755	7.70676	16.278
257.04	55.4566	54.0764	0	21.5988	29.8825	27.0511	8.6779	34.0441	28.7476	52.7347	34.5605	4.68246	10.0334	4.76031	6.55086	14.9809
261.12	46.4075	58.4316	0	23.0287	24.6415	26.8427	8.69689	33.5182	26.9347	57.8524	35.9345	4.44558	10.7073	4.07733	6.52983	12.3762
265.2	45.482	58.3626	0	24.1018	19.8748	27.1684	8.6478	33.3607	33.1671	57.3237	34.1006	4.28446	10.9551	3.8229	6.55172	11.507
269.28	38.7478	57.7642	0	24.1077	19.6127	27.5594	8.81435	33.315	33.9424	59.3886	36.8137	3.81784	9.18329	3.82057	5.49445	11.4297
273.36	31.9623	58.5991	0	24.883	21.764	28.4101	8.62268	33.6526	36.8271	65.1749	37.1432	2.96966	8.39094	3.75791	4.85702	13.335
277.44	32.6156	56.591	0	26.6686	22.7319	29.1684	8.58111	33.9847	36.8595	65.2673	39.3147	2.53021	8.55753	3.69736	4.87429	14.3893
281.52	32.2853	57.5279	0	26.6441	23.2684	28.1701	8.50593	29.786	36.1927	64.436	41.2442	2.29626	8.9626	3.9493	4.7282	16.1181
285.6	48.1368	55.9001	0	26.2286	24.3678	28.0444	7.99933	27.2227	36.0347	69.9983	43.1854	2.17936	9.46538	3.92857	4.77707	16.0898
289.68	49.0205	56.0701	0	26.1194	26.5462	22.868	7.40753	25.7416	37.6769	71.0092	45.2455	2.92592	10.3465	3.64526	5.06195	16.0988
293.76	49.2836	58.7266	0	25.0413	28.4253	14.9186	6.77999	17.288	40.267	70.9121	45.3791	3.28725	11.8481	3.83214	5.06787	15.303
297.84	53.3747	60.3362	0	18.2753	29.51	18.6352	8.79819	40.329	40.4648	73.3978	53.2529	4.04759	11.9874	3.34036	4.87927	14.5182
301.92	63.7773	60.7433	0	17.9569	29.4079	21.5606	11.1626	50.0852	40.9228	75.2891	62.0975	5.68445	11.9289	3.49747	6.23492	13.2067
306	67.3238	64.9763	0	17.568	29.5237	35.3955	23.5389	62.7771	41.7646	74.3876	72.2946	6.11685	11.7906	3.60403	6.79152	14.6096
310.08	68.4093	69.5383	0	16.3257	29.0158	36.1367	26.8281	65.4926	41.0143	74.5596	80.0575	6.11831	11.4007	3.72062	6.67754	16.5765
314.16	70.2654	69.4827	0	14.1911	26.4657	36.4618	28.6395	71.8822	41.1276	78.3194	82.6791	6.18786	10.8251	3.6237	7.94561	34.3929
318.24	70.8069	69.8927	0	13.5597	25.932	37.3174	34.8845	80.2245	36.0098	80.4279	83.0393	6.19919	10.1645	5.00748	12.2093	43.1062
322.32	69.9499	69.9398	0	13.3944	23.4324	38.6582	39.4505	81.854	34.67	81.973	81.9616	6.67329	9.77915	6.06392	14.6648	44.9931
326.4	68.5334	70.7877	0	9.96907	22.7806	39.507	44.7186	82.5671	37.7464	86.087	82.8845	6.85297	9.27608	6.80214	23.4628	45.6386
330.48	67.4518	81.6267	0	11.1289	22.9396	55.1535	51.3691	90.347	43.0028	87.3985	80.7452	6.90262	8.81243	22.254	25.0064	47.1146
334.56	57.4924	84.4163	0	11.3075	21.0996	69.6707	68.4806	91.3538	46.0036	84.2899	79.7347	6.86729	8.69963	29.8856	25.2947	57.5533
338.64	57.417	88.6258	0	14.4644	18.9454	71.5306	73.5757	92.1375	45.3428	81.8478	78.5784	6.51044	7.40803	30.7853	27.8494	57.9318
342.72	59.9943	90.5837	0	21.5457	15.9234	78.8957	81.7406	98.8133	45.6336	83.6047	78.8826	6.45426	4.87283	33.7526	29.1837	58.5687
346.8	60.1668	97.8767	0	28.4489	13.4624	93.3707	88.0626	94.5065	45.0807	83.4736	80.1088	6.48444	3.96857	34.5121	29.9499	59.6257
350.88	55.1041	94.0372	0	37.9627	13.5565	96.1453	89.4392	92.6018	44.3982	83.6243	75.5599	5.90883	2.82355	36.9779	31.4599	60.1495
354.96	55.694	98.0937	0	72.1625	13.5855	93.0277	88.6893	83.5461	44.5384	92.427	68.4999	4.9225	2.17232	40.5534	32.59	60.5564
359.04	59.9703	93.6919	0	90.3318	13.4358	94.9056	86.3157	86.0265	55.2919	99.9367	62.5339	4.87894	2.22093	40.837	33.3309	61.5421
363.12	61.8017	98.3793	0	92.4546	13.4724	95.3494	86.3214	86.5652	57.1871	99.2799	58.8971	4.8099	2.25963	43.3165	35.0841	61.622
367.2	74.9527	99.5848	0	95.7828	11.695	97.867	85.9994	87.5574	57.1995	96.9138	59.116	5.74548	2.32935	46.9427	38.4321	53.1797
371.28	79.9815	98.8757	0	98.4642	10.8877	99.6364	87.5268	93.6211	55.4029	94.1384	58.3831	6.55119	2.43668	46.981	39.3406	55.5129
375.36	79.5167	99.1848	0	99.7252	10.5455	99.6672	90.9553	99.5635	54.5619	88.738	59.2007	7.40377	2.40925	49.6322	36.8505	61.3632
379.44	80.2601	94.1473	0	99.875	9.24705	97.3496	90.3415	96.4876	49.0886	84.2659	59.0517	8.72023	2.49192	46.2679	37.3937	72.3173
383.52	81.798	90.022	0	99.8344	9.10369	91.1463	82.8273	92.2641	46.5857	82.8105	59.0459	12.7934	2.3792	43.0004	38.834	68.5892
387.6	83.1354	85.4232	0	99.9989	7.94784	84.4656	73.3276	91.9434	45.397	82.7117	58.2088	13.1536	2.35989	43.1203	38.0103	67.9029
391.68	82.1692	77.4799	0	99.4219	7.22681	83.3946	74.6967	85.9521	43.208	81.2801	58.1191	13.2625	2.14017	43.8732	38.7192	69.3757
395.76	80.4705	67.4771	0	98.2715	7.03152	69.1263	97.9784	87.0336	41.8925	78.9809	55.1892	13.1445	2.05207	43.8572	43.1681	68.6075
399.84	78.9578	63.2185	0	97.1629	6.48477	58.534	99.0751	86.8963	41.8908	76.6779	52.4322	13.0511	1.92474	43.0243	44.2102	69.2752
403.92	74.932	60.2848	0	93.7837	6.6899	53.2369	97.4564	88.5865	41.023	69.2341	47.4173	13.3699	1.88905	41.5122	44.1617	69.3358
408	75.9362	43.6384	0	67.0054	6.04464	49.57	98.2536	81.8428	28.9342	53.4959	33.0974	14.2868	1.84501	39.2964	43.7438	68.1717
