# Supplementary material for: Biomechanical Differences Among Collegiate Sprinters Developed Through Specialized and Diversified Training Pathways
Source: Sensors (Basel). 2026 Mar 18;26(6):1906. doi: 10.3390/s26061906 (PMC13030781; doi:10.3390/s26061906)
Supplement: Supplementary file 1 [file sensors-26-01906-s001.zip › emg data/输出结果/11/xiaoshuang-Correct conversion_Phase EMG data_Literature Methods_normalized.xlsx]

## Sheet: 预激活阶段
Time_ms	L_股直肌	L_股外侧肌	L_股内侧肌	L_半腱肌	L_胫骨前肌	L_腓骨长肌	L_外侧腓肠肌	L_比目鱼肌	R_股直肌	R_股外侧肌	R_股内侧肌	R_半腱肌	R_胫骨前肌	R_腓骨长肌	R_外侧腓肠肌	R_比目鱼肌
0	3.06559	8.01088	1.97876	2.13954	4.96606	2.14099	1.49518	0.560056	17.5866	3.59236	5.94481	13.2814	16.1099	35.831	4.3522	4.33105
1.495	3.28655	8.03162	2.12741	2.11971	4.7309	2.13421	1.41596	0.568931	17.6235	3.61049	5.95356	13.5593	16.1014	35.712	4.28232	4.32854
2.99	3.37796	8.04713	2.25131	2.13565	3.2108	2.20159	1.4198	0.583239	17.6365	3.6662	5.96137	13.7993	16.1023	35.6892	3.94993	4.34784
4.485	3.4314	8.08174	2.26353	2.19308	2.57524	2.16166	1.42676	0.612889	17.6323	3.68641	5.96553	13.9053	16.153	34.5384	3.64126	4.34863
5.98	3.79734	8.1	2.28891	2.18676	2.57393	2.10711	1.48775	0.656521	17.6404	3.65864	5.96544	13.7699	16.1485	32.1602	3.60323	4.30895
7.475	4.04694	8.11153	2.37831	2.3038	2.58465	2.11168	1.475	0.70682	17.6492	3.60882	5.97276	13.7543	16.0685	31.3279	3.38101	4.1527
8.97	4.09406	8.10995	2.44968	2.38763	2.53546	2.15255	1.45631	0.735482	17.6629	3.58348	5.98865	13.8393	16.0377	30.449	3.13918	4.03448
10.465	4.15054	8.10657	2.50014	2.40975	2.28322	2.13927	1.43644	0.748553	17.4065	3.57556	6.0127	14.0757	15.9871	27.0609	2.93312	3.96871
11.96	4.1542	8.11029	2.53381	2.40683	2.3017	2.09917	1.46536	0.749738	16.6146	3.58842	6.04155	13.9015	15.6002	25.6564	2.92463	3.93554
13.455	4.13379	8.09518	2.53104	2.42285	2.33146	2.10011	1.4646	0.760969	16.2915	3.61765	6.06636	15.9232	15.7116	24.2173	2.92467	3.76112
14.95	4.11029	8.08616	2.52199	2.46175	2.33399	2.13838	1.41849	0.788663	16.2807	3.64495	5.87467	17.2726	15.1019	23.4366	2.92624	3.70706
16.445	4.07123	8.09502	2.52123	2.50477	2.39295	2.14871	1.35469	0.839787	16.1238	3.66439	5.07853	19.7902	14.5749	20.9327	2.93533	3.97329
17.94	4.03182	8.09555	2.53997	2.45512	2.49108	2.15033	1.30914	0.911319	15.9167	3.68418	5.00255	20.6077	13.5096	19.621	2.86024	4.47431
19.435	3.993	8.10378	2.54865	2.47471	2.47524	2.01284	1.26471	0.955888	15.8079	3.72136	5.30154	20.6329	13.158	18.7682	2.73572	4.93967
20.93	3.96469	8.10378	2.54845	2.47603	2.48199	1.91276	1.26637	0.93621	15.7888	3.77944	4.9503	20.7053	13.024	18.3801	2.77849	5.18405
22.425	3.98939	8.13425	2.54557	2.47638	2.55834	1.85982	1.28086	0.923366	15.7937	3.87178	4.78078	20.8178	12.7499	16.4979	2.76082	5.20746
23.92	4.03713	8.1582	2.54969	2.47342	2.53301	1.98474	1.2807	0.931621	15.7929	3.91816	5.69464	20.9057	12.7355	14.8505	2.73822	5.20215
25.415	3.949	8.15441	2.54556	2.57525	2.54215	1.9987	1.2422	0.963097	15.787	3.91979	6.09576	21.5752	12.7608	14.3437	2.73195	5.20794
26.91	3.63639	8.14901	2.52573	2.81773	2.57784	1.99837	1.24112	0.984472	15.7886	3.98133	6.11607	21.7498	12.6995	13.9434	2.75773	5.31002
28.405	3.56454	8.14618	2.52532	3.19114	2.62645	1.92967	1.23988	0.999015	15.7652	4.20811	6.15416	21.8683	12.266	12.5471	2.78489	5.51436
29.9	3.55855	8.13018	2.52336	3.74407	2.69491	1.84686	1.24155	0.996992	15.7049	4.37494	6.25651	22.1033	12.1931	9.74018	2.77439	5.6868
31.395	3.55844	7.95896	2.51442	4.19989	2.75124	1.85033	1.25042	0.978926	15.6321	4.55699	6.31001	22.4106	12.1368	7.72473	2.77706	5.90107
32.89	3.56904	7.66188	2.51755	4.5823	2.80443	1.81812	1.27532	0.980485	15.4074	4.85204	6.29051	22.5476	11.8114	7.04602	2.78207	6.12089
34.385	3.59012	7.03475	2.51251	4.74474	2.85492	1.76602	1.28487	0.983708	15.221	5.16919	6.25928	23.3535	11.0547	6.9369	2.73113	6.23749
35.88	3.61791	6.35506	2.5068	4.88866	2.87007	1.753	1.30835	0.984639	14.185	5.43397	6.24235	25.8121	10.6897	6.94226	2.65851	6.28265
37.375	3.62946	4.08182	2.50484	5.51397	2.96445	1.79468	1.32599	0.983927	13.6796	5.56517	6.24134	27.0983	9.38996	6.85389	2.64578	6.44829
38.87	3.59087	3.67102	2.48122	6.08077	3.05824	1.81728	1.32418	0.983733	13.5214	5.57328	6.24836	28.076	7.3848	6.78739	2.51154	6.60759
40.365	3.51558	3.06574	2.41444	6.57663	3.13865	3.06757	1.3292	0.980611	13.0529	5.50503	6.25845	28.1303	6.65812	6.78901	2.38416	6.59348
41.86	3.50269	2.59926	2.36737	6.98316	3.20703	3.47576	1.34241	0.979138	12.0151	5.40949	6.26451	28.1732	6.57933	6.23676	2.32103	6.50257
43.355	3.51439	2.52949	2.38151	7.32131	3.2242	3.5339	1.36567	0.982051	9.646	5.38829	6.2693	28.4092	6.27904	6.12343	2.3344	6.43018
44.85	3.53239	2.57266	2.40842	7.60337	3.27711	3.55927	1.41376	1.02061	5.95451	5.49865	6.27196	28.4294	6.05318	5.74229	2.61398	6.44759
46.345	3.55221	2.5923	2.4336	7.84451	3.31317	3.58234	1.46502	1.06337	4.57063	5.71585	6.27156	28.2024	6.03291	4.37103	2.79517	6.85439
47.84	3.56085	2.59098	2.4088	8.05508	3.30605	3.58093	1.49352	1.08237	4.06745	5.95366	6.27803	27.6157	6.01429	4.18927	4.96657	7.58231
49.335	3.50309	2.57911	2.3135	8.21134	3.2857	3.59553	1.4875	1.09407	3.70249	6.12251	6.29743	27.6488	6.02323	4.18403	6.51334	8.29362
50.83	3.31583	2.53456	2.1847	8.39403	3.24867	3.60852	1.478	1.09063	3.77174	6.18326	6.32365	28.1814	6.12026	4.18507	6.53454	8.30994
52.325	3.1051	2.49263	2.10695	8.57635	3.2155	3.59728	1.47796	1.08799	3.61723	6.17074	6.35184	32.478	6.25106	4.21428	6.53401	8.30877
53.82	3.08714	2.46102	2.05678	8.73484	3.20987	3.61561	1.44954	1.08308	3.58457	6.15404	6.37903	33.0917	6.34426	4.22262	6.53359	8.30903
55.315	2.99124	2.40362	2.07331	8.86345	3.20838	3.63867	1.51694	1.08796	3.74868	6.20865	6.39055	34.0011	6.34093	4.22453	6.53132	8.32069
56.81	2.48752	2.37778	2.04528	8.94968	3.30507	3.64305	1.61223	1.10595	3.84605	6.31717	6.39101	34.0681	6.28008	4.19263	6.52534	8.32685
58.305	2.20361	2.35346	1.93575	9.00206	3.68661	3.64154	1.71652	1.11404	3.83504	6.42883	6.39352	34.2983	6.25492	3.8201	6.50718	8.32605
59.8	2.08872	2.38692	1.82459	9.04456	4.28577	3.67806	1.71387	1.14519	3.75084	6.49434	6.40766	34.6834	6.27185	3.63527	6.48523	8.3215
61.295	2.01128	2.46676	1.76795	9.06062	4.43545	3.72768	1.70542	1.1912	3.6443	6.51703	6.42395	35.467	6.32279	3.64637	6.47447	8.32064
62.79	2.02758	2.54414	1.75017	9.08355	4.70268	3.72611	1.67487	1.21825	3.54626	6.5084	6.43493	35.5209	6.33689	3.65584	6.82572	8.3228
64.285	2.06743	2.59542	1.81312	9.10694	5.16718	3.71623	1.67929	1.20861	3.46892	6.49505	6.43344	34.4187	6.25216	3.70095	11.5987	8.31041
65.78	2.12519	2.61689	1.85863	9.16146	5.33803	3.70388	1.7046	1.18795	3.42392	6.49645	6.42096	33.9213	6.09298	3.74842	16.3216	8.20915
67.275	2.1732	2.58947	1.87609	9.18542	5.31247	3.70244	1.65338	1.1578	3.41155	6.50291	6.41277	32.4128	5.92406	3.79136	16.7722	8.01899
68.77	2.18774	2.57291	1.85134	9.20453	5.26836	3.70134	1.6175	1.10616	3.41298	6.48767	6.22887	32.1728	5.81565	3.90034	17.8164	7.73996
70.265	2.18842	2.60587	1.86329	9.20323	5.27568	3.70132	1.62837	1.07433	3.41205	6.43592	5.69194	32.1858	5.83114	3.97412	18.3454	7.61346
71.76	2.19918	2.73191	1.92324	9.23184	5.243	3.67643	1.62798	1.0679	3.39451	6.36117	5.49419	32.1626	5.89971	3.97979	19.2634	7.60681
73.255	2.16966	2.84449	2.01985	9.23746	5.20611	3.63472	1.61807	1.07182	3.35892	6.29129	5.0171	32.1836	5.9583	3.97182	21.7262	7.88794
74.75	2.13468	3.00437	2.07741	9.21091	5.20733	3.63319	1.61929	1.0666	3.32669	6.28178	3.81739	32.0483	5.97003	4.00727	22.0097	8.18994
76.245	2.11593	3.09066	2.0974	9.17133	5.20031	3.67755	1.62109	1.04116	3.31234	6.30385	3.36141	31.9146	5.90988	3.97299	22.1645	8.8634
77.74	2.06859	3.0777	2.10613	9.09893	5.19672	3.66505	1.62217	1.02027	3.31013	6.26596	3.34573	33.1906	5.83772	3.99728	22.405	9.84266
79.235	2.04033	3.06232	2.10882	8.98023	5.25987	3.65099	1.62803	1.01009	3.3174	6.12537	3.25911	33.4742	5.76276	4.00552	22.9628	10.0344
80.73	2.04544	3.07687	2.13294	8.79423	5.59806	3.66399	1.67763	1.00826	3.31753	6.01339	3.16039	33.855	5.77135	4.12023	24.1629	11.0032
82.225	2.08789	3.15552	2.17558	8.6426	6.87809	3.72719	1.67291	1.01617	3.32453	5.83695	3.17264	34.4612	5.95939	4.26717	24.6407	11.8484
83.72	2.15014	3.25977	2.23208	8.53837	7.73076	3.76253	1.65767	1.01908	3.33848	5.59109	3.24819	34.7644	6.2963	4.25139	24.6524	15.9806
85.215	2.21463	3.33365	2.29339	8.73575	7.99108	3.75034	1.65405	1.03582	3.34853	5.3472	3.28193	35.9802	6.60563	4.19428	24.841	17.3735
86.71	2.26448	3.38903	2.34468	10.88	10.1817	3.74973	1.62559	1.07859	3.36007	5.16662	3.28575	35.3468	6.82449	4.13898	25.1359	17.4007
88.205	2.29518	3.41472	2.36002	14.4718	10.9811	3.73086	1.61866	1.15647	3.37154	5.09187	3.29414	37.5641	6.91289	4.11895	25.1892	17.4053
89.7	2.30045	3.41457	2.358	17.8206	11.0214	3.66365	1.64889	1.23083	3.37432	5.0774	3.33614	37.8	6.91006	4.12476	25.3312	17.6856
91.195	2.32264	3.40829	2.37159	18.966	11.0117	2.52291	1.69357	1.26021	3.37215	5.07568	3.40754	39.876	6.94669	4.0507	25.6885	18.2248
92.69	2.36945	3.3954	2.40455	20.7559	11.5048	2.24525	1.68338	1.27566	3.36048	5.05086	3.46693	40.9334	7.12461	3.73892	26.1787	18.4198
94.185	2.46104	3.3725	2.43222	25.6072	11.8611	2.15468	1.65854	1.27836	3.33632	4.95113	3.50153	40.9946	7.41266	3.37139	26.2912	18.5241
95.68	2.5473	3.31494	2.47502	30.3732	11.8462	2.15031	1.61286	1.2421	3.31446	4.74583	3.5103	44.7946	7.66716	3.23969	26.3147	18.5962
97.175	2.59535	3.30173	2.51063	31.1404	11.8391	2.22207	1.57924	1.21648	3.30638	4.45466	3.52348	49.6069	7.78426	3.10917	26.2821	18.5636
98.67	2.60412	3.33505	2.53404	31.1595	11.8388	2.25587	1.55867	1.20435	3.30532	4.16462	3.60035	50.6943	7.79628	3.02055	25.876	18.3178
100.165	2.60511	3.41163	2.53001	31.19	11.8424	2.23455	1.64971	1.23639	3.18452	3.95747	3.69357	54.544	7.74811	3.01257	25.6342	18.1032
101.66	2.62223	3.51652	2.51694	31.2343	11.867	2.23477	1.79437	1.28006	2.77173	3.89276	3.67594	61.0876	7.71371	2.98112	25.6467	18.1051
103.155	2.63748	3.55414	2.49011	31.1917	11.9108	2.20135	1.91608	1.30977	2.73809	3.93607	3.62289	67.9783	7.73183	2.93877	25.6678	18.1223
104.65	2.64013	3.54672	2.50227	31.1505	11.9672	2.11944	1.97707	1.32221	2.51454	4.00125	3.61752	79.7964	7.69776	2.9139	25.6686	18.1521
106.145	2.64829	3.51348	2.53707	31.1357	12.0314	2.09008	2.35201	1.31729	2.08426	4.00164	3.63311	80.8802	7.67157	2.94392	25.6685	18.1994
107.64	2.63969	3.55019	2.55802	31.1806	12.0507	2.09994	2.67477	1.32878	1.8112	3.91704	3.77466	81.2076	7.69062	2.95036	25.6683	18.2503
109.135	2.62461	3.70772	2.56112	31.2144	11.9742	2.08573	2.62317	1.35961	1.7522	3.75887	4.21647	81.1018	7.70501	2.9457	25.6681	18.2845
110.63	2.62298	4.06321	2.55216	31.2735	11.8285	1.98047	2.62412	1.41424	1.76525	3.62314	4.43025	80.9368	7.67528	2.92032	25.6684	18.3038
112.125	2.62853	4.48603	2.53213	31.3731	11.8024	1.9761	2.628	1.48603	1.75231	3.60645	4.42613	80.7656	7.58718	2.92026	25.6692	18.3141
113.62	2.64805	4.89297	2.51181	31.4572	11.6712	2.06589	2.63174	1.57391	1.72484	3.70303	4.37906	80.9157	7.49284	2.89641	25.4248	18.3116
115.115	2.69837	5.11219	2.51094	31.5599	11.4923	2.20832	2.64547	1.66849	1.69041	3.813	4.3484	82.023	7.45665	2.82883	23.0926	18.3234
116.61	2.73304	5.21788	2.52041	31.6486	11.4563	2.42841	2.6259	1.71787	1.66936	3.94074	4.36495	82.1371	7.45301	2.8016	20.7072	18.3254
118.105	2.73161	5.24787	2.51092	31.818	11.4683	2.43855	2.62965	1.74242	1.64136	4.00856	4.42142	82.1209	7.50755	2.84393	20.4086	18.3264
119.6	2.72799	5.25335	2.51363	31.8191	11.4848	2.57111	2.70208	1.73905	1.63218	4.0019	4.47505	82.1848	7.53538	2.74482	19.4842	18.3061
121.095	2.73159	5.2877	2.5346	31.9157	11.4868	3.06532	2.70186	1.73901	1.67154	3.96966	4.51849	82.2536	7.50644	2.91672	19.137	18.2326
122.59	2.76049	5.39233	2.54715	32.3117	11.4849	3.12218	2.71404	1.77991	1.77812	3.98462	4.55272	82.319	7.44207	3.49362	17.4095	18.2034
124.085	2.89121	5.49565	2.51941	33.8384	11.4884	3.15561	2.73836	1.89169	1.91754	4.08157	4.57673	82.415	7.37655	4.78563	15.2025	18.0584
125.58	3.21299	5.61777	2.51304	34.8761	11.4898	3.48705	2.7557	2.10086	2.03305	4.23793	4.5787	82.4391	7.31232	5.3288	14.7452	17.9105
127.075	3.62472	5.67438	2.50893	35.2688	11.4962	4.14055	2.84596	2.35644	2.10281	4.39812	4.58032	82.2547	7.26865	6.21609	14.6748	17.6198
128.57	3.93421	5.70199	2.52062	36.21	11.4759	4.46464	2.87214	2.58819	2.1322	4.5079	4.61023	82.0634	7.25209	6.29846	14.0839	17.0291
130.065	3.97327	5.70441	2.78924	36.9365	11.4168	4.75418	2.88031	2.80669	2.14394	4.55284	4.68124	85.8282	7.25565	6.39625	13.1162	16.762
131.56	4.32014	5.73404	3.50458	36.9953	11.1251	4.85949	2.85968	2.9334	2.3283	4.55888	4.76876	91.4193	7.30873	7.26869	10.4961	16.1754
133.055	4.76525	5.78851	3.6076	37.0382	10.2614	4.95997	2.87176	2.99473	2.57009	4.56675	4.84009	93.5002	7.30422	7.9108	9.98695	14.9081
134.55	5.09417	5.73372	3.85625	37.0736	9.80895	5.10509	2.88551	3.02451	2.78806	4.59888	4.85447	97.5105	7.18392	7.92267	9.91998	10.2348
136.045	5.52538	5.76865	6.01193	36.9587	9.37632	5.26908	2.8967	3.02965	2.95096	4.64949	4.84619	99.0282	7.02126	7.92642	9.46077	8.73246
137.54	5.68432	6.301	10.2012	36.177	6.61136	5.43055	2.90444	3.01434	3.02269	4.69002	4.9672	99.1818	6.8396	7.9978	9.06609	8.69395
139.035	5.80977	7.46457	11.3859	34.6612	6.09474	5.60556	2.92276	2.98644	3.05963	4.7075	5.29229	98.7018	6.78102	8.00984	9.0638	8.52127
140.53	5.82932	7.6556	11.3909	33.1797	6.00364	5.77695	2.89499	2.96073	3.09522	4.70716	5.35759	99.952	6.88097	8.03331	8.52159	7.52897
142.025	5.91564	8.52713	11.385	32.7293	5.928	5.93439	2.89	2.95117	3.12579	4.71379	5.29815	99.5755	7.05856	8.03599	7.11858	6.37266
143.52	6.4777	10.9629	11.3869	30.6917	4.47656	6.08146	2.89288	2.94593	3.14918	4.73815	5.27571	99.674	7.2418	8.03624	5.42471	6.02468
145.015	6.80596	11.5115	11.3784	26.8321	4.06524	6.17507	2.93605	2.94375	3.16306	4.76358	5.26498	99.7192	7.31887	8.0778	5.22023	5.86823
146.51	6.91539	12.4278	11.5824	21.5995	4.18957	6.3418	2.96174	2.94343	3.16874	4.80228	5.26266	97.1839	7.31149	8.28644	5.06189	5.54187
148.005	7.07745	12.4984	11.9702	21.3722	4.25794	6.43239	2.96319	2.94385	3.27212	4.8317	5.24529	95.7052	7.22739	8.61933	5.07118	5.05831
149.5	7.27176	12.7405	11.9882	21.5187	4.33694	6.48375	2.95495	2.94249	3.57346	4.8305	5.17234	94.6326	7.32491	9.16192	5.07476	4.86652

## Sheet: 缓冲阶段
Time_ms	L_股直肌	L_股外侧肌	L_股内侧肌	L_半腱肌	L_胫骨前肌	L_腓骨长肌	L_外侧腓肠肌	L_比目鱼肌	R_股直肌	R_股外侧肌	R_股内侧肌	R_半腱肌	R_胫骨前肌	R_腓骨长肌	R_外侧腓肠肌	R_比目鱼肌
0	7.31439	13.0278	11.9886	21.5578	4.37377	6.50117	2.93742	2.94006	3.68033	4.82555	5.14855	93.597	7.45741	9.44013	5.08102	4.87526
0.23	7.32682	13.1228	11.9923	21.5987	4.38868	6.50852	2.92505	2.93868	3.72284	4.82451	5.14253	93.2859	7.52555	9.49693	5.08059	4.88936
0.46	7.33926	13.2179	11.996	21.6396	4.40358	6.51587	2.91268	2.93731	3.76536	4.82346	5.13651	92.9748	7.5937	9.55373	5.08015	4.90347
0.69	7.34579	13.2579	12.0228	21.6583	4.41343	6.5225	2.90087	2.937	3.79692	4.82371	5.13569	92.8943	7.63676	9.56361	5.07551	4.92275
0.92	7.35107	13.2863	12.0544	21.6724	4.42222	6.52896	2.88918	2.93691	3.82618	4.82423	5.13596	92.8623	7.67455	9.56361	5.06999	4.94312
1.15	7.35281	13.2948	12.1546	21.682	4.42567	6.53514	2.87851	2.93878	3.84655	4.82596	5.13958	92.725	7.68898	9.59557	5.06209	4.96776
1.38	7.35267	13.2928	12.2914	21.6892	4.42628	6.54115	2.8684	2.9417	3.86217	4.82834	5.14499	92.5316	7.69095	9.64459	5.05293	4.99468
1.61	7.35241	13.2895	12.5031	21.7109	4.42284	6.54723	2.8575	2.94661	3.87422	4.83172	5.15145	91.8224	7.68654	9.71664	5.04332	5.02423
1.84	7.35205	13.2847	12.7965	21.7484	4.41496	6.55339	2.84574	2.95369	3.88236	4.83619	5.15908	90.5504	7.67516	9.81384	5.03322	5.05664
2.07	7.3544	13.2803	13.098	21.7872	4.40495	6.55924	2.83322	2.96223	3.88971	4.84113	5.16666	88.9956	7.66429	9.90485	5.02297	5.08956
2.3	7.36295	13.2769	13.4185	21.829	4.39004	6.5644	2.81895	2.97413	3.89526	4.84711	5.17412	86.7944	7.65461	9.98173	5.01236	5.12365
2.53	7.37413	13.2736	13.7202	21.8699	4.3747	6.56926	2.80506	2.9867	3.90053	4.85312	5.18139	84.7203	7.64953	10.0543	5.00183	5.15736
2.76	7.4028	13.2706	13.8977	21.9051	4.35646	6.57214	2.79375	3.00373	3.90391	4.85929	5.18744	83.4936	7.67516	10.0986	4.99183	5.18848
2.99	7.43147	13.2676	14.0752	21.9402	4.33822	6.57503	2.78243	3.02077	3.9073	4.86546	5.19348	82.2669	7.70079	10.1429	4.98183	5.21959
3.22	7.4878	13.2648	14.1269	21.9771	4.31895	6.57655	2.77861	3.04259	3.90783	4.87104	5.19746	82.209	7.76902	10.1744	4.98031	5.24507
3.45	7.54538	13.2621	14.1728	22.014	4.29963	6.57802	2.77513	3.06463	3.90823	4.8766	5.20135	82.2041	7.83919	10.2053	4.97916	5.27028
3.68	7.62396	13.2595	14.1872	22.0514	4.27799	6.57927	2.77561	3.09034	3.90879	4.88221	5.20305	81.4147	7.90906	10.2355	4.98473	5.28951
3.91	7.70837	13.2571	14.1929	22.089	4.25569	6.58046	2.7772	3.11708	3.9094	4.88784	5.20415	80.4073	7.97886	10.2656	4.99217	5.30708
4.14	7.79796	13.2551	14.1973	22.1231	4.22996	6.58167	2.77847	3.14666	3.91224	4.89466	5.20316	78.5116	8.03469	10.2962	4.99889	5.31886
4.37	7.89087	13.2534	14.2009	22.1549	4.20203	6.5829	2.77954	3.17808	3.91651	4.90224	5.20084	76.045	8.08155	10.3271	5.00516	5.32693
4.6	7.97785	13.2524	14.2109	22.1816	4.1723	6.58422	2.78205	3.21159	3.92187	4.9113	5.19697	73.7401	8.1251	10.3558	5.01162	5.33062
4.83	8.05712	13.2522	14.229	22.2019	4.14022	6.58567	2.78646	3.24782	3.92865	4.92228	5.19108	71.6455	8.16432	10.3815	5.01833	5.32861
5.06	8.13112	13.2525	14.2572	22.2197	4.10814	6.58745	2.79217	3.28521	3.93545	4.93406	5.18474	69.9338	8.20635	10.4039	5.02599	5.32433
5.29	8.19022	13.2541	14.3137	22.2307	4.07604	6.59015	2.80156	3.32589	3.9423	4.94807	5.17713	69.3072	8.25634	10.4164	5.03637	5.31363
5.52	8.24828	13.2558	14.3766	22.2412	4.04409	6.59294	2.80795	3.36688	3.94908	4.96215	5.16973	68.7353	8.30727	10.4277	5.04714	5.30234
5.75	8.29537	13.2578	14.5069	22.2475	4.01365	6.59662	2.78282	3.41106	3.95511	4.97705	5.16456	68.7369	8.36818	10.4269	5.06199	5.28491
5.98	8.34247	13.2599	14.6373	22.2537	3.9832	6.60029	2.7577	3.45524	3.96113	4.99195	5.15939	68.7384	8.42909	10.4261	5.07685	5.26749
6.21	8.38519	13.2611	14.8777	22.253	3.95391	6.60312	2.66858	3.50193	3.96619	5.00549	5.15941	68.5289	8.47983	10.4275	5.09685	5.24591
6.44	8.4275	13.2623	15.1285	22.2517	3.92474	6.60587	2.57337	3.54885	3.97116	5.01891	5.15992	68.2994	8.52959	10.429	5.11734	5.22392
6.67	8.46454	13.263	15.4703	22.2409	3.89702	6.60685	2.45601	3.59809	3.97499	5.03034	5.16311	68.0743	8.555	10.4333	5.14062	5.20084
6.9	8.49972	13.2635	15.8443	22.2267	3.86983	6.60721	2.33084	3.64815	3.97842	5.04106	5.16726	67.8508	8.57182	10.4384	5.16487	5.17737
7.13	8.52805	13.2646	16.2261	22.2151	3.84444	6.60672	2.23095	3.70064	3.9807	5.05027	5.16884	67.745	8.57409	10.4408	5.18667	5.15426
7.36	8.5511	13.2662	16.6138	22.2055	3.82043	6.60559	2.1505	3.75501	3.98208	5.05832	5.16846	67.7298	8.56518	10.441	5.20657	5.13143
7.59	8.57003	13.2695	16.947	22.2051	3.79742	6.60471	2.09467	3.81118	3.98269	5.06557	5.16257	67.7289	8.55889	10.4527	5.22168	5.10873
7.82	8.58256	13.2757	17.1951	22.2189	3.77595	6.60423	2.07715	3.87013	3.9821	5.07158	5.14813	67.7504	8.55667	10.4825	5.22934	5.08622
8.05	8.59373	13.2834	17.4051	22.2346	3.75459	6.60396	2.06567	3.92958	3.98123	5.07728	5.12973	67.7722	8.55945	10.5144	5.23531	5.06368
8.28	8.60004	13.2967	17.4775	22.2575	3.7336	6.60445	2.07595	3.99085	3.97937	5.08188	5.09712	67.7951	8.58024	10.5541	5.23522	5.04103
8.51	8.60617	13.3107	17.5467	22.2801	3.71255	6.60493	2.08628	4.05204	3.97749	5.08644	5.06393	67.8182	8.60146	10.5923	5.23522	5.01843
8.74	8.60843	13.3397	17.5469	22.2974	3.69027	6.60519	2.0975	4.11184	3.97509	5.09008	5.01785	67.843	8.63202	10.5967	5.23723	4.99707
8.97	8.61069	13.3688	17.5471	22.3147	3.66798	6.60545	2.10872	4.17163	3.97269	5.09371	4.97178	67.8679	8.66258	10.6011	5.23925	4.97571
9.2	8.61106	13.4361	17.578	22.3286	3.64413	6.60506	2.11539	4.228	3.97008	5.09667	4.92401	67.8906	8.69044	10.6063	5.24274	4.95816
9.43	8.61116	13.509	17.6134	22.3419	3.62004	6.60457	2.12138	4.28386	3.96744	5.09953	4.87598	67.9131	8.71789	10.6116	5.24646	4.94117
9.66	8.61151	13.6213	17.6917	22.3553	3.59553	6.60382	2.12397	4.33676	3.96476	5.10184	4.83594	67.932	8.74307	10.6196	5.24853	4.92919
9.89	8.61197	13.7507	17.7887	22.3686	3.57084	6.60296	2.12508	4.38838	3.96206	5.10391	4.7994	67.9495	8.76726	10.6288	5.24987	4.9194
10.12	8.61303	13.8661	17.9074	22.3811	3.5471	6.60217	2.12543	4.43804	3.95963	5.1055	4.77425	67.9608	8.79214	10.6335	5.25042	4.91412
10.35	8.61464	13.9688	18.0459	22.3928	3.52423	6.60143	2.12509	4.48589	3.95744	5.10665	4.75953	67.9664	8.81765	10.6341	5.25024	4.91299
10.58	8.61655	14.036	18.1941	22.4026	3.50285	6.60066	2.12571	4.53255	3.95564	5.10742	4.75374	67.9638	8.84549	10.6344	5.24988	4.91539
10.81	8.61901	14.0368	18.3606	22.4086	3.48425	6.59985	2.1281	4.57698	3.95457	5.10748	4.7647	67.9456	8.87774	10.6342	5.24917	4.92445
11.04	8.6217	14.0373	18.533	22.4134	3.46654	6.5988	2.13125	4.62087	3.95367	5.1073	4.77947	67.9231	8.91234	10.6343	5.24831	4.93552
11.27	8.62552	14.0366	18.734	22.4127	3.45305	6.59666	2.13804	4.66216	3.95364	5.10595	4.81235	67.8795	8.95818	10.6356	5.24678	4.95619
11.5	8.62934	14.0359	18.9349	22.412	3.43956	6.59452	2.14483	4.70346	3.9536	5.1046	4.84522	67.8358	9.00401	10.6369	5.24526	4.97686
11.73	8.63551	14.1387	19.1831	22.4075	3.43008	6.59107	2.1558	4.7416	3.95408	5.10133	4.89026	67.81	9.06955	10.6424	5.24268	5.00661
11.96	8.64167	14.2415	19.4312	22.4029	3.4206	6.58763	2.16676	4.77974	3.95456	5.09806	4.93529	67.7842	9.13509	10.6478	5.2401	5.03635
12.19	8.64977	14.3777	19.7149	22.3982	3.41372	6.5841	2.17954	4.81496	3.95543	5.09297	4.98139	67.7881	9.21672	10.6591	5.23685	5.06886
12.42	8.65828	14.5209	20.006	22.3933	3.40738	6.58055	2.1927	4.84957	3.95639	5.0875	5.02772	67.7982	9.30173	10.6716	5.23346	5.10197
12.65	8.66779	14.6313	20.3062	22.3888	3.40325	6.57653	2.20558	4.88171	3.95817	5.08092	5.07008	67.8112	9.39415	10.684	5.22899	5.13563
12.88	8.67784	14.7243	20.6114	22.3843	3.4003	6.57226	2.21831	4.91254	3.96038	5.07376	5.11031	67.8259	9.49051	10.6962	5.22394	5.1696
13.11	8.68845	14.7874	20.9086	22.3793	3.39871	6.56754	2.22961	4.94157	3.9641	5.06633	5.1463	67.8377	9.58635	10.7051	5.21739	5.20484
13.34	8.69966	14.8182	21.1973	22.3736	3.39863	6.56231	2.23936	4.96862	3.96945	5.05862	5.17767	67.8462	9.68161	10.7101	5.20919	5.24148
13.57	8.71105	14.8382	21.4784	22.3669	3.3983	6.5572	2.2478	4.99458	3.97696	5.05115	5.20671	67.834	9.77264	10.714	5.20038	5.27918
13.8	8.72285	14.8337	21.7424	22.358	3.39742	6.55237	2.25326	5.01801	3.98936	5.04424	5.23045	67.7744	9.85402	10.715	5.19015	5.31932
14.03	8.73441	14.8277	22.0039	22.3485	3.39583	6.54761	2.25796	5.04108	4.00324	5.03763	5.25372	67.6968	9.93253	10.716	5.17998	5.35949
14.26	8.74437	14.8109	22.2495	22.3351	3.38955	6.54332	2.2576	5.06179	4.02696	5.03304	5.27389	67.4992	9.99197	10.7162	5.1702	5.39984
14.49	8.75434	14.7941	22.4951	22.3216	3.38326	6.53902	2.25723	5.0825	4.05069	5.02845	5.29406	67.3016	10.0514	10.7165	5.16041	5.44019
14.72	8.75962	14.783	22.7196	22.3035	3.37273	6.53336	2.25357	5.10242	4.08359	5.02758	5.31578	67.0382	10.0904	10.7165	5.15386	5.47872
14.95	8.76468	14.7722	22.9432	22.2852	3.362	6.52763	2.24976	5.1223	4.11691	5.02688	5.33757	66.7718	10.1286	10.7166	5.14747	5.51717
15.18	8.76543	14.7944	23.1312	22.2649	3.35202	6.51823	2.24848	5.14267	4.1493	5.0294	5.36405	66.5659	10.1555	10.7167	5.14506	5.55527
15.41	8.76498	14.8259	23.3094	22.2441	3.34225	6.50781	2.24791	5.16318	4.18144	5.03283	5.39182	66.3769	10.1793	10.7168	5.14376	5.59326
15.64	8.7625	14.8929	23.4459	22.2246	3.33415	6.49381	2.24883	5.18376	4.20575	5.03694	5.42302	66.261	10.1986	10.718	5.14391	5.62986
15.87	8.75873	14.9828	23.5556	22.2058	3.32713	6.47752	2.25071	5.2044	4.22502	5.0415	5.45641	66.1922	10.2151	10.7199	5.14501	5.66555
16.1	8.75473	15.0551	23.6376	22.1878	3.32071	6.46117	2.25287	5.22432	4.23776	5.04442	5.48813	66.1491	10.2296	10.7229	5.14626	5.69795
16.33	8.75043	15.1044	23.6836	22.1709	3.31509	6.44476	2.2554	5.24333	4.242	5.04521	5.51769	66.1393	10.2414	10.7271	5.14769	5.72606
16.56	8.74637	15.1402	23.7206	22.1522	3.30961	6.43033	2.25857	5.26163	4.24453	5.04451	5.54275	66.1329	10.2519	10.7314	5.15139	5.75181
16.79	8.74294	15.138	23.7322	22.1287	3.30457	6.42151	2.26354	5.27796	4.24222	5.03961	5.55505	66.1359	10.2585	10.736	5.16151	5.77087
17.02	8.7396	15.1489	23.7431	22.1038	3.29953	6.41335	2.26858	5.29408	4.24033	5.03442	5.56583	66.1391	10.2647	10.7404	5.17224	5.78942
17.25	8.73709	15.299	23.7459	22.0628	3.29444	6.41214	2.27438	5.30805	4.24287	5.02617	5.5608	66.1445	10.2653	10.7433	5.18945	5.80271
17.48	8.73457	15.4491	23.7488	22.0218	3.28934	6.41093	2.28018	5.32202	4.24542	5.01792	5.55577	66.1498	10.266	10.7462	5.20667	5.81599
17.71	8.73419	15.695	23.7538	21.9707	3.28364	6.41199	2.28437	5.33466	4.25919	5.00897	5.55651	66.158	10.2627	10.7466	5.21521	5.82721
17.94	8.73402	15.95	23.759	21.9186	3.27787	6.41326	2.2884	5.34718	4.27404	4.99995	5.5578	66.1664	10.2589	10.7467	5.22292	5.83823
18.17	8.73743	16.1408	23.7737	21.8796	3.27028	6.4148	2.28949	5.35869	4.3015	4.99077	5.58632	66.1749	10.2541	10.7447	5.2243	5.84804
18.4	8.7421	16.3089	23.7918	21.8454	3.26206	6.41644	2.28954	5.36984	4.3334	4.98154	5.62445	66.1836	10.2489	10.742	5.22343	5.85742
18.63	8.7494	16.4332	23.8176	21.8257	3.2511	6.41858	2.28509	5.37975	4.37781	4.97235	5.68933	66.189	10.244	10.7387	5.22165	5.86509
18.86	8.75871	16.5237	23.8494	21.8172	3.23804	6.42111	2.27718	5.3887	4.43184	4.96321	5.7748	66.192	10.2395	10.735	5.21916	5.87144
19.09	8.76879	16.6031	23.8793	21.812	3.22379	6.42321	2.26657	5.39661	4.49512	4.95455	5.87453	66.1924	10.2354	10.7321	5.21654	5.87655
19.32	8.78005	16.6652	23.9064	21.8119	3.20766	6.42468	2.25177	5.40291	4.57281	4.94666	5.99645	66.1888	10.2322	10.7308	5.21371	5.87974
19.55	8.79132	16.7195	23.9302	21.8115	3.19215	6.42345	2.23768	5.40872	4.65396	4.93926	6.12337	66.1838	10.2293	10.7302	5.21029	5.88258
19.78	8.80264	16.7459	23.942	21.8102	3.1788	6.41254	2.22616	5.41282	4.7476	4.93369	6.26832	66.1739	10.2277	10.7324	5.20474	5.88414
20.01	8.81396	16.7712	23.9534	21.8087	3.16567	6.4005	2.21501	5.41686	4.84139	4.92823	6.41397	66.1636	10.2262	10.7346	5.1989	5.88566
20.24	8.82532	16.7714	23.9557	21.8035	3.15723	6.36374	2.21216	5.41941	4.93854	4.92544	6.57522	66.1455	10.227	10.7344	5.18675	5.88638
20.47	8.83669	16.7717	23.9581	21.7983	3.14878	6.32697	2.20932	5.42196	5.03569	4.92265	6.73647	66.1274	10.2278	10.7342	5.1746	5.88709
20.7	8.84833	16.7697	23.9579	21.7843	3.14287	6.28297	2.20915	5.42334	5.12968	4.92227	6.90695	66.1102	10.2318	10.7262	5.15934	5.88673
20.93	8.86001	16.7673	23.9573	21.769	3.13734	6.23788	2.20939	5.42454	5.22321	4.92224	7.07882	66.0931	10.2363	10.717	5.14362	5.88621
21.16	8.87075	16.7691	23.9566	21.7387	3.13307	6.20722	2.2086	5.42495	5.31354	4.92319	7.24922	66.0843	10.2438	10.7026	5.12954	5.88446
21.39	8.88108	16.7727	23.9558	21.7018	3.12934	6.18288	2.20737	5.42502	5.40248	4.92457	7.41899	66.0791	10.2527	10.6861	5.11617	5.88217
21.62	8.88904	16.7767	23.956	21.6489	3.12687	6.16791	2.20597	5.42485	5.4878	4.9255	7.5778	66.0747	10.2634	10.6676	5.10561	5.87906
21.85	8.89483	16.781	23.957	21.5815	3.12552	6.16151	2.20443	5.42447	5.5698	4.92602	7.72655	66.0713	10.2756	10.6473	5.09763	5.87521
22.08	8.89868	16.7809	23.9591	21.5053	3.12477	6.15673	2.203	5.42405	5.64627	4.92579	7.86289	66.0651	10.2882	10.6252	5.09146	5.87123
22.31	8.89888	16.7727	23.9631	21.4127	3.1251	6.15495	2.20179	5.42357	5.71239	4.92416	7.97593	66.054	10.3015	10.5997	5.08871	5.867
22.54	8.89851	16.7642	23.9679	21.3179	3.12535	6.15299	2.20023	5.42307	5.77371	4.92208	8.08236	66.0419	10.3147	10.5726	5.08646	5.86286
22.77	8.89543	16.7541	23.9759	21.2122	3.12518	6.15019	2.19706	5.42253	5.81218	4.91783	8.15739	66.0249	10.3276	10.5383	5.08659	5.85915
23	8.89235	16.7441	23.9839	21.1065	3.125	6.14739	2.19389	5.42198	5.85065	4.91357	8.23243	66.0078	10.3405	10.5039	5.08672	5.85544

## Sheet: 推蹬阶段
Time_ms	L_股直肌	L_股外侧肌	L_股内侧肌	L_半腱肌	L_胫骨前肌	L_腓骨长肌	L_外侧腓肠肌	L_比目鱼肌	R_股直肌	R_股外侧肌	R_股内侧肌	R_半腱肌	R_胫骨前肌	R_腓骨长肌	R_外侧腓肠肌	R_比目鱼肌
0	8.88616	16.7801	24.0236	20.7855	3.12113	6.13642	2.17988	5.42268	5.86607	4.89778	8.32899	65.9658	10.3682	10.3965	5.08637	5.84596
3.14	9.0617	17.0919	26.2406	16.2918	3.09979	5.70987	2.10147	5.76102	6.62602	4.69177	8.40635	65.7999	10.5614	9.49322	5.04844	5.70896
6.28	9.0154	17.4003	26.59	12.1511	4.72089	5.0361	2.02486	8.13161	7.62784	4.49075	8.79999	63.9992	10.6422	9.06776	5.01168	5.80638
9.42	8.79559	17.6924	33.6386	11.279	5.41939	4.81625	2.18576	13.071	8.03216	4.65364	9.44122	46.8685	10.5331	7.90538	5.06347	5.86747
12.56	8.56793	18.0368	40.0204	11.3528	5.53378	5.63197	2.28124	20.5598	7.95881	4.98309	10.8205	30.9931	10.4066	8.35813	5.1251	5.97096
15.7	9.8156	18.0868	39.6038	11.8011	5.71577	6.0934	2.49619	21.2754	8.00749	5.01882	12.1437	27.6214	12.3095	8.57606	4.31585	6.65955
18.84	11.4269	17.9147	39.9177	11.7881	7.09546	6.0747	2.86645	21.9994	8.02852	5.23628	12.2786	17.4759	13.0016	9.33723	4.32312	8.14644
21.98	13.7984	16.8836	43.1003	11.7359	11.8645	6.05617	3.12921	23.2908	8.40741	5.59228	13.542	14.356	13.99	9.48616	4.25614	9.23637
25.12	14.304	17.7032	43.0826	11.3333	16.8928	6.8412	3.30422	23.6207	9.13678	6.169	13.9765	14.5521	14.4488	9.77439	4.20779	9.65021
28.26	14.2703	19.4215	43.0675	10.3102	21.581	9.9417	3.54976	42.2442	12.0619	6.21539	14.4631	15.5989	14.318	9.79542	4.16602	9.60994
31.4	14.2716	20.0255	43.2638	9.21142	22.9737	11.0337	3.96273	52.9702	12.8672	6.10744	15.2997	16.1618	18.1085	10.7322	4.44695	9.72176
34.54	14.4069	26.3918	43.0817	9.52811	28.9478	11.4963	4.28075	53.7227	13.9543	6.02151	16.2813	16.3643	19.2554	12.651	4.9496	12.0155
37.68	19.1283	26.4974	47.6486	9.7196	30.439	12.2957	4.39208	54.018	14.2477	6.28595	18.065	15.4468	46.2293	16.5432	5.46582	14.2851
40.82	20.4629	27.1024	47.0656	9.25042	36.4957	15.4738	4.54802	55.3309	16.4642	6.29047	21.2269	14.7359	64.6737	17.8906	5.62253	26.7573
43.96	21.2484	33.9212	48.0818	9.33601	37.3522	16.8495	4.67298	58.6822	16.5853	6.11752	31.0929	14.1963	66.682	19.0778	5.43759	36.5067
47.1	21.5551	35.7594	50.8352	9.91668	41.0865	20.1901	6.79377	63.8829	16.6738	6.17552	32.1046	13.6867	72.4126	21.8226	5.36158	40.2031
50.24	21.8033	36.5063	51.2246	10.6599	43.3761	21.1435	8.16783	70.9133	17.964	7.26487	33.1155	13.4394	83.4986	23.8606	5.44795	53.8907
53.38	21.8097	36.489	51.2328	10.8987	44.4184	21.2383	8.25755	73.2658	18.1005	8.3981	33.3218	13.6722	89.194	24.6707	5.5471	65.5658
56.52	21.7729	36.8037	51.0998	10.9026	45.3952	21.2844	8.46752	73.5548	17.7208	8.51775	33.2659	14.4058	90.5811	25.7258	5.59907	68.3234
59.66	23.886	37.4641	46.9503	10.6309	45.4903	21.4965	8.52246	74.0747	18.4881	8.61611	33.1798	15.3473	91.4114	27.9917	6.18922	68.733
62.8	29.0967	37.4205	47.3441	10.3195	45.7228	21.7428	8.48638	74.2217	21.0651	8.37269	32.7413	15.703	92.4371	29.7881	6.00969	73.85
65.94	43.3825	37.6664	49.9757	9.91814	45.8132	21.7407	8.4359	78.4098	22.1829	8.72618	32.3547	15.581	94.287	29.8124	5.95652	79.2275
69.08	46.5611	38.4932	58.8494	9.85325	45.6942	21.706	8.33146	83.2599	23.1421	17.4792	32.4788	16.5694	94.5611	30.9645	6.73501	79.486
72.22	46.2858	42.6362	57.2122	9.89223	44.7895	21.6421	8.3481	85.6658	25.3651	28.2202	32.0131	17.3608	94.684	31.9995	12.0815	79.8378
75.36	48.2399	45.6223	57.5682	10.3222	43.005	21.4194	9.19898	86.1252	26.4787	29.8461	32.0708	17.8295	95.5049	31.8029	13.4303	80.239
78.5	50.609	47.6353	59.7921	11.0101	40.8573	20.1543	9.2648	80.8135	25.5377	31.4055	32.0263	17.5257	97.5545	32.4192	13.4573	80.5329
81.64	54.8427	48.2389	59.702	10.9895	40.3569	19.5101	9.39345	76.4225	25.1915	41.0071	32.4008	18.4025	97.3263	35.7954	14.4469	81.8839
84.78	61.5967	45.7263	59.3683	10.4944	36.1057	19.3141	9.35756	80.3683	24.605	55.57	33.1991	18.6706	99.5604	42.2124	14.8405	84.1527
87.92	60.8024	46.8905	56.4846	9.53274	35.3979	18.9652	9.3103	83.7668	24.5936	60.9002	39.2482	18.4686	93.1827	41.241	14.6834	84.6
91.06	63.8976	51.0095	56.8223	10.2808	28.4191	16.4884	9.21116	84.2365	23.7531	62.8898	38.5797	18.2548	80.5181	41.3673	14.7304	81.922
94.2	64.5559	49.2427	55.9217	11.0596	27.9297	15.5553	9.22224	82.0886	26.2735	66.0928	34.1994	18.2626	78.6907	41.6353	14.8963	77.7096
97.34	67.0991	50.6643	54.33	10.9924	25.5293	10.9405	8.12521	78.7383	28.1135	68.6681	32.7817	18.217	75.5848	40.3996	14.8995	76.5284
100.48	67.5969	50.5308	54.5692	10.6899	21.2103	8.58836	6.54017	73.2279	27.2144	71.5982	32.2605	18.3842	64.779	39.5774	14.8873	68.1484
103.62	72.4169	59.8891	54.9147	11.2084	19.4423	8.9344	6.53956	70.656	26.9755	72.5472	32.0853	18.1983	56.2243	39.0918	14.8753	56.905
106.76	73.0618	66.3453	55.0912	11.9378	16.1191	9.05965	6.49837	70.4623	27.7723	72.5998	32.3791	17.6764	57.7722	38.746	14.9117	54.6051
109.9	73.2272	68.9523	55.1154	12.9155	16.6095	8.65348	6.48093	69.6011	31.6327	73.2765	32.3122	16.8317	59.9703	42.0455	14.9287	57.1895
113.04	71.1749	68.945	52.4502	14.1035	21.777	7.7744	6.95201	68.1601	30.9068	74.6894	32.4127	16.1737	60.4899	43.3134	15.211	52.4959
116.18	67.7429	69.2667	51.8027	15.5251	51.4661	7.12106	8.12239	63.7189	31.7393	75.9263	32.7541	15.9336	59.5073	48.009	15.348	43.3877
119.32	67.3549	69.3449	49.5157	16.8084	59.0657	7.05371	8.56328	57.2234	36.411	74.9157	33.051	14.3941	59.5446	57.4225	15.0682	42.8813
122.46	68.7202	66.9856	56.763	16.9092	62.5695	7.18129	8.51071	52.6858	42.21	71.5305	33.3697	13.4439	60.0878	57.0438	12.1627	43.3775
125.6	74.3052	64.8929	57.2007	17.0045	63.7831	7.17164	7.51409	51.6284	43.5667	70.8882	33.5278	12.8869	59.3558	57.4495	9.92056	43.5189
128.74	74.3774	63.0162	56.8598	17.2471	63.7906	7.31204	7.42498	50.3574	43.4543	70.5892	36.9435	12.5248	56.4551	58.5558	9.95278	43.1949
131.88	75.5933	65.4806	68.1482	17.4813	63.8658	7.77744	7.21663	45.4884	43.5421	66.2005	37.0576	10.757	56.6349	56.4902	8.82378	41.0169
135.02	69.7614	69.713	71.5916	17.4855	64.0214	7.9305	7.70461	38.8373	43.6468	55.0233	36.5474	9.70941	53.7616	52.353	7.73913	35.2248
138.16	69.2378	69.2322	73.6057	18.008	64.1439	9.24072	8.03176	34.466	48.6199	47.9749	29.7164	9.69914	51.8624	52.335	8.01223	33.3587
141.3	66.2502	67.0269	72.9258	19.5551	66.2225	9.8967	8.11324	33.1535	51.7004	46.7478	30.239	9.87622	52.306	53.9981	8.11724	33.3228
144.44	65.2474	66.2275	72.8908	19.7054	82.0162	9.7885	9.15665	33.2148	54.5509	42.9337	27.7862	9.7028	52.0557	53.6146	7.85877	33.3334
147.58	62.5121	64.9915	72.0397	19.52	93.2892	9.8217	9.56437	32.1646	53.943	39.1149	27.8258	9.89648	54.6371	53.9877	7.93762	32.7105
150.72	61.9942	66.7262	73.8101	19.699	97.0742	10.0371	9.52569	31.2146	53.9815	33.5396	27.1115	10.3356	53.337	56.9312	8.16627	32.4826
153.86	57.8031	59.5711	73.5488	21.3971	99.7961	9.61314	9.56139	31.509	54.385	31.7498	26.9638	10.3513	53.0671	57.0396	8.40263	32.7881
157	58.2947	55.4036	74.1736	23.7659	99.8797	9.54704	10.6481	32.4485	55.2216	31.726	26.7254	10.4266	49.7257	57.8962	8.35038	30.1503
160.14	60.2317	52.292	77.0372	24.7362	99.9719	12.2618	11.5966	33.1983	56.7946	30.3313	27.0025	11.1933	44.4699	55.2612	7.8562	23.8872
163.28	63.6172	53.5623	78.9419	24.4121	99.4751	12.7558	16.6366	34.0259	60.518	27.1174	27.0142	10.9037	41.9774	52.9804	9.35239	21.09
166.42	61.3313	53.7408	79.3689	24.2915	88.0517	15.7453	26.3229	34.2274	60.0897	23.417	27.7135	10.8483	38.5317	49.7296	12.5851	19.7328
169.56	59.9383	68.7029	75.5204	25.5863	82.6823	16.0136	27.0168	33.7148	58.2652	22.2045	27.3122	10.9222	37.0706	38.8716	24.0591	20.2418
172.7	59.5248	69.6973	76.466	27.1501	80.0848	16.1573	32.3104	34.1546	53.1812	22.0923	26.9263	12.8983	35.8778	42.8821	24.7903	21.8878
175.84	50.9931	70.5252	78.4558	27.9608	78.9996	16.5306	34.8726	36.9013	51.6012	21.3311	27.9421	18.2102	34.4135	43.066	26.0919	34.8254
178.98	47.6707	73.0778	80.4518	27.7581	79.0041	16.6288	36.9552	37.7018	51.656	20.7094	23.5989	25.2853	34.4963	42.8884	26.2158	34.8277
182.12	41.1892	74.4897	75.0576	27.6108	78.9666	18.0276	38.8194	37.6993	51.5887	20.6086	26.1414	36.3312	33.277	43.1018	26.3495	34.8096
185.26	40.94	71.931	76.8922	29.751	78.856	24.0766	43.3858	36.7767	51.8939	20.7581	34.9442	39.2833	30.9646	42.282	28.7306	35.9814
188.4	40.9354	73.572	83.0266	31.6903	78.802	29.0053	48.4249	32.9094	47.7834	20.9054	35.8814	39.3901	29.3193	44.7075	43.0481	45.2977
191.54	40.8919	74.9112	89.2729	31.3799	77.65	41.8999	55.9007	30.4321	45.4315	19.7875	34.6952	41.0285	27.5325	44.1132	54.5813	47.5921
194.68	40.8411	78.0135	89.5296	30.9911	60.1999	48.0562	58.4224	30.4646	42.3122	18.3558	36.0058	45.3985	27.019	45.2194	80.5944	53.7226
197.82	40.7882	77.7097	90.2784	32.0903	43.0893	50.9351	60.3886	30.5467	41.5618	18.4995	37.3362	52.3247	15.9178	50.3113	82.0474	54.7521
200.96	40.7737	78.3022	90.0632	33.2663	27.2046	51.7169	74.4482	30.0604	41.7598	17.7626	42.0061	54.1284	14.7734	46.5342	83.8048	55.3358
204.1	46.8794	79.4817	93.0079	32.6949	14.4451	53.3562	74.6183	29.0312	42.2286	15.9086	43.7814	55.2011	14.2006	46.5273	84.4471	55.2918
207.24	51.4861	81.2472	95.4059	30.9147	14.15	54.3206	74.8245	27.6355	41.5884	15.9369	47.3713	61.9157	12.1603	46.7263	85.2177	55.6233
210.38	54.3945	85.0669	94.6637	30.6646	13.7595	66.2009	75.5898	26.1263	36.6706	16.434	61.1651	66.9028	11.919	46.0614	85.6853	56.7941
213.52	52.3907	86.736	96.6182	32.1716	11.5172	77.5309	81.4828	24.2362	28.2579	15.8961	63.8588	67.714	11.7871	46.8698	86.4199	57.8146
216.66	56.4269	90.6676	95.5913	32.2642	11.4733	80.8157	81.8427	22.7195	27.5589	15.561	64.1426	68.2322	11.9481	46.9736	88.5955	58.2354
219.8	56.5536	81.6623	96.1727	30.5788	11.3003	81.8904	86.4148	23.6292	25.8964	15.5907	66.6044	69.4927	12.324	58.8545	87.2026	60.3502
222.94	56.5642	87.3593	93.674	31.8055	11.5861	82.6224	86.7409	23.3063	25.8218	15.5332	67.0021	70.0683	12.445	63.1914	87.2976	62.5509
226.08	58.3668	88.8869	99.6394	34.0739	12.4374	89.2455	89.4559	19.35	24.5851	15.3968	74.1033	73.0259	12.6122	70.9355	87.033	55.1615
229.22	62.783	89.4572	98.4641	40.3813	12.425	96.846	92.8773	19.1601	25.8768	15.1374	81.6807	75.7651	12.3468	73.2775	94.7079	56.2297
232.36	65.4203	96.1788	96.0358	40.9838	12.4582	98.863	94.4848	19.2053	27.381	14.724	99.635	78.118	10.7008	74.8014	94.8099	60.1053
235.5	65.8808	96.4777	92.6701	41.9505	12.4014	99.6978	94.7389	18.1518	26.7189	13.6028	98.3108	80.8876	9.34465	86.1422	94.9151	65.6465
238.64	66.7592	97.2578	86.2302	45.9371	12.4792	99.8735	94.3839	17.9124	26.0954	12.9734	98.4042	82.5004	9.30529	87.1161	90.9027	67.6018
241.78	67.6738	96.696	81.0044	53.4855	12.3404	96.032	90.7095	18.2776	26.8273	12.1674	98.1998	87.2976	9.13962	86.2479	85.4696	65.7023
244.92	67.9974	99.8838	80.5805	78.4655	12.3462	93.1489	91.1906	18.2143	26.4359	10.0241	98.0045	88.4086	8.44987	86.0516	64.6865	62.1222
248.06	69.7921	99.751	79.8683	87.6643	11.4422	92.4963	92.5247	18.2639	26.4612	8.85609	97.8667	85.6151	7.41232	83.1086	63.8351	61.317
251.2	77.2446	99.1732	78.7932	89.8557	11.1534	92.0498	93.3142	19.6074	26.2465	9.47265	96.0324	84.8548	7.14209	83.3123	71.6781	60.674
254.34	90.4504	98.1201	75.689	92.2972	11.061	91.2776	95.3764	20.9801	24.9047	11.0714	95.1426	84.6538	7.2019	83.3227	75.1715	61.4493
257.48	99.0749	95.396	73.1639	92.4201	11.4499	90.8652	97.8199	21.1358	23.586	11.8502	94.6736	80.7133	8.12649	84.1634	79.0531	61.5988
260.62	96.1613	94.3038	73.72	93.2414	11.1282	82.4796	99.9515	21.3297	23.7519	11.233	87.6517	76.27	8.8447	84.3208	89.0679	71.2829
263.76	96.296	93.7578	68.3984	94.1589	11.8444	72.2077	95.4364	21.6164	24.3282	11.4218	91.5859	76.5144	8.979	84.8261	91.4099	83.5729
266.9	95.3323	91.2216	68.0404	95.0941	11.1824	67.4947	92.9151	21.7717	25.9628	11.4004	91.4532	76.1958	9.08362	91.6487	91.6525	93.2998
270.04	94.6922	98.6463	65.4511	97.165	11.0199	67.0776	87.7386	21.2656	29.7095	11.3621	90.2061	75.1445	9.61015	95.7294	91.6076	97.0266
273.18	94.3425	95.4924	63.5118	97.1373	10.6883	66.1004	85.7393	20.884	31.7536	11.4488	90.0142	74.3774	9.76513	90.9639	99.0009	99.3124
276.32	93.4016	92.9464	48.2028	99.5736	9.96573	57.1476	82.7498	20.3914	33.398	11.8173	84.6733	70.9584	9.56083	84.6215	99.9531	99.919
279.46	91.0578	90.5882	45.3946	98.5974	9.84426	43.0988	77.014	19.0424	34.8009	12.4277	77.2787	65.3148	8.90297	82.5427	92.9101	99.8653
282.6	89.7641	81.135	43.5891	98.5687	9.63658	37.0705	74.6505	17.9357	33.8873	12.8077	50.6374	57.1104	9.09797	80.9752	93.7338	98.1648
285.74	94.4048	77.7604	43.5696	97.7112	9.57952	31.0483	72.6898	17.8813	35.154	12.707	45.3061	50.4864	9.09816	70.3767	93.923	94.1374
288.88	95.783	75.4714	39.6158	95.347	9.46149	26.9134	72.2515	17.7906	35.4378	12.7659	44.4184	47.6441	9.0978	66.2722	92.8085	88.853
292.02	95.0957	74.2158	36.2318	90.7072	9.31736	23.3373	70.7858	18.4693	34.147	12.5507	44.156	37.8992	9.01137	66.0624	92.4034	88.5144
295.16	94.8992	66.1259	35.322	73.3491	9.25298	25.0138	67.9241	18.8939	31.2827	12.8847	43.1985	28.1918	8.99787	65.7888	89.7845	87.9721
298.3	94.1114	63.7321	35.3333	58.7322	9.26757	27.536	65.7248	18.955	30.9437	13.2002	42.3194	24.8494	9.26419	65.3576	88.986	87.4816
301.44	87.7984	62.0059	34.7822	59.5878	9.70788	28.1089	45.4399	18.1497	30.8087	12.8568	41.945	22.1223	9.66684	65.0782	83.247	87.4576
304.58	73.7601	61.0268	32.7053	55.8533	9.70018	27.8038	41.6603	18.6464	30.9949	11.4814	41.885	20.1432	9.734	64.9561	77.5311	86.8101
307.72	51.2387	60.5662	28.2034	55.6549	8.65168	27.803	35.7574	19.4495	31.8147	9.997	40.3561	18.4504	9.12471	62.9333	72.9194	86.4624
310.86	49.8499	55.3729	22.7009	54.0395	10.0836	27.559	26.2209	19.3854	32.4887	9.63168	38.2546	17.7619	8.60025	62.5772	60.1872	79.577
314	47.3633	52.1836	19.4427	51.202	10.262	27.1765	24.2318	18.9564	32.1297	9.26937	15.4925	11.7736	8.58263	61.1547	54.6656	66.7796
