# Supplementary material for: Biomechanical Differences Among Collegiate Sprinters Developed Through Specialized and Diversified Training Pathways
Source: Sensors (Basel). 2026 Mar 18;26(6):1906. doi: 10.3390/s26061906 (PMC13030781; doi:10.3390/s26061906)
Supplement: Supplementary file 1 [file sensors-26-01906-s001.zip › emg data/输出结果/22/caowenbo_Phase EMG data_Literature Methods_normalized.xlsx]

## Sheet: 预激活阶段
Time_ms	L_股直肌	L_股外侧肌	L_股内侧肌	L_半腱肌	L_胫骨前肌	L_腓骨长肌	L_外侧腓肠肌	L_比目鱼肌	R_股直肌	R_股外侧肌	R_股内侧肌	R_半腱肌	R_胫骨前肌	R_腓骨长肌	R_外侧腓肠肌	R_比目鱼肌
0	2.92939	1.43238	4.22744	16.6158	1.64687	7.01639	4.84218	6.97686	6.18236	3.40534	2.11516	1.20275	6.65647	4.66774	1.01616	3.85441
1.495	2.91447	1.42127	3.94406	14.403	1.47202	7.09674	4.88957	6.94534	6.19096	3.41263	2.11864	1.22906	6.78095	4.60561	1.00311	3.92237
2.99	2.87596	1.42336	3.81247	14.0567	1.39952	7.18564	4.92555	6.95483	6.19331	3.42056	2.14908	1.25238	6.89754	4.60084	0.967335	4.01087
4.485	2.82228	1.45833	3.80092	14.0176	1.4932	7.27899	4.93473	7.02644	6.26292	3.40262	2.19622	1.26082	6.93081	4.5522	0.915118	4.08496
5.98	2.80671	1.54176	3.80171	13.8625	1.47949	7.35043	4.90179	7.12952	6.33891	3.39788	2.25471	1.2485	7.0032	4.44971	0.860527	4.11601
7.475	2.83413	1.6719	3.78924	13.2038	1.48561	7.3909	4.8115	7.29182	6.29611	3.45195	2.74184	1.20988	7.2201	4.39664	0.818315	4.11036
8.97	2.90899	1.82767	3.7667	11.6109	1.33054	7.40214	4.65582	7.57864	6.34515	4.74974	3.96116	1.14667	7.24918	4.39138	0.804369	4.11103
10.465	2.97748	1.97983	3.68324	10.7144	1.32747	7.39539	4.44398	7.49672	6.71276	5.8699	4.24885	1.0646	7.26888	4.38891	0.819878	4.13601
11.96	3.03992	2.1054	3.57772	10.4596	1.34626	7.38476	4.40826	7.49868	6.8144	6.22682	4.58063	1.07733	7.19961	4.35278	0.840204	4.21196
13.455	3.05177	2.19412	3.56345	10.4	1.34775	7.37904	4.51242	7.49829	6.89326	7.91514	5.91356	1.08837	7.14373	4.29433	0.865115	4.2991
14.95	2.9994	2.20691	3.55996	10.3632	1.35002	7.37828	4.60331	7.49765	7.03321	8.57073	6.66376	1.09148	7.07869	4.26292	0.848703	4.38193
16.445	2.9846	2.20912	3.54336	10.3348	1.36269	7.37663	4.97327	7.49698	7.05157	9.12954	6.86681	1.07633	7.04588	4.31117	0.817961	4.43223
17.94	3.01723	2.22134	3.51518	10.3134	1.34624	7.36918	5.15412	7.45947	7.05146	9.5424	6.87565	1.04723	7.06523	4.34918	0.801114	4.44777
19.435	3.09896	2.23959	3.50715	10.2981	1.84809	7.35811	5.08191	7.42234	7.05191	9.7602	6.89406	1.00307	7.09313	4.34441	0.809321	4.44901
20.93	3.19684	2.37441	3.46171	10.2864	2.05461	7.35473	4.90576	7.37701	7.01059	10.1784	6.92598	0.953325	7.0216	4.3367	0.847474	4.46517
22.425	3.24529	2.63502	3.05256	10.2762	2.19483	7.37629	4.63053	7.36628	6.98125	10.2961	6.98606	0.912542	7.04661	4.31099	0.908217	4.51645
23.92	3.23192	2.76116	2.81404	10.2656	2.50087	7.43821	4.53976	7.36399	7.02531	10.3057	7.04355	0.888718	6.98766	4.32236	0.975344	4.58131
25.415	3.20379	2.89958	2.78555	10.2526	2.55626	7.55148	4.53193	7.31636	7.11789	10.3398	7.08447	0.907705	7.11478	4.34371	1.03381	4.68272
26.91	3.09866	3.481	2.71439	10.2349	2.75186	7.72867	4.53626	7.24614	7.11535	10.367	7.1133	0.987502	7.35976	4.34939	1.07578	4.73772
28.405	2.90671	3.6918	2.70221	10.2112	2.80531	7.82672	4.51763	7.24341	7.28117	10.3488	7.13139	1.01216	7.20113	4.3613	1.08157	4.74824
29.9	2.86795	3.763	2.68312	10.1825	2.80154	7.95046	4.60446	7.24511	7.17633	10.3072	7.13562	1.00993	7.192	4.36624	1.09538	4.74392
31.395	2.90753	3.81307	2.57884	10.1538	2.84017	8.00559	4.90111	7.24262	6.9827	10.2974	7.13445	0.989649	7.13041	4.36452	1.11889	4.75418
32.89	2.96833	3.83735	2.50497	10.1345	2.90748	8.00402	5.06205	7.22958	7.48678	10.2799	7.12907	0.965525	6.99503	4.40139	1.1419	4.79023
34.385	2.98927	3.84241	2.02474	10.1425	2.92965	7.90415	4.92076	7.20671	8.03416	10.2705	7.13444	0.944693	6.94564	4.50386	1.15658	4.82918
35.88	2.99161	3.83686	1.49624	10.2077	2.95333	7.7598	4.76674	7.15679	7.64555	10.2679	7.14646	0.944244	6.8295	4.30132	1.17087	4.84448
37.375	2.99667	3.82986	1.3532	10.3043	3.01416	7.62649	4.66129	6.91598	8.41259	10.2701	7.1512	0.963728	6.60779	3.82457	1.18383	4.84148
38.87	2.97443	3.84436	1.33828	9.87171	3.03322	7.52886	4.58849	6.4856	9.25082	10.2775	7.22308	1.00101	6.59155	3.69675	1.1899	4.83974
40.365	3.02292	3.83354	1.31869	10.2223	3.03147	7.04379	4.5535	6.29854	9.29096	10.2887	7.30311	1.04508	6.91092	3.78753	1.19027	4.83785
41.86	3.02685	3.89702	1.2698	10.963	3.02806	6.54965	4.81938	5.16247	9.27284	10.3748	7.32231	1.08051	7.02581	3.71168	1.1925	4.83076
43.355	2.95824	4.02256	1.25464	14.4832	3.03113	6.4923	5.28682	4.69331	9.22762	10.4804	7.40415	1.10256	7.16844	3.56488	1.20295	4.82627
44.85	2.90956	4.11687	1.25878	15.5286	3.03593	6.50706	5.52745	4.6207	9.22285	10.4674	7.4264	1.11153	7.22347	3.54058	1.22675	4.83696
46.345	2.91481	4.19084	1.22416	16.3633	3.04567	6.51116	5.61242	4.58411	9.12632	10.4733	7.39555	1.11193	7.15444	3.58781	1.25097	4.85418
47.84	3.007	4.3117	1.20298	15.6186	3.04539	6.55233	5.61255	4.43646	9.04237	10.4423	7.33374	1.11383	7.43578	3.69339	1.26508	4.86336
49.335	3.1354	4.46484	1.20007	14.9884	3.0304	6.24066	5.58	4.26158	9.04557	10.4395	7.26208	1.12099	8.85284	3.79613	1.26593	4.86932
50.83	3.24608	4.55065	1.22371	15.1189	2.98908	5.76573	5.54257	4.18772	9.01178	10.4808	7.25599	1.14083	9.25146	3.81228	1.26411	4.90762
52.325	3.32433	4.57759	1.26128	15.7446	2.99159	5.66986	5.50638	4.202	9.03123	10.5146	7.25411	1.16271	9.3608	3.90517	1.28931	4.96799
53.82	3.38418	4.5773	1.32653	16.3812	2.98771	5.56352	5.47109	4.20994	9.02248	10.5378	7.24408	1.17797	9.56119	4.1677	1.32284	5.04364
55.315	3.40041	4.58076	1.36523	17.0088	2.94415	5.43671	5.44376	4.06626	8.97989	10.5486	7.23022	1.18508	9.58114	4.40059	1.35104	5.11686
56.81	3.45244	4.61612	1.3694	17.0097	2.94244	5.32273	5.43893	3.78013	9.00016	10.5488	7.21519	1.18608	9.70555	4.50378	1.36323	5.15289
58.305	3.557	4.66661	1.3644	16.9887	2.98203	5.2363	5.46557	3.217	9.06963	10.4859	6.89731	1.18592	9.61673	4.51977	1.36257	5.15622
59.8	3.65795	4.72122	1.38143	16.9775	3.05145	5.16415	5.51341	2.42864	8.99091	9.81041	6.36163	1.18302	9.71033	4.51871	1.3661	5.17244
61.295	3.75266	4.76905	1.42525	16.9752	3.18306	5.10908	5.55193	2.2715	8.73848	9.38816	6.22082	1.1746	9.99991	4.484	1.37465	5.236
62.79	3.81011	4.82159	1.46039	16.9757	3.2431	5.12893	5.5438	1.94788	8.69629	8.83173	5.72674	1.16746	10.1185	4.38371	1.37624	5.34456
64.285	3.82188	4.84042	1.50505	17.1204	3.24745	5.15255	5.45609	1.89426	8.51299	7.31818	4.37937	1.1585	10.6959	4.34101	1.37365	5.43517
65.78	3.82226	4.84897	1.56782	17.2105	3.29417	5.16702	5.29089	1.85912	8.38443	6.83198	3.43875	1.15016	10.8318	4.44272	1.39843	5.48459
67.275	3.83931	4.84587	1.62716	17.2801	3.35753	5.20638	4.96381	1.85634	8.37287	5.65851	3.19979	1.15429	10.8573	4.73788	1.4142	5.48791
68.77	3.87898	4.84402	1.63066	17.3086	3.35879	5.22713	4.91645	1.85354	8.37298	5.16314	3.20488	1.17768	11.054	5.15725	1.41531	5.4819
70.265	3.9263	4.84853	1.64846	17.3426	3.0878	5.24603	5.06279	1.82677	8.40429	4.48365	3.15615	1.21817	11.1593	5.3349	1.41101	5.50558
71.76	3.96153	4.77795	1.7206	17.359	3.01198	5.28241	5.21811	1.81415	8.37568	3.53716	3.08131	1.26246	11.157	5.34602	1.40903	5.56765
73.255	3.98233	4.70581	1.82998	17.3656	2.86849	5.31451	5.31504	1.8058	8.32084	3.35711	2.97562	1.29467	11.2363	5.411	1.41005	5.63966
74.75	3.97083	4.65644	1.89937	17.3671	2.63875	5.31092	5.35437	1.81987	8.25506	3.33326	2.93279	1.30199	11.8401	5.53986	1.41635	5.68877
76.245	3.95349	4.56386	1.96577	17.3655	2.58501	5.24208	5.35334	1.84377	8.19233	3.22782	2.94211	1.28012	11.8888	5.73712	1.42167	5.68532
77.74	3.98522	4.08405	2.05679	17.3613	2.40825	5.07894	5.35905	1.84141	8.15806	3.15352	2.911	1.22633	11.7452	5.88714	1.4211	5.66827
79.235	4.0878	4.00903	2.06507	17.3535	2.4113	5.00976	5.3605	1.92772	7.95431	3.12781	2.88206	1.24371	11.7813	5.92584	1.4282	5.66779
80.73	4.16522	3.99347	2.13527	17.3395	2.41041	5.0701	5.22597	2.53943	7.93036	3.14915	2.87586	1.29903	11.7854	5.92237	1.41582	5.71473
82.225	4.23092	3.98428	2.29004	17.315	2.38007	5.09963	4.97612	3.73967	7.84435	3.1944	2.897	1.36906	11.7835	5.93801	1.41631	5.80629
83.72	4.23911	3.97781	2.44355	17.2737	2.29708	5.34785	4.85509	5.31286	7.07906	3.24998	2.93133	1.42839	11.7615	5.92686	1.44765	5.90674
85.215	4.24213	3.97623	2.48782	17.2069	2.28465	5.64882	4.76323	6.73759	6.50196	3.29181	2.97068	1.46347	11.7328	5.8265	1.47469	5.97737
86.71	4.2427	3.99766	2.49062	17.1055	2.25822	5.90503	4.78649	7.3196	6.4095	3.30591	2.99945	1.47197	11.7384	5.79793	1.48206	5.9997
88.205	4.26684	4.09261	2.48828	16.9601	2.21054	6.07558	4.88846	11.015	4.66764	3.29526	3.01977	1.45818	11.7562	5.73755	1.47582	5.99457
89.7	4.29432	4.1388	2.48966	16.7499	2.20059	6.22141	5.03935	12.4541	3.47048	3.26029	2.78328	1.42894	11.7733	5.61529	1.47173	6.00697
91.195	4.29163	4.3045	2.4985	16.4525	2.21286	6.40468	5.17879	13.0527	3.42561	3.18438	2.64842	1.39189	11.6218	5.57192	1.48007	6.07376
92.69	4.30715	4.80418	2.51275	15.4694	2.21484	6.55882	4.87517	13.1999	3.42758	2.85711	2.55841	1.35675	11.6413	5.69555	1.49859	6.19227
94.185	4.30849	5.13858	2.53203	12.6497	2.20903	6.62951	4.45893	13.1998	3.43541	2.56706	2.38657	1.33902	11.619	5.8085	1.51367	6.32252
95.68	4.30665	5.26068	2.56937	11.218	2.20129	6.70938	4.20285	13.1963	3.5294	2.58356	2.42168	1.35051	11.6168	5.76316	1.51275	6.3977
97.175	4.28139	5.23859	2.58766	10.2209	2.20309	6.9329	4.19388	13.2069	3.66773	2.56286	2.50382	1.38757	11.9278	5.70445	1.50088	6.40679
98.67	4.23827	5.12602	2.58862	10.1257	2.19435	7.02146	4.42372	13.2394	3.73104	2.55041	2.53555	1.38914	12.2335	5.57135	1.4921	6.40003
100.165	4.19297	5.03025	2.59208	9.9053	2.1848	7.09472	4.80026	13.3935	3.69404	2.44212	2.53859	1.3656	11.5802	5.476	1.50021	6.41793
101.66	4.14449	5.03196	2.6056	9.14755	2.17427	7.2708	5.20605	13.7296	3.62331	2.27591	2.53923	1.32744	11.4421	5.46651	1.52541	6.46597
103.155	4.09196	5.08669	2.62906	7.22612	2.16582	7.45644	5.55364	14.2022	3.6235	2.16569	2.57959	1.29474	11.2429	5.36839	1.56324	6.52616
104.65	4.04649	5.13766	2.62988	6.00386	2.16199	7.60579	5.80272	14.7264	3.69998	2.12021	2.65206	1.2862	11.0531	5.18375	1.60766	6.55622
106.145	4.03719	5.14523	2.63501	4.07134	2.16423	7.77446	5.95284	14.9923	3.71254	2.10626	2.73229	1.35034	11.1436	5.11597	1.64828	6.54899
107.64	4.0116	5.08149	2.63487	4.07499	2.14679	7.90528	6.02286	15.0777	3.6539	2.10327	2.78396	1.51426	11.0318	5.12255	1.67898	6.52394
109.135	3.99352	5.02	2.63794	4.09431	2.0798	7.94491	6.01943	15.2672	3.59096	2.10589	2.80703	1.59943	11.0915	5.13815	1.68629	6.52793
110.63	3.99257	5.03328	2.6411	4.11533	1.94928	8.01459	6.14966	15.3946	3.51975	2.13389	2.80942	1.59114	10.9967	5.13668	1.68918	6.58066
112.125	4.0045	5.00045	2.64581	4.13554	1.70439	8.04719	6.5107	15.5342	3.47418	2.17479	2.81335	1.57985	10.8505	5.2	1.70439	6.66604
113.62	3.99517	4.91633	2.67085	4.12362	1.62174	8.03376	6.77405	15.6171	3.5061	2.19913	2.83376	1.56963	10.7344	5.36437	1.73286	6.75696
115.115	3.99221	4.89474	2.67485	3.33768	1.60261	8.02566	6.82413	15.6313	3.59001	2.22472	2.88762	1.56608	10.1866	5.55926	1.75506	6.81372
116.61	3.9923	4.97271	2.65312	3.12493	1.44877	8.01685	6.93151	15.677	3.72257	2.21986	2.93251	1.57693	10.2206	5.76373	1.76392	6.81655
118.105	3.9924	5.15317	2.63088	2.74383	1.31809	7.99101	7.82462	15.8398	3.86777	2.20763	2.95219	1.6071	10.1331	5.7338	1.76957	6.807
119.6	3.98825	5.41996	2.63046	2.6557	1.25024	7.98626	8.25407	16.1006	3.9013	2.21578	2.9557	1.65479	9.8442	5.55526	1.77056	6.82028
121.095	3.96087	5.66945	2.63243	2.60898	1.20339	7.97572	8.16111	16.1725	3.85843	2.24451	2.95611	1.71149	9.76934	5.4457	1.77175	6.90299
122.59	3.98207	5.83538	2.63672	5.27861	1.20186	7.96203	8.13696	16.1956	3.83204	2.29946	2.96131	1.76622	9.86726	5.47616	1.77519	7.03948
124.085	4.03643	5.88567	2.63149	8.92009	1.20688	7.93698	8.26761	16.1971	3.86798	2.37641	2.9812	1.81028	9.91699	5.59672	1.77971	7.16163
125.58	4.03914	5.8992	2.62205	9.77733	1.2167	7.92009	8.26211	16.1952	3.97614	2.44227	2.99129	1.83904	9.5558	5.60349	1.75847	7.26163
127.075	4.0438	5.90157	2.58193	9.82748	1.16616	7.91348	8.26761	16.2043	4.10739	2.4987	3.04673	1.8505	9.66531	5.42676	1.72642	7.31663
128.57	4.0732	6.19476	2.52589	9.90077	1.0506	7.91967	8.26625	16.3776	4.20847	2.51576	3.08345	1.84296	10.3888	5.28694	1.70525	7.33269
130.065	4.11381	6.96732	2.5376	10.1503	0.965136	7.89602	8.25858	16.4792	4.24678	2.50444	3.08162	1.81494	10.8036	5.22328	1.71981	7.32995
131.56	4.1496	7.53217	2.50481	10.2327	0.908058	7.77594	8.3648	16.3752	4.2553	2.48992	3.07678	1.76839	10.92	5.31859	1.79098	7.3211
133.055	4.13367	7.82314	2.47094	11.1328	0.89586	7.70465	8.60561	16.1217	4.25231	2.51228	3.0649	1.71455	11.151	5.59331	1.87547	7.30207
134.55	4.10985	7.92753	2.43375	12.3073	0.881314	7.52918	8.645	15.7044	4.25669	2.58331	3.07404	1.68165	11.4243	5.74898	1.9515	7.26264
136.045	4.1056	7.94225	2.4727	12.3511	0.955023	7.36318	8.81485	15.2922	4.30714	2.66312	3.091	1.82062	11.7854	6.18285	1.98446	7.20681
137.54	4.15799	7.92998	2.48458	12.3449	0.974692	7.45599	9.20953	14.9335	4.43716	2.70786	3.1186	2.1663	11.846	6.80049	1.97689	7.16227
139.035	4.29359	7.92537	2.48728	12.3357	1.04741	7.3029	9.29555	13.063	4.57958	2.7161	3.13149	2.18695	11.8367	7.20144	1.97358	7.16586
140.53	4.4491	7.99823	2.52183	12.3255	1.4216	7.17422	9.33275	13.1212	4.65258	2.71912	3.13066	2.18748	11.7675	7.3969	1.97904	7.23247
142.025	4.49513	7.94099	2.60711	12.317	2.21244	7.18531	9.3273	12.7479	4.6625	2.74059	3.13983	2.19843	11.6574	7.40734	1.99681	7.33487
143.52	4.49448	7.67035	2.71265	12.3131	2.29033	7.2369	9.30414	13.0618	4.64945	2.7533	3.18523	2.24061	11.5229	7.31735	2.02523	7.41689
145.015	4.49553	7.45788	2.75551	12.3161	2.28618	7.23255	9.29845	14.018	4.59497	2.75936	3.24469	2.28495	11.3695	7.36835	2.05861	7.43247
146.51	4.50794	7.35927	2.74134	12.3277	2.33069	7.11313	9.35972	15.0119	4.53422	2.7486	3.28084	2.29553	11.2991	7.44888	2.09041	7.39761
148.005	4.55556	7.34406	2.75516	12.3482	2.3556	7.04063	9.78626	15.1199	4.50093	2.73903	3.28101	2.2801	10.8182	7.50552	2.11424	7.36189
149.5	4.56464	7.34622	2.75538	12.3602	2.39377	7.12385	10.5665	15.0872	4.52913	2.73909	3.27199	2.27771	10.0063	7.55833	2.12125	7.41168

## Sheet: 缓冲阶段
Time_ms	L_股直肌	L_股外侧肌	L_股内侧肌	L_半腱肌	L_胫骨前肌	L_腓骨长肌	L_外侧腓肠肌	L_比目鱼肌	R_股直肌	R_股外侧肌	R_股内侧肌	R_半腱肌	R_胫骨前肌	R_腓骨长肌	R_外侧腓肠肌	R_比目鱼肌
0	4.55996	7.34463	2.75619	12.3601	2.49961	7.15279	10.5157	15.0518	4.54286	2.74142	3.2699	2.2829	9.86864	7.56599	2.12196	7.46007
0.115	4.55623	7.34363	2.75746	12.36	2.52581	7.14883	10.5028	15.0391	4.54552	2.74232	3.27012	2.28514	9.85246	7.57976	2.12227	7.47545
0.23	4.55251	7.34264	2.75874	12.3599	2.55201	7.14486	10.4898	15.0265	4.54818	2.74323	3.27033	2.28738	9.83629	7.59353	2.12259	7.49083
0.345	4.54879	7.34164	2.76002	12.3598	2.57821	7.1409	10.4769	15.0139	4.55083	2.74413	3.27055	2.28962	9.82011	7.6073	2.12291	7.50621
0.46	4.54506	7.34064	2.76129	12.3597	2.60441	7.13693	10.464	15.0013	4.55349	2.74504	3.27077	2.29186	9.80394	7.62107	2.12323	7.52158
0.575	4.54023	7.33915	2.76299	12.3596	2.62257	7.12702	10.4499	14.9854	4.55597	2.7464	3.27165	2.29486	9.7938	7.64805	2.12344	7.53975
0.69	4.5348	7.33739	2.7649	12.3595	2.63644	7.11393	10.4351	14.9678	4.55835	2.748	3.27288	2.29827	9.78688	7.68207	2.12359	7.5594
0.805	4.52937	7.33563	2.76681	12.3593	2.65031	7.10085	10.4203	14.9501	4.56073	2.74961	3.27411	2.30167	9.77996	7.71609	2.12374	7.57905
0.92	4.52395	7.33387	2.76873	12.3592	2.66418	7.08776	10.4054	14.9325	4.56311	2.75121	3.27534	2.30508	9.77304	7.75012	2.12389	7.59869
1.035	4.51852	7.33188	2.77046	12.3591	2.67387	7.07364	10.3904	14.9137	4.56554	2.75315	3.27689	2.30902	9.76859	7.79008	2.12397	7.61959
1.15	4.5131	7.32939	2.77178	12.359	2.67401	7.05717	10.3749	14.8924	4.56807	2.75583	3.27917	2.31416	9.76978	7.84362	2.12388	7.64332
1.265	4.50767	7.32689	2.7731	12.3589	2.67416	7.0407	10.3594	14.8711	4.5706	2.75851	3.28144	2.31931	9.77097	7.89716	2.1238	7.66705
1.38	4.50225	7.3244	2.77442	12.3588	2.6743	7.02423	10.3439	14.8498	4.57314	2.76119	3.28372	2.32445	9.77216	7.9507	2.12371	7.69078
1.495	4.49683	7.3219	2.77574	12.3587	2.67445	7.00776	10.3284	14.8285	4.57567	2.76387	3.286	2.3296	9.77335	8.00425	2.12362	7.71452
1.61	4.49315	7.31882	2.776	12.3585	2.69239	6.99151	10.3131	14.8054	4.57895	2.76777	3.28911	2.33713	9.77297	8.06839	2.12321	7.74183
1.725	4.48955	7.31572	2.77622	12.3582	2.71114	6.97527	10.2977	14.7821	4.58226	2.77172	3.29227	2.34477	9.77251	8.13301	2.12279	7.7693
1.84	4.48595	7.31261	2.77644	12.3579	2.72989	6.95903	10.2823	14.7589	4.58558	2.77567	3.29543	2.3524	9.77206	8.19764	2.12237	7.79677
1.955	4.48234	7.3095	2.77666	12.3576	2.74864	6.94279	10.267	14.7356	4.58889	2.77963	3.29859	2.36004	9.7716	8.26226	2.12195	7.82424
2.07	4.48032	7.30613	2.77635	12.3572	2.80206	6.92725	10.252	14.7109	4.59281	2.78431	3.30225	2.36905	9.76225	8.32715	2.12119	7.85368
2.185	4.47932	7.30258	2.77571	12.3568	2.87776	6.91215	10.2373	14.6854	4.59711	2.78945	3.30625	2.37893	9.74717	8.3922	2.12022	7.8844
2.3	4.47831	7.29904	2.77507	12.3564	2.95347	6.89705	10.2226	14.6598	4.60142	2.7946	3.31024	2.38881	9.7321	8.45725	2.11924	7.91511
2.415	4.47731	7.2955	2.77444	12.356	3.02917	6.88195	10.2079	14.6342	4.60572	2.79974	3.31423	2.39869	9.71703	8.5223	2.11827	7.94583
2.53	4.47655	7.2919	2.77366	12.3556	3.10458	6.86706	10.1934	14.6074	4.60983	2.80507	3.3185	2.40869	9.70176	8.58559	2.11711	7.9772
2.645	4.4765	7.28815	2.77249	12.3552	3.17913	6.85275	10.1796	14.5773	4.61335	2.81092	3.32356	2.41902	9.68592	8.64392	2.11543	8.01044
2.76	4.47644	7.2844	2.77131	12.3549	3.25369	6.83844	10.1657	14.5471	4.61688	2.81676	3.32861	2.42935	9.67009	8.70225	2.11376	8.04369
2.875	4.47639	7.28065	2.77014	12.3545	3.32824	6.82414	10.1518	14.517	4.6204	2.82261	3.33367	2.43968	9.65425	8.76058	2.11208	8.07693
2.99	4.47634	7.2769	2.76897	12.3541	3.40279	6.80983	10.1379	14.4868	4.62392	2.82845	3.33872	2.45001	9.63842	8.8189	2.1104	8.11018
3.105	4.47607	7.2732	2.76772	12.3536	3.42371	6.7962	10.1257	14.4515	4.62404	2.83401	3.3451	2.45896	9.6354	8.86959	2.10809	8.14486
3.22	4.47578	7.2695	2.76647	12.3531	3.43951	6.78264	10.1136	14.4158	4.62383	2.83955	3.35161	2.46778	9.63361	8.91956	2.10572	8.17969
3.335	4.47548	7.2658	2.76522	12.3526	3.45532	6.76908	10.1016	14.38	4.62362	2.84508	3.35811	2.4766	9.63181	8.96952	2.10334	8.21451
3.45	4.47519	7.2621	2.76397	12.352	3.47112	6.75552	10.0895	14.3442	4.62341	2.85062	3.36461	2.48542	9.63002	9.01949	2.10097	8.24933
3.565	4.47504	7.25856	2.76306	12.3514	3.47955	6.74277	10.0791	14.3062	4.6211	2.8554	3.37208	2.49298	9.63129	9.06514	2.09825	8.28444
3.68	4.47498	7.25515	2.76239	12.3508	3.48232	6.73063	10.07	14.2666	4.61718	2.85959	3.3803	2.49958	9.63493	9.10747	2.09525	8.31978
3.795	4.47493	7.25174	2.76173	12.3501	3.48508	6.7185	10.0609	14.2269	4.61326	2.86379	3.38851	2.50619	9.63856	9.1498	2.09226	8.35511
3.91	4.47487	7.24832	2.76107	12.3495	3.48785	6.70636	10.0518	14.1873	4.60935	2.86799	3.39672	2.51279	9.6422	9.19214	2.08926	8.39045
4.025	4.47495	7.24502	2.76057	12.3488	3.49401	6.69454	10.0435	14.1474	4.60539	2.87186	3.40525	2.51897	9.64581	9.23255	2.08615	8.42568
4.14	4.47553	7.2421	2.76067	12.3481	3.5124	6.68386	10.0379	14.107	4.60128	2.87456	3.41488	2.52362	9.64935	9.26604	2.08259	8.46053
4.255	4.4761	7.23918	2.76078	12.3474	3.53079	6.67319	10.0323	14.0665	4.59717	2.87727	3.4245	2.52828	9.65288	9.29953	2.07904	8.49538
4.37	4.47667	7.23626	2.76088	12.3467	3.54919	6.66251	10.0268	14.026	4.59306	2.87997	3.43413	2.53293	9.65642	9.33303	2.07548	8.53024
4.485	4.47724	7.23335	2.76098	12.346	3.56758	6.65183	10.0212	13.9856	4.58895	2.88267	3.44376	2.53758	9.65996	9.36652	2.07193	8.56509
4.6	4.47783	7.23096	2.7612	12.3454	3.58021	6.64071	10.0191	13.947	4.58749	2.8847	3.45369	2.54073	9.66099	9.38908	2.06796	8.59876
4.715	4.47842	7.22866	2.76143	12.3449	3.59197	6.62953	10.0175	13.9088	4.58642	2.88664	3.46367	2.54365	9.66165	9.40999	2.06392	8.63226
4.83	4.47901	7.22636	2.76166	12.3443	3.60374	6.61834	10.0159	13.8705	4.58535	2.88857	3.47364	2.54657	9.66231	9.43091	2.05989	8.66575
4.945	4.47961	7.22406	2.7619	12.3437	3.6155	6.60716	10.0143	13.8323	4.58428	2.89051	3.48362	2.54949	9.66297	9.45182	2.05585	8.69924
5.06	4.47991	7.22212	2.76186	12.3433	3.62233	6.59439	10.0151	13.7971	4.58605	2.89238	3.49308	2.55139	9.65899	9.46532	2.0517	8.73161
5.175	4.47994	7.22051	2.76158	12.3431	3.62463	6.58016	10.018	13.7647	4.59043	2.89419	3.50207	2.55234	9.65077	9.47202	2.04743	8.76296
5.29	4.47998	7.21889	2.7613	12.3428	3.62692	6.56594	10.0209	13.7324	4.5948	2.89601	3.51107	2.5533	9.64254	9.47873	2.04317	8.79431
5.405	4.48001	7.21728	2.76101	12.3426	3.62922	6.55171	10.0238	13.7	4.59918	2.89782	3.52006	2.55425	9.63432	9.48543	2.0389	8.82565
5.52	4.48013	7.21582	2.76063	12.3424	3.63122	6.5372	10.0276	13.6695	4.60474	2.89961	3.52874	2.55482	9.62476	9.49049	2.03469	8.85652
5.635	4.48061	7.21508	2.75978	12.343	3.63182	6.52135	10.0354	13.6478	4.6159	2.90125	3.53594	2.55355	9.60889	9.48774	2.03074	8.88513
5.75	4.48109	7.21433	2.75892	12.3435	3.63241	6.50549	10.0432	13.626	4.62706	2.90289	3.54314	2.55229	9.59302	9.48499	2.02678	8.91374
5.865	4.48157	7.21359	2.75807	12.344	3.633	6.48964	10.051	13.6043	4.63823	2.90453	3.55035	2.55102	9.57714	9.48224	2.02283	8.94235
5.98	4.48205	7.21285	2.75722	12.3445	3.6336	6.47378	10.0588	13.5826	4.64939	2.90617	3.55755	2.54975	9.56127	9.4795	2.01888	8.97096
6.095	4.48395	7.2131	2.75628	12.3463	3.64043	6.46321	10.071	13.5726	4.66314	2.90744	3.5632	2.54702	9.54813	9.47512	2.01576	8.9971
6.21	4.48615	7.21356	2.75532	12.3484	3.64858	6.45376	10.0841	13.5651	4.67744	2.90864	3.56852	2.54398	9.53555	9.47039	2.01282	9.02274
6.325	4.48835	7.21402	2.75436	12.3505	3.65674	6.44431	10.0972	13.5576	4.69174	2.90983	3.57385	2.54094	9.52298	9.46567	2.00989	9.04837
6.44	4.49054	7.21448	2.7534	12.3526	3.66489	6.43485	10.1104	13.5501	4.70603	2.91103	3.57917	2.5379	9.51041	9.46095	2.00695	9.074
6.555	4.49346	7.21558	2.7526	12.3549	3.69729	6.43205	10.1261	13.5486	4.71851	2.91202	3.58381	2.5343	9.50289	9.45699	2.00471	9.09818
6.67	4.49715	7.2174	2.75198	12.3574	3.75616	6.43649	10.1447	13.5536	4.72902	2.91279	3.58769	2.53011	9.50089	9.45386	2.00324	9.12078
6.785	4.50085	7.21921	2.75136	12.3599	3.81502	6.44093	10.1633	13.5586	4.73952	2.91356	3.59157	2.52591	9.49889	9.45073	2.00177	9.14338
6.9	4.50454	7.22102	2.75073	12.3625	3.87388	6.44537	10.1819	13.5636	4.75002	2.91433	3.59545	2.52171	9.49689	9.4476	2.00031	9.16598
7.015	4.5083	7.22297	2.75016	12.3646	3.94412	6.4511	10.2011	13.5689	4.75977	2.91506	3.59924	2.51727	9.49516	9.44464	1.99902	9.18816
7.13	4.51253	7.22583	2.74994	12.3643	4.09021	6.46537	10.2243	13.5758	4.76452	2.91555	3.60241	2.51117	9.49526	9.44278	1.99893	9.2075
7.245	4.51676	7.2287	2.74972	12.3639	4.23629	6.47963	10.2476	13.5827	4.76927	2.91604	3.60557	2.50507	9.49537	9.44092	1.99885	9.22684
7.36	4.52099	7.23156	2.7495	12.3636	4.38238	6.4939	10.2708	13.5896	4.77403	2.91653	3.60874	2.49897	9.49547	9.43906	1.99876	9.24618
7.475	4.52521	7.23442	2.74927	12.3632	4.52847	6.50817	10.2941	13.5966	4.77878	2.91701	3.6119	2.49287	9.49558	9.4372	1.99868	9.26552
7.59	4.52949	7.23776	2.74936	12.365	4.67174	6.5189	10.32	13.5952	4.78099	2.9173	3.61499	2.48414	9.4895	9.43558	1.9995	9.28198
7.705	4.53377	7.24124	2.74953	12.3675	4.81424	6.52865	10.3466	13.5915	4.78249	2.91753	3.61805	2.47468	9.4817	9.43403	2.00057	9.29764
7.82	4.53806	7.24472	2.7497	12.37	4.95674	6.5384	10.3733	13.5878	4.78398	2.91776	3.62111	2.46522	9.47391	9.43248	2.00165	9.31329
7.935	4.54234	7.2482	2.74987	12.3724	5.09923	6.54815	10.3999	13.584	4.78548	2.91799	3.62417	2.45576	9.46611	9.43092	2.00272	9.32895
8.05	4.54673	7.25185	2.75024	12.3826	5.20112	6.55303	10.4283	13.5759	4.78591	2.91814	3.62723	2.44594	9.45594	9.42932	2.00439	9.3429
8.165	4.55126	7.25572	2.75087	12.4029	5.25022	6.55159	10.4589	13.5621	4.78496	2.91816	3.63027	2.43566	9.44269	9.42764	2.00683	9.35463
8.28	4.5558	7.25958	2.75149	12.4232	5.29932	6.55015	10.4895	13.5482	4.784	2.91819	3.63332	2.42538	9.42944	9.42597	2.00927	9.36635
8.395	4.56033	7.26345	2.75211	12.4435	5.34842	6.54871	10.5201	13.5343	4.78304	2.91821	3.63637	2.4151	9.41618	9.42429	2.01172	9.37808
8.51	4.56493	7.26727	2.75279	12.4651	5.3933	6.54732	10.5511	13.5205	4.78177	2.91823	3.63938	2.40527	9.4031	9.42267	2.01429	9.38947
8.625	4.57024	7.27057	2.75401	12.5009	5.39387	6.54639	10.5865	13.5074	4.77714	2.9182	3.64203	2.40025	9.39188	9.42156	2.0182	9.39736
8.74	4.57555	7.27388	2.75524	12.5366	5.39445	6.54547	10.6219	13.4942	4.77251	2.91817	3.64468	2.39523	9.38066	9.42045	2.02212	9.40524
8.855	4.58085	7.27718	2.75647	12.5724	5.39502	6.54454	10.6573	13.481	4.76789	2.91814	3.64733	2.39021	9.36943	9.41934	2.02604	9.41313
8.97	4.58616	7.28049	2.75769	12.6082	5.3956	6.54362	10.6927	13.4679	4.76326	2.91811	3.64998	2.38519	9.35821	9.41823	2.02996	9.42101
9.085	4.59241	7.28189	2.75966	12.6406	5.40144	6.54218	10.729	13.4583	4.75713	2.91804	3.65208	2.38349	9.35185	9.41931	2.03429	9.42621
9.2	4.59899	7.28262	2.76189	12.6719	5.40914	6.54057	10.7656	13.45	4.75048	2.91795	3.65399	2.38295	9.34721	9.42116	2.03878	9.43046
9.315	4.60556	7.28335	2.76411	12.7031	5.41685	6.53895	10.8022	13.4416	4.74382	2.91786	3.65589	2.38242	9.34257	9.42302	2.04327	9.4347
9.43	4.61214	7.28408	2.76634	12.7344	5.42455	6.53733	10.8389	13.4333	4.73717	2.91777	3.6578	2.38188	9.33794	9.42487	2.04776	9.43895
9.545	4.61922	7.28358	2.76913	12.76	5.43197	6.53296	10.8744	13.4255	4.73299	2.91757	3.65938	2.38156	9.33513	9.42886	2.05228	9.44183
9.66	4.62707	7.28119	2.7728	12.7771	5.43895	6.5243	10.9082	13.4186	4.73267	2.91718	3.66048	2.38157	9.33517	9.43616	2.05684	9.44257
9.775	4.63493	7.2788	2.77646	12.7941	5.44593	6.51563	10.9421	13.4117	4.73235	2.91679	3.66157	2.38157	9.33521	9.44346	2.0614	9.44332
9.89	4.64279	7.2764	2.78012	12.8112	5.45291	6.50697	10.9759	13.4047	4.73202	2.9164	3.66267	2.38158	9.33525	9.45076	2.06597	9.44407
10.005	4.65064	7.27395	2.78384	12.8278	5.45963	6.49841	11.0095	13.3977	4.73264	2.91599	3.66373	2.38159	9.33518	9.45831	2.07056	9.44467
10.12	4.65845	7.27012	2.78866	12.8341	5.4606	6.49233	11.0388	13.3888	4.75411	2.91501	3.66408	2.38159	9.33258	9.4712	2.0758	9.44218
10.235	4.66625	7.26628	2.79348	12.8405	5.46157	6.48624	11.068	13.38	4.77558	2.91404	3.66442	2.38159	9.32997	9.48409	2.08104	9.43969
10.35	4.67406	7.26245	2.7983	12.8468	5.46253	6.48016	11.0973	13.3711	4.79705	2.91306	3.66477	2.38159	9.32737	9.49699	2.08628	9.4372
10.465	4.68186	7.25862	2.80312	12.8532	5.4635	6.47407	11.1266	13.3622	4.81851	2.91209	3.66512	2.38159	9.32477	9.50988	2.09151	9.43471
10.58	4.68681	7.25474	2.80798	12.8557	5.46384	6.47238	11.1535	13.352	4.86188	2.91069	3.66508	2.3815	9.31822	9.52523	2.09712	9.43029
10.695	4.69051	7.25085	2.81285	12.8566	5.4639	6.47261	11.1794	13.3412	4.91482	2.9091	3.66487	2.38139	9.30994	9.54165	2.10289	9.42503
10.81	4.6942	7.24695	2.81772	12.8575	5.46396	6.47283	11.2053	13.3303	4.96776	2.90752	3.66467	2.38127	9.30166	9.55807	2.10866	9.41977
10.925	4.6979	7.24306	2.8226	12.8584	5.46403	6.47306	11.2312	13.3195	5.02071	2.90593	3.66447	2.38115	9.29338	9.57449	2.11443	9.41451
11.04	4.69852	7.23921	2.8271	12.8587	5.46449	6.47503	11.2568	13.3086	5.07749	2.90431	3.66424	2.38125	9.28481	9.59114	2.12003	9.4084
11.155	4.69337	7.23544	2.83091	12.8579	5.46571	6.48025	11.2821	13.2975	5.14148	2.90261	3.66399	2.38178	9.2757	9.60821	2.12532	9.40072
11.27	4.68823	7.23168	2.83473	12.8572	5.46694	6.48547	11.3075	13.2865	5.20546	2.90091	3.66373	2.38231	9.26659	9.62528	2.13062	9.39304
11.385	4.68308	7.22791	2.83854	12.8565	5.46816	6.49069	11.3328	13.2754	5.26945	2.8992	3.66348	2.38283	9.25748	9.64235	2.13591	9.38536
11.5	4.67793	7.22415	2.84235	12.8557	5.46938	6.49592	11.3581	13.2643	5.33343	2.8975	3.66322	2.38336	9.24837	9.65943	2.1412	9.37767

## Sheet: 推蹬阶段
Time_ms	L_股直肌	L_股外侧肌	L_股内侧肌	L_半腱肌	L_胫骨前肌	L_腓骨长肌	L_外侧腓肠肌	L_比目鱼肌	R_股直肌	R_股外侧肌	R_股内侧肌	R_半腱肌	R_胫骨前肌	R_腓骨长肌	R_外侧腓肠肌	R_比目鱼肌
0	4.63698	7.20873	2.85212	12.857	5.4891	6.53576	11.4388	13.2147	5.52516	2.8933	3.66533	2.38923	9.22153	9.72467	2.1645	9.335
3.84	4.96771	7.24844	2.97621	12.8649	5.63648	6.73278	11.262	13.0871	5.9208	2.91343	4.09395	2.43712	9.81633	9.96716	2.62816	9.0197
7.68	6.56546	7.11997	6.37881	12.9234	5.99685	6.80552	10.8878	13.3408	8.33311	4.80266	4.27224	2.38166	9.9189	9.68145	2.79874	8.95682
11.52	7.59281	7.08681	8.13252	11.0668	7.67857	7.15945	11.9836	13.182	8.49596	7.94266	5.10122	2.231	12.4555	9.79806	2.80116	8.66626
15.36	8.40953	7.34475	8.42997	8.74769	8.59008	7.18053	12.0836	13.1772	8.38524	15.2112	7.50679	2.19232	13.3367	10.2653	3.01528	8.3576
19.2	8.36312	6.05916	8.56104	8.39928	8.80513	7.5131	12.1008	12.8518	8.92398	21.2352	8.36052	2.26446	13.3939	16.1741	3.40315	10.555
23.04	8.66883	5.56513	9.28865	4.75059	12.8275	8.0687	12.0898	12.8462	12.1507	24.7354	13.9595	2.45656	21.0108	16.8263	3.81209	14.756
26.88	10.6182	7.16701	11.0195	4.92216	14.819	8.34653	12.3849	13.4811	12.6582	28.1386	15.9826	2.08006	24.1581	18.0068	4.55102	18.6665
30.72	11.7524	7.24913	11.8089	5.87132	14.7888	9.0461	12.6147	12.8267	14.8057	28.572	17.1073	2.14423	26.0127	18.1415	5.85946	19.699
34.56	18.464	8.41231	12.3143	6.57253	15.1648	9.92178	14.1364	10.8038	15.4185	28.7603	21.7793	2.41674	27.8022	18.3302	6.4744	20.2493
38.4	19.8934	10.2614	13.2281	6.99928	15.7112	10.4091	15.249	10.673	15.7541	29.7001	22.9145	2.81287	31.1106	19.0173	6.59567	25.5036
42.24	21.4455	11.424	14.3294	7.33368	17.1054	10.9942	17.5892	10.5736	21.8813	30.5838	24.372	2.67431	31.6387	25.8397	8.18914	49.3744
46.08	23.9548	11.3976	15.4167	8.17007	17.8279	11.7792	18.4883	10.5583	22.0015	30.8556	27.2041	3.46745	32.5742	40.4823	12.1862	68.1682
49.92	25.8691	11.4074	16.4529	9.25381	19.4929	13.8294	18.4495	10.8499	22.1919	31.775	27.3385	5.74828	34.7086	43.3274	17.5869	75.6212
53.76	27.3999	11.627	17.4229	10.9078	22.8222	14.314	21.9593	12.4228	22.4527	33.85	27.6222	8.11294	36.4768	46.9087	24.018	90.2081
57.6	27.5145	20.4526	19.6529	11.5714	22.9316	15.0348	41.866	11.8464	21.7493	37.0727	30.9877	10.0385	36.4312	60.3062	27.4283	92.6229
61.44	30.6622	24.8533	23.169	12.142	22.3734	17.5211	47.8319	13.6639	21.9757	38.047	30.9689	11.317	35.6245	63.0486	36.4378	93.2877
65.28	35.2025	25.2561	23.9451	15.4354	22.1256	17.7512	49.1419	14.3079	23.763	39.5358	33.1079	14.9406	35.2645	63.0225	42.6312	95.1815
69.12	36.5354	26.9723	25.1147	19.4877	21.9904	25.8432	49.3869	14.9767	26.9804	39.8894	34.4532	26.701	34.8935	63.3907	44.069	95.7358
72.96	40.4723	28.651	26.227	20.215	20.6751	31.6386	80.328	38.996	26.9649	37.301	33.2033	30.499	33.1459	64.2142	44.3138	96.7122
76.8	43.8902	30.1578	33.6011	20.8111	18.7592	48.7512	90.1829	61.44	26.7612	35.4279	33.64	30.8913	32.357	63.9741	45.7579	98.3776
80.64	53.1286	34.8401	33.6125	22.2773	19.0471	50.2108	92.7275	80.7223	29.28	35.283	33.2553	33.7009	40.98	64.1265	47.4991	99.7392
84.48	70.7697	37.6815	34.4598	22.8349	19.4638	51.3241	92.6395	80.8146	33.0382	36.2263	31.8554	36.3571	42.725	64.2345	48.6739	99.9594
88.32	70.9172	37.6563	34.8585	22.8273	19.2287	51.2663	92.3436	81.2556	34.6491	36.214	31.0264	37.2357	46.1956	64.8031	48.9858	99.0941
92.16	70.6534	37.4292	35.9546	22.7403	19.1145	51.6862	92.1329	81.8	31.9391	36.6643	31.5895	37.2985	55.0493	63.2251	48.843	91.822
96	70.2304	38.181	35.9756	22.5244	18.526	53.204	91.8686	81.9589	34.3426	36.6185	37.9826	37.3501	54.9901	54.7234	48.3305	76.9514
99.84	71.6972	38.2023	41.5305	21.9189	17.0876	52.741	91.726	81.9508	35.8803	37.5927	40.5474	37.3456	54.1471	52.6025	47.0481	72.1585
103.68	73.3317	38.1205	43.2775	21.1645	13.7512	52.6111	91.514	81.7451	38.581	41.41	41.8028	37.1816	53.0701	50.8356	44.5567	51.5825
107.52	76.8583	34.3308	43.6476	20.6698	20.6666	52.5884	85.4659	81.745	39.9425	39.0734	40.4343	36.856	53.2131	34.6918	42.7043	45.0762
111.36	76.8156	31.5447	41.3434	20.4562	22.4644	51.9938	80.8881	81.5694	40.7547	39.2658	41.4613	36.4624	54.1114	26.5956	36.0565	45.1518
115.2	82.2998	31.1346	41.8042	18.6892	23.7795	52.8867	80.1975	81.4812	40.6978	38.766	39.9471	35.7268	54.4734	26.6082	27.6277	43.1433
119.04	82.2764	30.4222	41.2019	14.3043	29.7047	53.0824	80.0765	81.4755	38.7877	41.2266	38.349	28.3473	55.5018	23.8097	24.4105	41.8967
122.88	83.8959	29.0866	43.8262	12.8886	30.0409	51.3683	60.3865	75.5654	38.3361	47.3753	38.9706	23.2346	54.4629	19.3209	24.7039	38.7248
126.72	87.6628	29.0168	41.3948	12.1637	30.3502	39.8434	31.4461	62.8615	39.8153	47.4553	40.8709	23.0135	55.1816	18.9849	22.2782	33.1524
130.56	87.6575	23.3222	43.2181	9.61035	30.1807	38.0542	15.3128	17.7749	39.1493	47.312	42.7619	19.6106	50.7722	18.7653	17.9191	27.8673
134.4	71.9938	18.356	44.6023	9.10819	31.8014	36.8062	14.6052	17.7886	41.1512	46.6135	42.1475	13.807	51.6799	18.8895	13.683	26.7917
138.24	74.5286	17.365	44.3244	9.5806	33.3354	37.2026	14.7042	16.18	39.7226	46.2888	44.1804	11.6156	54.177	17.7093	12.0799	29.8542
142.08	78.0255	17.2915	43.5207	9.84396	33.1481	37.4317	13.8772	13.7386	40.7966	45.6285	44.5661	11.8045	41.7341	18.4282	11.9642	30.4666
145.92	80.6785	16.8038	46.4703	10.2705	32.7425	34.9804	13.5933	12.3206	41.8241	50.2979	39.7442	11.7246	40.3045	18.9673	11.1348	29.4368
149.76	80.3674	17.6662	43.0582	10.7274	32.7048	35.1127	13.4862	12.1739	40.7302	51.7256	37.47	11.6878	41.7767	18.0524	9.90243	30.1827
153.6	79.5821	19.6509	43.6462	10.6526	32.4213	39.0692	14.6471	12.003	38.1979	47.2138	35.1575	10.7612	45.8092	17.6697	8.84567	32.0134
157.44	76.0248	21.5476	42.2018	10.6709	28.3742	41.2535	16.3958	11.9408	37.0196	47.2167	34.4521	10.2828	45.9741	18.8728	7.9722	32.3134
161.28	75.3799	23.5179	43.9958	10.7033	26.3079	43.8617	20.7774	11.8131	36.3187	45.9252	33.0279	10.1302	45.1172	20.1045	7.41882	31.4069
165.12	73.3338	24.4324	43.6946	10.5967	25.1181	43.6186	20.5814	12.1974	35.8456	43.9343	32.5825	10.056	44.8937	22.1266	7.26861	28.4244
168.96	80.4959	24.5368	48.4366	10.31	17.9586	43.9353	20.8008	12.6987	35.8486	41.3623	33.7636	9.97434	43.5292	23.5801	6.99778	28.2691
172.8	78.5613	26.8435	47.3072	10.0811	17.2101	42.2843	21.0182	12.5027	36.1125	30.649	33.8114	9.91955	43.262	23.815	4.14201	28.6905
176.64	72.4759	25.0613	45.368	10.0228	16.4833	39.3487	20.7555	13.1501	34.4628	32.8244	33.099	9.28461	48.9443	23.7182	2.76063	28.2055
180.48	68.0824	27.3066	46.4081	9.63811	16.2404	36.8538	21.2266	13.1882	35.9652	40.2652	32.5419	8.54756	48.5361	24.8227	2.60462	27.636
184.32	68.0897	28.1709	44.2303	8.73393	13.482	35.8446	21.2631	13.33	30.3931	47.4918	36.0157	8.10001	49.0775	25.3791	2.39858	27.0952
188.16	65.875	28.3549	44.228	7.01056	8.16924	41.1336	21.5142	15.0865	30.1187	48.4333	38.1892	6.52374	46.079	24.3451	1.82443	24.1518
192	67.8938	30.0859	44.4109	6.90806	6.10461	45.3662	21.7976	20.6019	30.1164	51.4919	41.7695	4.96327	47.2077	23.2758	1.81055	22.05
195.84	65.0753	30.4646	47.2432	6.18824	7.57902	51.4631	21.8474	23.0977	25.4094	49.243	40.2148	4.72712	47.2226	23.0736	1.90049	21.7643
199.68	66.519	31.546	46.6708	5.05184	8.33829	55.7993	21.8679	23.4843	25.3801	48.5345	42.6004	2.25768	48.8017	22.2772	1.90036	19.4959
203.52	72.6366	32.1637	45.6753	4.94619	8.37029	54.2791	20.8294	29.5101	25.6908	49.5902	42.7362	2.23665	51.1247	22.2224	1.771	16.1299
207.36	74.4247	31.8755	47.0897	4.84863	8.33746	53.5801	24.7418	32.8912	25.2235	50.1574	42.9585	2.06654	51.3016	23.3543	1.76371	13.76
211.2	84.3145	32.1742	47.3714	4.95349	8.32959	51.9039	25.5883	43.7598	24.8678	51.5413	43.4428	1.74408	51.5619	23.0665	1.55748	12.7953
215.04	79.722	39.3351	47.4468	4.74042	8.32795	52.4433	29.3383	54.196	26.5154	52.4147	44.0172	1.56034	51.7396	25.9727	1.43415	13.119
218.88	71.1996	52.997	44.3952	4.75423	8.35264	53.6956	29.9493	54.3227	30.245	53.1165	45.8839	1.60323	52.3602	25.5994	1.38235	12.1287
222.72	72.6999	54.8433	42.5234	4.8192	8.3551	65.6263	31.1053	54.8616	32.6012	55.6839	52.5152	1.66682	52.715	26.5544	1.39703	10.3285
226.56	79.1206	54.9459	42.6552	5.0438	8.47869	75.9412	31.1109	55.6736	32.6701	58.6997	54.9447	1.65578	48.5891	26.5762	1.40679	9.5973
230.4	80.1989	58.0472	42.7789	4.99305	8.5711	79.1159	38.2966	56.4525	32.0801	60.6986	57.474	1.66414	46.6989	26.1915	1.43224	8.56316
234.24	79.6667	59.1278	43.0758	4.06204	8.39523	81.4205	38.6513	56.5711	34.2611	55.2405	60.3065	1.75465	43.3747	24.9328	1.53989	8.35578
238.08	79.1413	61.8456	45.8043	4.56728	7.18832	82.7704	39.0297	56.2547	37.4538	56.1243	59.9305	1.60581	38.6251	25.2478	1.61205	8.30818
241.92	74.2301	62.0393	47.9243	4.43841	7.0712	96.1213	40.204	54.8762	38.778	57.1827	60.6182	1.32073	37.3311	25.2302	1.59733	9.05332
245.76	72.7843	62.3884	42.9347	4.52028	5.21589	96.5898	40.9994	53.3958	41.2584	57.7406	60.6207	1.31491	37.2111	25.2032	1.51929	9.24572
249.6	73.2145	63.9289	46.0298	4.76381	3.88599	94.0937	41.9836	54.8974	44.15	62.8543	59.8727	1.22167	35.8229	24.6834	1.50703	9.06277
253.44	72.8786	64.9525	49.0793	4.94776	4.08482	93.7966	42.1123	53.0007	45.283	68.7393	62.8392	1.15172	27.4059	24.2869	1.49648	9.02797
257.28	71.7009	66.2903	48.3873	5.10629	5.35117	93.7904	42.7176	52.1472	47.1851	70.0767	63.4725	1.16454	27.3003	22.1497	1.39521	9.33323
261.12	71.436	66.4026	47.7008	4.9886	7.82893	95.3163	49.3177	47.5454	47.9072	76.3863	67.5183	1.19469	26.5703	21.0115	1.42752	9.02316
264.96	70.5256	65.2355	47.6638	5.38868	7.85183	96.4366	53.4853	31.5941	48.557	77.2297	69.8418	1.17367	26.5187	15.6692	1.49282	7.98898
268.8	74.7757	55.9424	50.9576	5.52693	7.85185	95.1646	55.5702	34.4546	46.6863	78.8398	80.5653	1.1189	25.123	12.4906	1.51214	7.43705
272.64	74.7677	63.88	57.8694	5.63376	7.89214	87.2322	78.3254	35.2455	45.5597	82.6122	86.1921	1.03281	24.4205	9.85951	1.55691	7.41157
276.48	67.5049	67.817	58.0419	5.87362	7.78592	78.0442	92.0281	38.9719	46.9648	84.8458	87.1641	1.04819	24.7553	10.0023	1.54528	7.30641
280.32	68.7513	68.3063	62.7491	5.88301	7.54128	75.6882	91.9343	41.2188	45.6638	82.3518	87.7224	1.11726	22.2154	12.0157	1.65851	7.53508
284.16	71.5242	75.8591	65.2503	6.29874	7.34572	79.7301	94.9847	43.3538	43.7184	82.5198	87.8464	0.967533	21.8405	15.4483	2.20569	7.94507
288	73.4554	78.4819	68.5794	6.62253	7.32099	79.1364	94.8797	43.8528	40.8248	88.3608	88.8613	0.978648	21.6646	15.2296	3.14315	8.23676
291.84	80.1447	79.2856	74.3909	7.41106	7.2259	61.6094	94.3125	45.229	38.6376	89.0977	93.2136	0.985708	21.807	18.6337	4.1766	7.95139
295.68	81.2549	79.2423	81.7781	8.16969	7.27796	57.7019	94.0336	46.5089	35.9553	95.4389	96.8816	1.05513	21.8322	19.9468	4.49017	8.57137
299.52	81.0867	87.1318	90.5981	11.3831	7.19955	56.2914	96.6172	48.9685	33.0589	96.8458	97.5531	1.15433	21.5208	23.3029	4.72658	9.03591
303.36	76.3875	89.817	93.4037	17.6403	7.11231	57.9236	98.4691	49.7454	30.7139	94.1977	97.7705	1.27884	15.6696	25.6144	5.04504	8.45397
307.2	76.1496	91.768	96.1219	19.5293	6.63778	63.112	99.5646	54.8886	30.4992	95.6494	99.6155	1.32778	11.9057	30.5983	5.48763	7.8178
311.04	67.3174	94.3559	96.6743	21.1121	2.5756	60.4215	95.7962	56.6346	28.801	92.0497	98.214	1.45323	11.5103	34.1295	5.52977	8.14444
314.88	69.8402	95.5555	97.3412	21.3794	2.51358	60.9581	93.664	57.0055	29.2704	90.2064	96.1751	1.84348	10.4582	34.4953	5.50729	10.6461
318.72	68.3013	99.823	99.8182	21.6198	2.44346	62.737	95.9593	57.794	35.7888	89.1192	86.7053	1.91636	10.4466	39.2092	5.49492	10.9565
322.56	74.3916	93.4639	95.9217	21.8157	2.3396	65.1401	80.909	64.743	36.573	85.813	79.6557	1.91117	10.0865	44.0357	5.48825	11.571
326.4	80.7065	90.7701	95.4214	22.7839	2.1582	75.654	63.1475	66.5636	35.4543	81.76	83.4843	2.03849	8.93711	45.2327	5.49597	14.0967
330.24	79.9041	88.1332	92.0508	24.1682	2.18811	79.161	58.9701	68.4881	40.1022	82.6902	84.0762	2.4451	5.83818	50.2219	5.47693	14.6529
334.08	83.0695	81.1317	89.9624	26.5345	2.23673	78.8178	53.4537	72.3448	42.7317	86.3819	81.2181	2.60362	6.167	53.8138	5.25328	15.2523
337.92	94.0924	76.6004	90.4784	27.2607	2.28311	73.9667	52.7912	81.9331	43.3251	83.0785	81.3861	3.1242	6.22621	57.4868	4.73241	16.4613
341.76	97.515	73.6683	84.6199	27.1755	2.40567	74.5314	60.6486	89.0464	46.0131	81.4116	77.1215	3.24343	5.76674	59.2733	3.85209	16.9626
345.6	97.8896	72.8761	78.5304	27.063	2.38381	74.3454	67.71	91.158	48.2989	74.0438	68.9898	3.28279	5.51932	60.5558	3.47545	17.8955
349.44	98.9642	63.2129	64.4994	25.9897	2.38402	75.6001	68.0753	96.6879	47.7198	67.2145	67.1239	3.26962	5.50227	65.9195	3.26097	18.8179
353.28	97.7988	55.5006	58.0539	22.687	2.37754	80.7216	70.9868	99.9309	48.323	64.5652	64.1435	3.22986	5.30397	65.1498	2.50763	19.6408
357.12	97.5536	51.1665	52.4902	21.3879	2.29395	77.5237	67.993	96.859	46.5288	60.7651	60.7519	3.21869	5.48435	64.2014	1.37324	19.939
360.96	97.0083	45.2917	50.3037	19.6055	2.23277	77.959	66.9805	95.3629	47.5339	59.6815	60.7871	3.10394	5.40005	62.2585	1.17595	20.2137
364.8	96.8725	39.4969	49.3547	18.874	2.26736	75.9241	65.0945	95.7719	47.2613	62.6394	61.2054	2.92801	5.56042	64.424	1.51854	20.3694
368.64	94.5289	24.4748	40.8071	18.6286	2.57984	76.1727	59.7098	96.5114	45.8864	63.0752	61.3859	2.87176	5.62462	63.8461	1.74622	20.8952
372.48	93.0593	21.0153	41.6461	18.4046	4.09693	74.2609	57.1427	92.0192	49.3717	61.986	58.399	2.89969	5.62036	59.9708	2.30504	20.7511
376.32	86.2409	17.2367	41.2853	17.2121	4.15289	63.568	57.0299	89.631	49.6381	60.8741	48.2054	2.82178	5.53458	59.2085	2.53495	19.6505
380.16	82.7101	16.6271	41.386	15.3885	4.22822	58.6191	57.1919	86.8789	51.6829	58.7156	38.2245	2.61597	5.39856	55.045	2.54605	19.7839
384	78.6711	17.4362	40.6188	10.0083	4.34467	54.2054	57.3942	82.5219	49.6625	53.4822	36.9891	2.40261	5.0018	50.5551	2.57813	19.5013
