# Supplementary material for: Biomechanical Differences Among Collegiate Sprinters Developed Through Specialized and Diversified Training Pathways
Source: Sensors (Basel). 2026 Mar 18;26(6):1906. doi: 10.3390/s26061906 (PMC13030781; doi:10.3390/s26061906)
Supplement: Supplementary file 1 [file sensors-26-01906-s001.zip › emg data/输出结果/22/chengdiyang_Phase EMG data_Literature Methods_normalized.xlsx]

## Sheet: 预激活阶段
Time_ms	L_股直肌	L_股外侧肌	L_股内侧肌	L_半腱肌	L_胫骨前肌	L_腓骨长肌	L_外侧腓肠肌	L_比目鱼肌	R_股直肌	R_股外侧肌	R_股内侧肌	R_半腱肌	R_胫骨前肌	R_腓骨长肌	R_外侧腓肠肌	R_比目鱼肌
0	5.22798	6.17183	2.56717	13.4262	5.59545	0.190397	2.49389	2.9132	4.89855	3.35208	1.80474	22.9675	3.26271	1.95212	0.907286	1.11944
1.495	5.51803	6.20551	2.60935	13.3302	5.62109	0.189963	2.49332	2.91033	4.95547	3.39575	1.79378	21.6891	3.35745	1.89572	0.907262	1.19642
2.99	6.13107	6.34707	2.59195	13.3112	5.63801	0.191626	2.42946	2.91055	4.97026	3.42241	1.80387	20.392	3.40591	1.89126	0.90939	1.16701
4.485	6.61409	6.37866	2.66833	13.3297	5.53613	0.192561	2.34028	2.92993	4.92973	3.39301	1.76511	19.091	3.46598	1.94564	0.91392	1.14121
5.98	6.79514	6.43476	2.74603	13.3158	5.22645	0.196243	2.25596	2.95396	4.906	3.37767	1.77549	17.8291	3.57106	1.94907	0.931128	1.12041
7.475	6.80078	6.54741	2.7459	13.294	5.01591	0.197539	2.18493	2.97606	4.92827	3.37618	1.84609	16.662	3.55263	1.85496	0.961544	1.10808
8.97	6.71657	6.72777	2.76445	13.3496	4.9908	0.188985	2.1349	2.99014	4.97688	3.37852	1.88879	15.6111	3.51708	1.82152	0.99228	1.11661
10.465	6.63258	7.0288	2.78629	13.5315	5.02114	0.175117	2.1193	2.98956	5.04482	3.39996	1.77928	14.6525	3.5214	1.83759	0.991215	1.15319
11.96	6.65157	7.23773	2.76553	13.7294	4.93685	0.171794	2.12825	2.97804	5.09441	3.43339	1.74853	14.087	3.58476	1.92224	0.988217	1.18453
13.455	6.74976	7.24024	2.74924	13.4186	4.97058	0.164162	2.1585	2.97046	4.95681	3.4665	1.77064	12.0418	3.60519	2.16976	1.0009	1.17459
14.95	6.92057	7.21782	2.75618	13.4695	4.95646	0.16628	2.18413	2.9731	4.86205	3.49268	1.80014	10.2965	3.59012	2.35277	1.01952	1.17625
16.445	6.98017	7.26506	2.74424	12.6805	4.80287	0.17592	2.13657	3.00288	5.17526	3.51464	1.81419	8.84221	3.58905	2.34275	1.01777	1.19269
17.94	6.97861	7.3132	2.72022	12.5247	4.686	0.176798	2.09431	3.01032	5.28655	3.51736	1.83921	7.87094	3.60429	2.30982	1.00418	1.18839
19.435	6.94447	7.36761	2.71299	12.5409	4.71837	0.190825	2.07935	3.0002	5.25097	3.51778	1.88228	7.60724	3.62209	2.30338	0.985408	1.18792
20.93	6.89998	7.42367	2.71255	12.4192	4.86873	0.196919	2.07858	2.9997	5.03376	3.54885	1.87795	7.74415	3.5641	2.31321	0.978757	1.21245
22.425	6.85616	7.44817	2.71141	12.2704	4.9937	0.19725	2.10756	2.98153	4.73989	3.61665	1.82159	7.9396	3.51395	2.3444	0.980337	1.26393
23.92	6.8054	7.45777	2.70399	12.2255	4.26983	0.197159	2.10382	2.90221	5.05326	3.67722	1.84652	8.01314	3.50895	2.42714	0.98104	1.30006
25.415	6.77116	7.46021	2.69574	12.2288	3.90242	0.198365	2.05007	2.82699	5.86122	3.68146	2.04653	8.05044	3.49878	2.48714	0.989086	1.30701
26.91	6.76648	7.45916	2.6826	12.2233	3.96175	0.202125	2.00326	2.84886	6.36333	3.62808	2.34291	8.05745	3.50827	2.49975	1.00752	1.30418
28.405	6.75948	7.46053	2.66756	12.2356	3.99034	0.208356	1.96285	2.83805	6.5285	3.61858	2.6612	8.09866	3.51761	2.49628	1.01501	1.31991
29.9	6.70105	7.47144	2.65577	12.395	4.18542	0.208456	2.00415	2.86203	6.60109	3.56945	2.77908	8.33332	3.48	2.46393	1.01045	1.36818
31.395	6.58435	7.48813	2.65229	12.7424	4.47741	0.208651	2.02181	2.87645	6.59824	3.52167	2.77045	9.01677	3.44187	2.45914	1.01187	1.41106
32.89	6.4533	7.50077	2.64421	13.2336	4.78685	0.205555	1.99912	2.87439	6.62122	3.65567	2.78008	10.0656	3.45869	2.415	1.02874	1.42403
34.385	6.38405	7.50286	2.66967	13.725	5.03342	0.201511	1.95433	2.86471	6.75581	3.82312	2.81686	11.1111	3.46564	2.44954	1.02326	1.41484
35.88	6.37878	7.46542	2.69794	14.1975	5.18253	0.201112	1.90533	2.86156	6.91849	3.89027	2.9235	11.7398	3.51168	2.52545	1.00827	1.41773
37.375	6.38552	7.26067	2.73465	14.5422	5.223	0.200373	1.87471	2.89377	7.01078	3.89147	3.14249	11.926	3.49897	2.53097	1.04046	1.4193
38.87	6.12685	7.10056	2.76374	14.751	5.18976	0.201021	1.8481	2.92458	7.0517	3.90008	3.31258	11.8138	3.43884	2.53256	1.093	1.4031
40.365	5.83827	7.11503	2.76739	13.6987	5.13255	0.201927	1.82206	2.93321	7.08716	3.95325	3.38476	11.6382	3.47212	2.53889	1.13699	1.39781
41.86	5.82674	7.03534	2.75204	14.5756	5.05821	0.201377	1.85857	2.93416	7.10168	4.02628	3.39638	11.5279	3.47348	2.53626	1.16124	1.42091
43.355	5.81802	6.77548	2.75142	32.9051	5.15522	0.202586	1.86719	2.94296	7.10012	4.11103	3.39622	11.6222	3.47384	2.50237	1.15979	1.49188
44.85	5.80046	6.38268	2.7873	35.8825	5.41848	0.205004	1.8502	2.9541	7.09597	4.18218	3.4078	11.8828	3.47525	2.48455	1.14822	1.52208
46.345	5.6591	5.9843	2.84111	35.887	5.72566	0.202779	1.82962	2.93674	7.08426	4.21056	3.45747	12.1733	3.48092	2.49395	1.12555	1.51388
47.84	5.37501	5.69541	2.88186	36.0746	5.85573	0.198261	1.81665	2.95919	7.06252	4.21037	3.54074	12.3234	3.42826	2.49173	1.12317	1.52003
49.335	5.19073	5.58386	2.70512	36.1403	5.9472	0.20035	1.81699	2.99052	7.03018	4.21693	3.63343	12.3963	3.41697	2.47985	1.14982	1.55365
50.83	5.14911	5.62151	2.49764	36.4407	5.96906	0.21832	1.81391	2.99032	6.98805	4.25397	3.70896	12.4998	3.44655	2.48436	1.16177	1.5762
52.325	4.70265	5.61126	2.46938	36.5503	5.93908	0.237422	1.80112	2.9951	6.94136	4.32651	3.73559	12.6598	3.44221	2.48566	1.16171	1.60069
53.82	3.84773	5.52678	2.42435	36.5879	5.94508	0.246359	1.83102	3.03479	6.91398	4.41605	3.72202	12.8157	3.45026	2.45911	1.16337	1.62953
55.315	3.06131	5.47673	2.27189	36.6137	5.97863	0.247055	1.87631	3.09652	6.91343	4.47449	3.72575	13.2277	3.37755	2.43299	1.18285	1.637
56.81	2.72243	5.38672	2.22456	36.637	6.08587	0.245504	1.93661	3.08109	6.92476	4.4917	3.73342	14.0313	3.45099	2.42458	1.22863	1.64053
58.305	2.64465	5.27625	2.28716	36.8919	6.80482	0.262356	1.95584	3.03597	6.93519	4.49052	3.74009	14.6885	3.75209	2.42608	1.25856	1.67385
59.8	2.64307	5.07611	2.29622	37.2276	7.64801	0.283552	1.95768	3.01791	6.92907	4.50459	3.76062	14.8162	4.05641	2.58788	1.24941	1.77384
61.295	2.61211	4.72319	2.26552	37.6183	7.98976	0.28709	1.95675	3.02098	6.90985	4.55183	3.79665	14.7641	4.17227	2.77611	1.24541	1.97219
62.79	2.48914	4.33054	2.26206	43.8651	8.08279	0.303827	1.93604	3.01044	6.86266	4.62067	3.78579	14.7192	4.43063	2.71408	1.26595	2.1564
64.285	2.08504	4.08173	2.25501	52.1294	8.35513	0.354754	1.88206	2.98244	6.80344	4.68393	3.77648	14.7143	4.41566	2.50797	1.28842	2.21679
65.78	1.51888	4.02965	2.258	52.7237	8.99105	0.412556	1.8569	2.94356	6.58295	4.71591	3.77592	14.8276	4.42883	2.37918	1.31675	2.21439
67.275	1.26481	3.93756	2.29891	53.6086	9.45444	0.448182	1.88011	2.92814	6.28411	4.7202	3.84782	15.2595	4.47711	2.37252	1.33991	2.23546
68.77	1.17018	3.87266	2.33521	54.8966	11.319	0.458115	1.8868	2.95254	6.21456	4.72288	3.93456	16.1913	4.47268	2.3712	1.35059	2.30856
70.265	1.1615	3.86296	2.34702	56.9368	11.448	0.455325	1.87794	2.97536	6.22536	4.74901	4.00638	17.3087	4.50517	2.37008	1.37756	2.41684
71.76	1.17779	3.85768	2.34752	57.9235	11.3955	0.460016	1.88217	2.97886	6.24002	4.79946	4.03758	18.3111	4.54648	2.37577	1.38727	2.53465
73.255	1.18943	3.84221	2.35205	60.2671	11.3272	0.4656	1.87881	2.98526	6.09347	4.85474	4.04073	19.3391	4.54438	2.41149	1.38602	2.60792
74.75	1.19651	3.78503	2.35729	63.4444	11.2722	0.468947	1.90903	2.9881	5.46166	4.89352	4.02027	20.2575	4.55487	2.35153	1.38795	2.6408
76.245	1.19956	3.76922	2.36294	63.8593	11.2442	0.469058	1.92317	2.97124	4.54556	4.90655	3.97431	21.0525	4.59674	2.32948	1.39251	2.65115
77.74	1.20034	3.90259	2.35925	63.8689	11.2309	0.466979	1.90294	2.97861	3.9411	4.90687	3.90106	21.7078	4.71624	2.41982	1.39456	2.65134
79.235	1.19379	4.29386	2.34958	64.4561	11.2255	0.465733	1.89153	3.05748	3.7514	4.91538	3.81795	22.2263	4.88583	2.45277	1.42037	2.64894
80.73	1.16294	4.66025	2.34631	66.2611	11.1418	0.466498	1.83666	3.12991	3.66688	4.96572	3.8331	22.6458	4.90004	2.44816	1.46623	2.64482
82.225	1.1452	4.88613	2.34665	67.5453	11.0318	0.467124	1.85864	3.15318	3.70041	4.99768	3.86998	23.0145	4.88051	2.61003	1.48328	2.63771
83.72	1.19631	4.90321	2.35349	67.6805	10.9104	0.467574	1.85905	3.14832	3.60336	4.94798	3.8663	23.2128	4.85346	2.71231	1.47721	2.67152
85.215	1.20425	4.9037	2.36656	67.6673	10.8024	0.469229	1.89759	3.13672	3.28096	4.89102	3.83455	22.9035	4.84932	2.66649	1.4832	2.69724
86.71	1.19434	4.93383	2.37365	68.2056	10.7325	0.469501	1.97427	3.12517	2.87259	4.86161	3.76289	22.758	4.83783	2.62263	1.48163	2.69121
88.205	1.16498	5.02034	2.3765	68.9286	10.7183	0.469745	1.96862	3.12881	2.58533	4.85641	3.68253	26.1392	4.84801	2.63773	1.48077	2.70192
89.7	1.12844	5.17548	2.37337	69.7964	10.739	0.469699	1.96749	3.20554	2.46862	4.87149	3.65964	30.3015	4.8104	2.6367	1.48447	2.7221
91.195	1.11356	5.34689	2.36922	70.4843	10.7657	0.469338	1.96336	3.27968	2.44363	4.90122	3.72767	32.5059	4.74674	2.62851	1.45969	2.74237
92.69	1.12497	5.50433	2.37344	69.4728	10.7883	0.471792	1.926	3.31708	2.48271	4.93862	3.83957	47.785	4.71853	2.61845	1.44725	2.72463
94.185	1.13498	5.60944	2.38517	66.4013	10.7479	0.474831	1.90984	3.31001	2.51443	4.94878	3.90315	60.3519	4.70605	2.6192	1.45775	2.67919
95.68	1.14576	5.64328	2.39421	72.9772	10.6346	0.481488	1.9519	3.27471	2.51545	4.92395	3.9005	67.5144	4.71844	2.61822	1.48683	2.69249
97.175	1.12602	5.64461	2.38596	73.3003	10.512	0.485198	3.20323	3.27169	2.51715	4.89788	3.85793	67.7602	4.69637	2.66759	1.60746	3.11584
98.67	1.10615	5.66675	2.35587	73.3327	10.4734	0.493065	4.79778	3.31893	2.51257	4.89405	3.84942	67.7587	4.61959	2.67419	1.67744	3.70391
100.165	1.11121	5.68826	2.32787	73.4125	10.4401	0.50294	5.84799	3.55355	2.5152	4.91823	3.92201	67.7499	4.49275	2.69468	1.72209	3.96843
101.66	1.14383	5.73196	2.32158	73.3036	10.5078	0.499387	5.9662	3.74672	2.51573	4.96006	4.00078	67.7186	4.3758	2.73424	1.73984	3.96778
103.155	1.21882	5.78281	2.33355	73.2772	10.6145	0.49161	6.77859	3.743	2.51816	4.99565	4.06578	67.6726	4.3091	2.73714	1.74054	4.03578
104.65	1.32569	5.81571	2.34883	73.3167	10.6861	0.497592	8.28081	3.68709	2.51864	5.00431	4.08748	67.6339	4.29761	2.7287	1.73649	4.12412
106.145	1.44199	5.83153	2.36145	73.3384	10.7312	0.526607	9.01279	3.59394	2.51366	4.98573	4.0926	67.5769	4.29634	2.76427	1.71459	4.14877
107.64	1.55625	5.81534	2.36572	73.3562	10.6759	0.555022	9.1111	3.60077	2.49888	4.96298	4.13896	67.4855	4.15902	2.7729	1.66966	4.17659
109.135	1.63028	5.79679	2.34409	73.317	10.152	0.578653	9.11147	3.77688	2.45282	4.97245	4.20107	67.4738	3.85309	2.76066	1.63468	4.19177
110.63	1.62808	5.82493	2.31775	73.4356	9.58093	0.615047	9.15012	4.03517	2.35947	5.01751	4.27954	67.9981	3.77296	2.57243	1.80703	4.22383
112.125	1.63028	5.85459	2.32194	73.037	9.44122	0.649535	9.19592	4.27927	2.25456	5.06791	4.33645	68.7839	3.62057	2.47927	2.01162	4.23709
113.62	1.65894	5.88432	2.36623	68.0635	9.39631	0.650351	9.21982	4.37581	2.1854	5.08826	4.33645	69.5388	3.37904	2.55561	2.1187	4.25018
115.115	1.72585	5.89956	2.44214	63.8927	9.41181	0.621442	9.22539	4.35759	2.17363	5.06994	4.34465	70.2056	3.37256	2.56805	2.16222	4.28696
116.61	1.82307	5.89983	2.49276	64.4267	8.7773	0.587228	9.22362	4.29338	2.22205	5.03411	4.39963	70.7557	3.42508	2.57707	2.17971	4.30683
118.105	1.94642	5.89656	2.51499	65.1062	8.09625	0.576468	9.22762	4.25723	2.33071	5.02524	4.50378	71.1202	3.6048	2.58565	2.20056	4.28721
119.6	2.05785	5.86672	2.50639	66.5217	5.51515	0.590926	9.24777	4.26342	2.45011	5.06988	4.63541	71.3277	3.85979	2.58089	2.23338	4.24648
121.095	2.14465	5.80382	2.49739	68.1552	5.39657	0.613572	9.29023	4.30053	2.55121	5.17065	4.74608	71.5304	3.92373	2.56392	2.29498	4.17295
122.59	2.19663	5.74953	2.51659	69.3526	5.38277	0.660155	9.35549	4.34095	2.59074	5.29178	4.85101	71.9016	3.88952	2.52081	2.43445	4.09948
124.085	2.3318	5.73467	2.58057	72.4653	5.43426	0.724243	9.61256	4.35131	2.59323	5.39324	4.90078	74.4739	3.89795	2.44108	2.51815	4.09434
125.58	2.43498	5.73246	2.65377	70.5132	5.57985	0.741264	9.90005	4.35344	2.60107	5.45706	4.891	75.1558	3.87873	2.42683	2.79601	4.10858
127.075	2.46658	5.72364	2.69231	70.7277	5.65386	0.750568	9.94719	4.35467	2.60197	5.47097	4.89434	76.545	3.86069	2.38546	3.20092	4.10852
128.57	2.46808	5.61529	2.70229	71.0164	5.66354	0.753044	10.4868	4.4094	2.60986	5.46875	4.96987	76.5809	3.82378	2.28151	3.86149	4.17531
130.065	2.48588	5.35896	2.69835	70.4081	5.64855	0.761064	11.1837	4.94196	2.61266	5.48348	5.0645	77.3058	3.78216	2.25352	4.5772	4.23796
131.56	2.56997	5.11907	2.6963	68.7165	5.64611	0.777031	11.4303	5.81513	2.64149	5.52439	5.14827	80.0602	3.86726	2.20778	5.11251	4.25707
133.055	2.79029	4.98437	2.71968	67.976	5.72521	0.792364	11.4476	6.10316	3.04162	5.57004	5.19779	83.6021	3.90728	2.07151	5.23433	4.74186
134.55	3.28862	4.98469	2.76662	67.8615	5.89591	0.816877	11.4837	8.26023	3.4616	5.59674	5.20094	85.5952	3.89479	2.00715	5.98716	5.72638
136.045	3.62876	4.98488	2.81487	67.7826	6.05169	0.869473	11.4995	9.26016	3.53534	5.61102	5.22735	86.3961	3.90441	1.99669	7.90615	6.46014
137.54	3.63368	4.97797	2.85106	67.1918	6.08562	0.878935	11.4955	9.39413	4.03999	5.61493	5.31149	87.8503	3.93028	2.00597	7.99671	7.11833
139.035	3.63227	4.92474	2.86012	66.6531	6.09442	0.879096	11.4964	9.38787	4.15602	5.61408	5.46146	86.9154	3.97341	2.01288	8.00795	7.2221
140.53	3.65423	4.82458	2.85277	65.8876	6.07396	0.883592	11.497	9.34941	4.1151	5.60143	5.5785	86.3471	4.01388	2.07507	8.07472	7.26979
142.025	4.05467	4.71362	2.85839	65.3067	6.07672	0.89383	11.5057	9.33794	4.23903	5.56008	5.51307	85.3247	3.99292	2.10982	8.19087	7.49153
143.52	5.56071	4.57615	2.89552	65.1941	6.1535	0.90396	11.5337	9.42282	4.56417	5.45771	5.6277	81.3329	3.97785	2.16882	8.28423	7.62347
145.015	6.72328	4.47669	2.95827	59.5493	6.22825	0.907184	11.5668	9.82838	4.66601	5.3289	6.70104	75.8149	3.98231	2.26241	8.30091	7.64065
146.51	7.33214	4.45919	3.03157	52.7581	6.35975	0.906914	11.5616	11.072	6.34428	5.27236	8.68473	74.9315	4.03047	2.29627	8.45015	7.64619
148.005	7.53258	4.50959	3.12977	52.5291	6.3886	0.908116	11.2007	13.3974	8.93286	5.45969	9.3092	86.2503	4.13236	2.24167	8.59735	7.78457
149.5	7.5837	4.615	3.1998	52.488	6.36937	0.905722	10.5763	14.5853	9.66109	5.89759	9.32772	94.4496	4.15457	2.24127	8.59219	8.96341

## Sheet: 缓冲阶段
Time_ms	L_股直肌	L_股外侧肌	L_股内侧肌	L_半腱肌	L_胫骨前肌	L_腓骨长肌	L_外侧腓肠肌	L_比目鱼肌	R_股直肌	R_股外侧肌	R_股内侧肌	R_半腱肌	R_胫骨前肌	R_腓骨长肌	R_外侧腓肠肌	R_比目鱼肌
0	7.70962	4.65227	3.20872	52.4163	6.35277	0.903543	10.3914	14.5843	9.68801	6.07719	9.30716	95.2279	4.31266	2.23964	8.58808	9.26094
0.215	7.84116	4.66303	3.2149	52.3875	6.34474	0.902509	10.3479	14.599	9.79602	6.15414	9.31112	95.9964	4.46439	2.23584	8.58787	9.97635
0.43	7.97269	4.67379	3.22108	52.3587	6.33671	0.901474	10.3045	14.6138	9.90403	6.23109	9.31507	96.765	4.61612	2.23205	8.58766	10.6918
0.645	8.09735	4.68003	3.22994	52.3382	6.32903	0.900588	10.2811	14.7383	10.0722	6.30358	9.32382	97.2075	4.76493	2.23036	8.58781	11.4056
0.86	8.21868	4.68408	3.24011	52.3219	6.32152	0.899774	10.2674	14.9159	10.2695	6.37392	9.33489	97.4927	4.91234	2.22969	8.58814	12.1188
1.075	8.3239	4.68565	3.2502	52.3105	6.31444	0.899081	10.2584	15.1701	10.4763	6.44067	9.34052	97.7008	5.03849	2.23416	8.58835	12.7297
1.29	8.39902	4.68255	3.26016	52.3087	6.30814	0.898613	10.2581	15.5675	10.7011	6.5007	9.336	97.7649	5.12495	2.24823	8.58833	13.1496
1.505	8.47356	4.6793	3.27006	52.307	6.30185	0.898154	10.2578	15.9672	10.9256	6.56045	9.33161	97.8299	5.21031	2.26269	8.58831	13.5659
1.72	8.5236	4.66988	3.27725	52.3096	6.29599	0.898047	10.2538	16.4638	11.1436	6.60798	9.33254	97.933	5.2491	2.29367	8.58823	13.8337
1.935	8.57364	4.66047	3.28443	52.3123	6.29012	0.897939	10.2498	16.9604	11.3616	6.65551	9.33347	98.0361	5.2879	2.32465	8.58815	14.1014
2.15	8.61659	4.64855	3.29451	52.3133	6.28357	0.898099	10.2329	17.4168	11.5593	6.6917	9.3883	98.1948	5.30932	2.36072	8.58809	14.3258
2.365	8.65647	4.63556	3.30585	52.3136	6.27671	0.898375	10.2104	17.8557	11.7481	6.72298	9.46647	98.3775	5.3232	2.399	8.58805	14.5315
2.58	8.69448	4.62258	3.32729	52.3145	6.26904	0.898789	10.1768	18.2465	11.9172	6.74676	9.58955	98.5443	5.33303	2.43671	8.58803	14.712
2.795	8.72933	4.60964	3.3658	52.3162	6.25999	0.899436	10.1244	18.5561	12.053	6.7579	9.7884	98.6845	5.33602	2.47344	8.58802	14.8501
3.01	8.76434	4.59684	3.40702	52.3181	6.25085	0.900097	10.0702	18.8604	12.186	6.7682	9.98977	98.8223	5.33887	2.51009	8.58803	14.9853
3.225	8.80263	4.58702	3.50391	52.3204	6.23972	0.901049	9.9779	19.056	12.2596	6.76101	10.2429	98.9107	5.33862	2.54503	8.58823	15.0588
3.44	8.84091	4.5772	3.60081	52.3228	6.2286	0.902001	9.88561	19.2515	12.3333	6.75382	10.4961	98.9991	5.33838	2.57997	8.58843	15.1322
3.655	8.88948	4.57064	3.72966	52.318	6.21722	0.903128	9.76143	19.3998	12.3714	6.74012	10.6996	99.0858	5.33755	2.6166	8.58886	15.1798
3.87	8.94203	4.56533	3.87089	52.3103	6.20574	0.904323	9.6249	19.5299	12.3958	6.72389	10.8837	99.1718	5.33649	2.6539	8.58936	15.2174
4.085	9.00118	4.56155	4.00781	52.2998	6.19463	0.905567	9.47452	19.6477	12.4109	6.70835	11.0212	99.2589	5.33532	2.69228	8.59001	15.2485
4.3	9.07042	4.56011	4.13813	52.2849	6.18408	0.906887	9.30295	19.7465	12.4118	6.69383	11.0873	99.3476	5.33398	2.73234	8.59089	15.2698
4.515	9.1402	4.55881	4.2652	52.2708	6.17351	0.908194	9.13065	19.8437	12.4133	6.67984	11.1489	99.4351	5.33258	2.77208	8.5918	15.2903
4.73	9.21714	4.55949	4.3488	52.2668	6.16282	0.909323	8.94852	19.9181	12.4227	6.67271	11.1515	99.506	5.33039	2.8076	8.59326	15.3015
4.945	9.29407	4.56016	4.43241	52.2628	6.15213	0.910452	8.7664	19.9925	12.4321	6.66559	11.1542	99.5768	5.32821	2.84313	8.59472	15.3127
5.16	9.36989	4.5611	4.47874	52.2667	6.13971	0.911082	8.59961	20.0451	12.4707	6.66415	11.1645	99.6337	5.32582	2.86805	8.59679	15.3187
5.375	9.44533	4.56212	4.51226	52.2733	6.12668	0.911541	8.43809	20.0902	12.5193	6.66467	11.1775	99.6858	5.32337	2.88932	8.59906	15.3228
5.59	9.51823	4.56266	4.53143	52.2779	6.11246	0.911585	8.29463	20.1246	12.591	6.66761	11.2011	99.7335	5.32306	2.90326	8.60162	15.3254
5.805	9.58761	4.56252	4.53064	52.2799	6.09658	0.911051	8.17625	20.1441	12.6946	6.67391	11.2394	99.775	5.32573	2.90702	8.6046	15.3258
6.02	9.65599	4.56227	4.53026	52.2814	6.08064	0.910436	8.06215	20.1623	12.8022	6.6806	11.2771	99.8157	5.32963	2.90973	8.60761	15.3261
6.235	9.71466	4.56084	4.53378	52.2784	6.0641	0.909019	7.98975	20.1675	12.9485	6.6912	11.308	99.8481	5.34559	2.90227	8.61097	15.3252
6.45	9.77333	4.55941	4.5373	52.2753	6.04755	0.907602	7.91735	20.1727	13.0948	6.7018	11.339	99.8806	5.36154	2.89482	8.61434	15.3244
6.665	9.81898	4.55894	4.5905	52.2745	6.0327	0.905826	7.87094	20.1737	13.2477	6.71558	11.3498	99.9057	5.38998	2.88648	8.6179	15.3245
6.88	9.86068	4.55877	4.65876	52.2744	6.01837	0.903941	7.83242	20.1736	13.4025	6.73032	11.3546	99.9285	5.42219	2.87787	8.62152	15.3247
7.095	9.89331	4.56064	4.77326	52.2763	6.00571	0.902018	7.80275	20.1732	13.5473	6.74727	11.357	99.9478	5.45808	2.87118	8.62523	15.3263
7.31	9.91447	4.56509	4.94618	52.2809	5.99514	0.900045	7.78428	20.1726	13.6792	6.76701	11.3565	99.9625	5.49862	2.86692	8.62903	15.3297
7.525	9.93363	4.57022	5.12915	52.2859	5.98509	0.898079	7.76703	20.1721	13.8069	6.78736	11.361	99.9765	5.53845	2.86321	8.63283	15.3335
7.74	9.93759	4.58046	5.38852	52.2944	5.97892	0.896164	7.75915	20.1731	13.9029	6.81238	11.4037	99.9846	5.57288	2.86365	8.63657	15.3412
7.955	9.94155	4.5907	5.64789	52.3028	5.97275	0.894249	7.75127	20.1741	13.9989	6.8374	11.4464	99.9927	5.60731	2.8641	8.64032	15.349
8.17	9.94013	4.60466	5.93495	52.314	5.96998	0.892258	7.74714	20.1763	14.0675	6.86528	11.5734	99.9963	5.62954	2.86781	8.64371	15.3612
8.385	9.93729	4.6196	6.22934	52.3258	5.9681	0.890247	7.744	20.1789	14.1289	6.89391	11.7226	99.9987	5.64854	2.87239	8.64701	15.3746
8.6	9.93711	4.63537	6.51793	52.3369	5.96722	0.88799	7.7417	20.1816	14.1773	6.92295	11.9427	99.9995	5.66171	2.87879	8.65001	15.391
8.815	9.94001	4.65211	6.79986	52.3472	5.96747	0.885449	7.74034	20.1843	14.2107	6.95246	12.2443	99.9983	5.66818	2.88728	8.65266	15.4109
9.03	9.94483	4.66822	7.07535	52.3552	5.96761	0.882768	7.73915	20.187	14.2415	6.98187	12.5627	99.9967	5.67379	2.8961	8.6552	15.4316
9.245	9.96156	4.68042	7.31117	52.3486	5.96708	0.879225	7.73891	20.1889	14.256	7.01068	12.9846	99.9918	5.67411	2.90701	8.65709	15.4573
9.46	9.97828	4.69262	7.54699	52.3419	5.96655	0.875681	7.73868	20.1908	14.2706	7.03948	13.4066	99.9869	5.67442	2.91791	8.65897	15.483
9.675	10.0083	4.69479	7.73042	52.3105	5.96473	0.871371	7.7384	20.192	14.2768	7.06769	13.8335	99.9724	5.66971	2.92771	8.65979	15.5121
9.89	10.0414	4.69468	7.90187	52.2733	5.96261	0.866884	7.7381	20.1929	14.2811	7.09576	14.2616	99.9557	5.66384	2.93726	8.66036	15.5419
10.105	10.0831	4.68797	8.04234	52.2329	5.9598	0.862292	7.73542	20.1934	14.2833	7.12361	14.6382	99.9253	5.65504	2.94448	8.65908	15.5731
10.32	10.1337	4.67435	8.15035	52.1892	5.95625	0.857589	7.73024	20.1935	14.2834	7.15123	14.9609	99.8805	5.64318	2.94927	8.65586	15.6059
10.535	10.1869	4.65963	8.2507	52.1504	5.95238	0.852934	7.72405	20.1934	14.2837	7.17877	15.2606	99.8305	5.63073	2.95329	8.65185	15.6389
10.75	10.2535	4.63928	8.31171	52.1367	5.9468	0.848531	7.7127	20.1928	14.2853	7.20592	15.442	99.7545	5.61527	2.95333	8.64379	15.6735
10.965	10.32	4.61893	8.37273	52.123	5.94121	0.844128	7.70136	20.1921	14.2868	7.23308	15.6234	99.6784	5.59981	2.95338	8.63574	15.7082
11.18	10.3908	4.59871	8.41057	52.1325	5.93296	0.839879	7.69025	20.1913	14.2881	7.25975	15.7115	99.5955	5.58594	2.95076	8.62711	15.7415
11.395	10.4625	4.5785	8.44391	52.1466	5.92419	0.83566	7.67918	20.1905	14.2893	7.28633	15.7815	99.5112	5.57239	2.94762	8.61838	15.7746
11.61	10.5299	4.56124	8.46974	52.167	5.91327	0.831477	7.66992	20.1899	14.2909	7.31221	15.8206	99.4307	5.56378	2.94247	8.61074	15.8054
11.825	10.5934	4.5468	8.48839	52.1936	5.90031	0.827328	7.66238	20.1897	14.293	7.33742	15.8303	99.3538	5.55992	2.93541	8.60417	15.8338
12.04	10.655	4.53455	8.5055	52.2223	5.88645	0.823266	7.65517	20.1896	14.2971	7.362	15.8379	99.2775	5.55728	2.92759	8.59781	15.862
12.255	10.7084	4.53194	8.51586	52.2602	5.86868	0.819587	7.64935	20.1903	14.3095	7.38381	15.8359	99.2032	5.56003	2.91653	8.59246	15.8888
12.47	10.7618	4.52933	8.52621	52.2981	5.85091	0.815907	7.64354	20.1909	14.3219	7.40562	15.834	99.129	5.56278	2.90547	8.5871	15.9157
12.685	10.809	4.53055	8.53202	52.3407	5.82874	0.813078	7.63805	20.1924	14.3239	7.42261	15.852	99.0521	5.55691	2.89588	8.58198	15.945
12.9	10.8552	4.5324	8.53709	52.3842	5.80586	0.810388	7.63262	20.1939	14.3243	7.43883	15.8733	98.9747	5.54965	2.88654	8.5769	15.9747
13.115	10.8938	4.52751	8.54017	52.4118	5.78033	0.808283	7.62764	20.1959	14.3479	7.45172	15.9111	98.8971	5.57775	2.88155	8.57237	16.0025
13.33	10.9258	4.51678	8.54152	52.4258	5.7525	0.806689	7.62306	20.1984	14.3915	7.46173	15.9635	98.8194	5.6366	2.88035	8.56833	16.0285
13.545	10.9536	4.50768	8.54224	52.428	5.72348	0.805281	7.61877	20.2011	14.4585	7.47063	16.0188	98.7424	5.69784	2.88108	8.56469	16.0513
13.76	10.9652	4.50473	8.5406	52.3857	5.68995	0.804572	7.61556	20.2047	14.6133	7.47534	16.0853	98.6682	5.76811	2.8891	8.56258	16.062
13.975	10.9769	4.50178	8.53895	52.3434	5.65642	0.803863	7.61236	20.2082	14.7682	7.48005	16.1519	98.594	5.83838	2.89712	8.56047	16.0728
14.19	10.9792	4.54408	8.53599	52.2685	5.61746	0.803623	7.61012	20.2125	14.9489	7.48119	16.2113	98.5225	5.84721	2.91203	8.55963	16.0741
14.405	10.9803	4.59234	8.53285	52.1894	5.57778	0.803444	7.608	20.2168	15.133	7.48187	16.2698	98.4513	5.84797	2.92784	8.55895	16.0742
14.62	10.9805	4.6724	8.53179	52.1039	5.53842	0.803368	7.60627	20.2212	15.3016	7.48081	16.3176	98.3812	5.867	2.94801	8.55878	16.0733
14.835	10.98	4.77763	8.53237	52.0136	5.49932	0.803372	7.60485	20.2258	15.458	7.47838	16.3568	98.312	5.90051	2.97163	8.55899	16.0715
15.05	10.9796	4.89069	8.53591	51.9234	5.46366	0.803374	7.60355	20.2302	15.6133	7.47543	16.3921	98.2435	5.94028	2.99746	8.55948	16.0699
15.265	10.9798	5.02957	8.54919	51.8339	5.43934	0.803364	7.60264	20.2345	15.7649	7.47073	16.4145	98.1773	6.00074	3.03058	8.56089	16.0687
15.48	10.9801	5.16844	8.56247	51.7444	5.41503	0.803355	7.60173	20.2387	15.9166	7.46603	16.4369	98.111	6.0612	3.06371	8.56229	16.0675
15.695	10.9805	5.31799	8.59265	51.6499	5.41541	0.803254	7.60118	20.2426	16.0815	7.46104	16.4513	98.0483	6.10341	3.10607	8.56524	16.0665
15.91	10.981	5.46862	8.62457	51.555	5.41831	0.803143	7.60067	20.2465	16.2478	7.45602	16.4648	97.986	6.14374	3.14937	8.56835	16.0655
16.125	10.9808	5.61636	8.66575	51.4439	5.43756	0.802923	7.60026	20.25	16.4169	7.45354	16.477	97.926	6.1755	3.19641	8.57248	16.0646
16.34	10.98	5.76202	8.71361	51.3211	5.46856	0.802624	7.59993	20.2533	16.5882	7.45289	16.4883	97.8678	6.2011	3.24614	8.57735	16.0637
16.555	10.9789	5.90406	8.76365	51.1854	5.50316	0.802247	7.59958	20.2564	16.7578	7.45526	16.4997	97.8106	6.22562	3.29594	8.58258	16.063
16.77	10.9772	6.03559	8.82005	51.0118	5.54822	0.801642	7.59917	20.259	16.9227	7.46645	16.5117	97.7563	6.24702	3.34595	8.58887	16.0628
16.985	10.9755	6.16712	8.87644	50.8383	5.59328	0.801036	7.59876	20.2616	17.0876	7.47763	16.5237	97.7019	6.26842	3.39597	8.59516	16.0626
17.2	10.9733	6.28803	8.93453	50.611	5.63403	0.800067	7.59809	20.2635	17.2442	7.50653	16.534	97.6511	6.28874	3.44375	8.60227	16.063
17.415	10.971	6.40813	8.99274	50.3797	5.67445	0.799071	7.59741	20.2653	17.4002	7.53675	16.5442	97.6006	6.30898	3.49135	8.60944	16.0634
17.63	10.9684	6.52622	9.04825	50.1227	5.70824	0.797847	7.59645	20.2668	17.5467	7.57956	16.5485	97.5525	6.33026	3.53713	8.6167	16.0644
17.845	10.9656	6.643	9.10201	49.8489	5.73768	0.796474	7.59533	20.268	17.687	7.63059	16.549	97.506	6.35223	3.58171	8.62402	16.0656
18.06	10.9627	6.75952	9.1527	49.5683	5.7659	0.795021	7.59404	20.269	17.8199	7.68502	16.5471	97.4607	6.37564	3.62425	8.63117	16.0672
18.275	10.9594	6.8754	9.19549	49.2702	5.79096	0.793362	7.59234	20.2695	17.9337	7.74822	16.5386	97.4186	6.40279	3.6615	8.63788	16.0695
18.49	10.956	6.99128	9.23828	48.9721	5.81601	0.791702	7.59063	20.27	18.0474	7.81143	16.5302	97.3764	6.42994	3.69874	8.6446	16.0718
18.705	10.9526	7.09987	9.26526	48.628	5.84343	0.789893	7.58815	20.2698	18.1317	7.86781	16.5293	97.3376	6.46003	3.72331	8.65046	16.0752
18.92	10.9492	7.20811	9.29147	48.2816	5.87096	0.788076	7.58563	20.2695	18.2146	7.92385	16.5288	97.2989	6.49025	3.74725	8.65628	16.0787
19.135	10.9458	7.30568	9.3059	47.8417	5.89821	0.786262	7.58243	20.2687	18.2794	7.96298	16.5378	97.2615	6.51695	3.76268	8.66156	16.0826
19.35	10.9424	7.39695	9.31334	47.3464	5.92529	0.784449	7.57882	20.2676	18.3335	7.99207	16.5524	97.2248	6.54155	3.77306	8.66652	16.0869
19.565	10.939	7.4813	9.31839	46.7767	5.9486	0.782665	7.57484	20.2664	18.3795	8.0123	16.5664	97.1887	6.5616	3.78103	8.67116	16.0914
19.78	10.9355	7.54971	9.31792	46.0352	5.96316	0.780949	7.57002	20.265	18.4069	8.01208	16.5789	97.154	6.57118	3.78343	8.67505	16.0964
19.995	10.9321	7.61812	9.31744	45.2936	5.97773	0.779233	7.5652	20.2636	18.4343	8.01186	16.5914	97.1193	6.58075	3.78583	8.67895	16.1014
20.21	10.9289	7.66032	9.3423	44.45	5.97859	0.777411	7.55932	20.2625	18.4401	8.00416	16.5891	97.088	6.57395	3.78593	8.68126	16.107
20.425	10.9257	7.70191	9.36776	43.6039	5.97912	0.775587	7.55342	20.2614	18.4453	7.99627	16.5865	97.0567	6.56675	3.78598	8.68353	16.1125
20.64	10.9231	7.72447	9.4358	42.8686	5.98739	0.773359	7.54677	20.2606	18.4451	8.00139	16.5815	97.0261	6.55531	3.78619	8.68456	16.1184
20.855	10.9209	7.73685	9.52666	42.1926	5.99979	0.770914	7.53972	20.2599	18.442	8.01346	16.5753	96.9958	6.5416	3.78647	8.68494	16.1243
21.07	10.9191	7.74344	9.64191	41.5635	6.0291	0.768133	7.53216	20.2591	18.4424	8.03551	16.5765	96.9637	6.52936	3.78696	8.68481	16.1302
21.285	10.9179	7.73801	9.80771	41.0316	6.09341	0.764653	7.52351	20.2583	18.4502	8.07823	16.5929	96.9279	6.52017	3.78786	8.68364	16.1361
21.5	10.9168	7.73259	9.97351	40.4997	6.15771	0.761173	7.51487	20.2574	18.4579	8.12094	16.6092	96.892	6.51098	3.78875	8.68246	16.1421

## Sheet: 推蹬阶段
Time_ms	L_股直肌	L_股外侧肌	L_股内侧肌	L_半腱肌	L_胫骨前肌	L_腓骨长肌	L_外侧腓肠肌	L_比目鱼肌	R_股直肌	R_股外侧肌	R_股内侧肌	R_半腱肌	R_胫骨前肌	R_腓骨长肌	R_外侧腓肠肌	R_比目鱼肌
0	10.9147	7.78019	10.4702	39.5043	6.48945	0.750773	7.49175	20.2542	18.5276	8.27261	16.7372	96.7999	6.49854	3.79271	8.67593	16.1553
3.935	10.9961	14.5483	11.9562	23.6178	11.1608	0.638045	6.76422	20.2656	19.6872	9.20289	17.8484	94.0532	6.60927	4.23698	8.5692	16.1789
7.87	17.1084	18.4025	16.3888	21.3855	29.6502	0.70709	5.02047	20.1889	21.2483	11.5525	19.5112	93.3516	7.36793	4.58658	7.95949	16.2214
11.805	17.8165	24.327	17.5003	20.1296	43.5037	0.712836	3.63113	19.7119	21.705	12.2002	22.4345	87.9955	7.399	4.79171	7.31492	16.356
15.74	20.7082	31.7508	22.385	19.9216	45.5988	0.741643	3.45765	18.4936	25.875	12.4011	25.9628	85.2456	8.13432	4.96865	4.15526	15.6335
19.675	22.3199	33.246	23.0638	18.4075	48.8521	0.91565	3.48037	18.5259	26.2959	14.5792	27.0243	84.0527	14.6465	4.96954	4.09891	15.7712
23.61	24.0189	36.5079	23.9499	17.4725	51.3648	0.927268	3.3514	18.2494	28.0937	20.7516	33.2721	76.266	15.6135	5.27852	5.24861	15.8404
27.545	25.7728	37.2328	24.0476	16.8417	51.8236	0.932214	3.21815	14.9847	26.8859	25.8904	34.7904	45.2585	17.4362	5.41447	5.77916	15.069
31.48	34.6	38.9276	25.5143	16.7226	52.542	1.02773	3.14006	9.47249	27.4403	31.3589	40.7461	35.0719	18.8221	5.68877	5.90242	9.22598
35.415	41.5391	43.2771	25.5947	16.382	62.4149	1.00521	5.83051	7.65823	29.4555	32.1646	42.0796	33.9058	23.9673	14.444	6.50238	10.2545
39.35	42.4136	45.3313	26.305	15.0278	65.2007	1.01763	5.97152	7.7554	32.5122	59.3914	41.0446	33.8853	44.2489	20.5883	8.50293	10.699
43.285	42.3086	47.4041	26.5747	14.1902	67.142	1.02574	6.13175	9.80124	32.3217	85.8721	42.0626	34.2515	48.7	32.7045	11.5991	11.3236
47.22	43.3625	48.4662	28.2229	14.4192	73.1648	1.05061	9.22433	11.7731	32.8628	87.5778	43.5455	39.0917	54.3477	34.0219	13.7662	14.4348
51.155	43.3932	48.4509	27.7681	13.2086	73.3899	1.19698	11.1696	12.4037	38.7676	90.5016	55.1159	42.0353	58.9294	37.3346	14.2363	14.8878
55.09	43.3526	47.2059	28.1658	11.007	72.4947	1.2615	11.2298	12.3941	42.3863	96.7254	59.5065	42.4394	59.7172	38.3449	16.217	15.116
59.025	41.2951	49.0521	26.3272	11.1877	66.8162	1.33257	11.3523	13.5524	45.2361	98.7194	78.9951	41.1066	59.8401	38.3904	18.7274	16.4357
62.96	41.2953	47.6632	25.9972	13.1473	62.6232	1.33829	12.4838	14.1237	45.8407	99.9447	79.8798	46.0241	59.8719	38.3743	18.8513	16.1334
66.895	40.2708	46.2035	22.1753	15.4977	64.4805	1.32753	13.1883	14.5462	44.372	99.9834	80.1258	53.8317	60.0822	38.3864	18.8747	16.422
70.83	42.3882	46.0009	22.9235	17.8455	65.997	1.2505	13.9144	14.6054	44.7266	99.9982	80.3425	60.6905	59.4888	39.6066	18.8011	17.3611
74.765	42.7301	44.9508	22.1212	20.0027	64.4224	1.6005	14.933	14.5815	45.4186	99.5124	77.812	63.4759	60.1306	40.6734	19.6066	17.9535
78.7	41.2555	45.0617	22.1193	22.2773	70.0486	1.81193	15.6495	14.7343	50.6017	98.7141	77.4407	68.6149	59.6729	40.8532	19.8822	18.3725
82.635	34.2121	45.6879	20.263	23.732	71.5888	1.81093	15.6447	14.7715	52.3734	97.4119	76.5728	73.9308	59.7876	41.022	19.9194	18.9546
86.57	33.4771	49.9064	26.3285	23.9604	65.8264	1.91205	14.9792	14.2441	52.2981	97.2152	77.0115	77.9787	56.5867	38.5093	20.1623	18.6602
90.505	33.5312	58.7825	30.8115	23.913	63.0345	2.22482	14.9258	14.0568	53.0883	76.7188	78.5052	80.3158	42.9717	35.5149	19.4656	18.2673
94.44	34.514	70.0357	31.5044	23.4361	65.4212	2.24336	14.9409	12.2243	54.9936	54.3352	79.9114	82.4614	39.7728	25.9637	17.6483	17.1847
98.375	34.9943	70.0139	31.8596	23.2179	74.3875	2.35919	12.9317	10.5979	55.0925	52.885	80.9563	82.9795	31.7426	24.5676	16.391	15.5851
102.31	36.8232	72.6133	32.5161	23.4621	75.1083	2.30625	11.7308	9.99986	54.1114	46.0062	72.8205	82.4881	24.8695	19.437	15.7425	15.5444
106.245	37.9198	72.9626	32.9748	23.4262	75.2456	2.39531	11.675	10.0591	52.6314	31.9229	69.6577	82.6002	24.3152	18.1118	13.3507	15.13
110.18	37.9298	70.7375	34.1862	23.4519	78.8744	2.38429	11.316	9.2116	49.8606	24.8616	51.735	82.8627	24.0583	18.0332	10.2497	13.9633
114.115	39.5388	71.6849	34.874	22.2128	80.7995	2.40657	10.1575	8.37993	54.8374	20.8263	48.7677	79.4324	28.0567	18.0376	10.2567	13.9594
118.05	39.526	71.8765	34.4718	19.8314	81.4977	2.38469	9.25485	8.17319	55.2545	21.5427	48.1785	73.5327	30.3184	18.1069	10.3796	13.4188
121.985	35.5879	76.1832	34.5808	17.2409	81.0163	2.36812	7.98472	8.53064	54.6287	19.687	47.791	69.3242	31.4623	14.3501	10.6565	11.833
125.92	35.0695	77.6701	34.6122	14.6603	83.9102	2.164	6.06384	8.57004	56.1119	16.465	47.9902	66.6509	30.407	12.0784	8.44555	10.9824
129.855	34.9082	77.2029	34.7264	11.5459	79.6416	1.99928	4.68415	8.32099	50.3651	13.6433	46.8782	60.8374	31.3744	11.6253	7.68681	10.6744
133.79	33.7225	77.2246	37.6634	12.7581	81.1879	1.98064	4.08277	7.58869	48.8446	13.1512	43.9905	53.2292	32.0374	10.4666	7.49499	9.3281
137.725	28.1202	75.1483	36.5528	16.9304	81.3761	1.77168	3.82699	7.49287	47.0372	13.0718	44.2902	47.0555	32.0511	8.17464	6.69803	8.67761
141.66	29.2378	69.0222	31.4284	18.482	81.4861	1.49631	3.80125	8.46921	43.9102	12.861	43.7819	43.5063	31.5401	6.47451	6.84771	9.32699
145.595	28.4852	59.6135	31.3486	21.2731	75.2449	1.44344	3.44844	8.8967	41.9399	12.9701	39.9382	38.6712	31.1168	6.35863	6.83129	9.09773
149.53	26.674	60.2426	29.503	27.2283	63.475	1.21066	3.0518	9.47749	37.5676	13.4215	35.7057	31.8078	29.2665	6.238	6.86376	8.60682
153.465	26.1619	57.3201	30.386	32.0653	62.6412	1.18589	3.18446	10.1898	38.8658	13.4404	34.9527	33.0364	28.7508	5.51332	6.87073	8.44181
157.4	25.6475	56.9469	29.1052	32.7445	82.9556	0.923656	3.20677	9.88861	38.5222	13.4176	32.5544	30.8266	29.1743	5.00121	6.91955	8.54597
161.335	26.3707	57.4114	27.2982	35.7993	82.0789	0.820393	3.20229	9.87657	45.1492	12.4685	28.478	26.6328	28.7221	4.70048	6.85698	8.53215
165.27	23.7032	55.664	27.2987	39.6019	90.549	0.702386	3.11928	10.334	40.0164	13.0037	28.0328	24.1305	25.5907	4.69664	6.80291	8.59416
169.205	23.7942	57.5144	31.2282	40.126	93.1605	0.90266	3.10469	9.85274	40.4564	11.8149	28.2326	24.7283	20.3869	4.13009	6.74145	9.268
173.14	26.2046	61.8685	31.2014	40.4002	93.8226	0.917708	3.06093	9.77976	39.614	12.712	31.347	22.5324	18.5072	3.79631	6.18201	9.54353
177.075	32.4527	64.1391	31.2373	41.5066	93.1024	0.785551	2.28158	9.78162	36.8886	11.6018	33.8577	22.029	17.6349	3.73412	5.41958	9.73544
181.01	41.1265	65.0955	31.0894	42.1655	92.917	0.862301	2.11293	9.81321	36.8045	11.5287	36.4349	22.7042	14.7021	3.35533	5.35278	10.0245
184.945	44.3075	63.4173	28.8615	41.0893	91.4469	0.935903	2.70254	9.82333	36.584	11.5797	35.5368	23.6549	11.8868	3.30532	5.10843	10.1354
188.88	49.5241	63.0917	26.9605	39.7269	96.2736	0.978693	3.19946	9.73537	36.9683	11.5864	32.9031	22.4673	11.7071	3.29032	4.25127	9.71728
192.815	50.4811	76.168	27.8243	39.1221	97.7681	1.11264	3.35251	8.99529	37.5541	11.5181	35.0708	22.9276	11.7568	3.48445	3.36631	9.37038
196.75	54.1633	78.0094	27.8023	37.401	99.6986	1.12133	3.4307	8.84424	37.5977	11.3328	40.7984	23.801	11.7827	4.13149	4.10755	9.53137
200.685	54.4999	83.2217	27.3487	33.0791	99.8582	1.24667	3.92093	9.23429	36.9985	11.0282	42.7966	23.9815	11.8554	4.22854	4.58808	9.35183
204.62	56.4505	85.0708	28.2941	29.692	99.2679	1.45894	4.67062	12.6474	36.1225	10.9146	44.6519	23.2169	10.963	4.64709	4.61631	9.73201
208.555	58.3187	85.8225	29.8259	30.1042	81.8444	1.61031	6.86612	16.8815	43.7968	12.1884	62.4682	23.8672	9.24681	9.39164	4.57662	13.4763
212.49	59.1147	85.3849	31.0888	25.9707	80.5724	1.76019	24.4873	24.6076	37.9688	12.4414	69.5869	24.3355	8.94352	10.5946	5.15635	15.2023
216.425	58.8209	89.9269	34.3746	20.2603	63.8467	2.10265	30.2973	36.2059	36.8562	13.6187	71.9185	24.7317	5.88742	14.7058	7.63731	15.6032
220.36	59.0664	92.6051	35.4998	19.7784	57.1638	2.20619	39.3776	48.7436	39.5002	13.3015	80.9949	29.6716	5.22306	20.9734	20.6976	15.0965
224.295	60.6126	87.0171	36.7572	19.1001	52.9013	3.35652	40.1399	66.7613	40.8679	12.4664	87.2035	30.4301	5.12874	22.8129	31.2163	28.3485
228.23	56.6142	84.7256	38.2281	19.5509	51.2211	3.76716	40.5749	68.3966	58.762	14.0281	87.6097	31.1043	5.1373	23.5841	31.6002	31.3645
232.165	52.3714	84.5222	39.9677	18.3221	48.9821	3.9132	40.7703	68.9172	69.3154	14.6585	91.0801	30.8439	5.18837	34.7808	32.5354	34.0508
236.1	49.2589	85.3968	39.4132	23.1483	43.8191	4.35198	40.9409	69.0937	72.9917	14.6362	92.5374	30.9734	4.83089	38.0132	33.1073	36.9325
240.035	47.3709	92.3038	38.5139	23.5136	33.2239	5.07511	41.3389	70.59	82.1036	15.4488	94.0486	30.8569	4.45613	39.6021	37.9454	54.7113
243.97	47.9351	89.1694	38.2232	23.7516	23.2073	5.86627	45.6963	78.555	83.2904	16.0303	96.7801	29.6565	3.38316	41.1017	41.3023	59.8209
247.905	50.8015	90.3131	39.5324	23.7833	21.6456	5.99958	46.6852	80.9584	85.0251	16.1586	99.4272	29.9738	3.69456	46.5387	55.9091	62.4934
251.84	50.9658	85.2992	41.6542	23.916	20.7503	6.7543	46.635	96.4236	85.0564	17.3348	99.3698	28.1466	3.58496	50.5197	60.3329	71.2735
255.775	49.7469	86.9686	41.1977	23.2637	20.3358	7.51628	46.5779	96.4416	83.0912	18.1747	99.8051	26.446	3.58707	53.3113	68.082	71.2448
259.71	51.1831	87.2258	40.4472	21.8947	19.4449	7.8021	46.0559	96.1141	79.0503	17.4817	91.0537	26.6541	3.63664	55.7507	70.0174	73.3544
263.645	54.7593	89.3696	39.0989	22.2913	18.8511	7.89674	40.0421	99.9944	84.5376	17.1978	87.0326	26.6026	3.77548	57.9243	70.9621	73.7508
267.58	59.4045	95.0858	36.3587	22.5941	18.8377	7.88257	40.9418	95.5184	85.5544	17.3881	87.6944	25.5136	3.9026	61.3206	72.857	73.8309
271.515	60.5492	95.8211	31.5444	23.5951	18.8678	8.28933	33.1232	92.4359	84.2953	17.9391	80.6221	18.2802	3.70822	62.7733	79.4298	76.3816
275.45	59.4219	98.8429	31.7733	27.8546	18.3324	8.18854	33.2303	85.041	85.6559	18.3231	75.0189	18.838	3.79439	66.5214	79.076	76.8393
279.385	64.266	99.666	31.9403	31.5847	17.0075	8.0958	33.6555	86.9422	73.5334	17.4729	77.7891	21.9409	4.05576	68.2607	80.6121	79.3369
283.32	66.9682	99.6877	32.7323	33.4796	16.7556	8.0186	34.7649	87.441	70.3414	17.657	74.3775	21.5753	4.05368	75.1688	81.4738	81.7236
287.255	69.2104	97.2762	35.4752	32.9581	16.2947	8.54081	35.8342	92.0123	66.1824	18.8965	73.0095	24.3389	3.88541	77.9287	90.4	82.3707
291.19	68.4211	87.2428	36.3996	33.0521	16.3137	8.10592	36.3718	91.6826	55.9056	18.6663	69.97	25.9276	3.93416	84.6611	95.7803	74.7708
295.125	69.2184	77.5294	36.4517	32.912	13.0326	7.76106	37.3793	86.4372	55.1868	18.6408	63.4228	25.9607	3.82767	90.5317	95.8495	75.5677
299.06	66.5228	77.4393	35.0881	32.9096	13.585	7.48374	41.2561	81.267	55.7352	18.8232	59.9768	26.4233	3.68268	90.2764	89.4016	73.9804
302.995	66.8124	77.3639	32.8006	32.8761	13.13	6.77157	41.6924	69.7902	58.6322	17.4737	63.263	26.8428	3.66178	96.2758	86.6604	73.3708
306.93	66.9713	78.8622	32.3917	32.9104	12.7639	6.1489	42.5876	72.3078	59.5387	17.6452	74.7032	26.9357	3.63476	99.4737	82.8591	73.3217
310.865	63.1909	81.2402	32.7063	32.9757	13.3843	5.96262	45.3265	73.1105	60.244	18.0921	83.908	26.448	4.00669	99.5749	82.4722	70.2426
314.8	59.916	86.1626	32.6129	32.6171	14.2509	5.96297	44.0838	67.4007	50.3215	18.18	92.6215	27.089	3.88711	98.6368	83.3275	69.9077
318.735	60.4508	75.5316	33.0065	32.6725	13.9097	5.84065	41.7638	68.5772	53.7877	17.2633	93.1813	27.3394	4.19662	97.0046	91.2402	75.5561
322.67	61.1828	70.1283	33.3223	32.3603	13.8468	4.91727	42.5419	66.0818	59.178	17.7163	95.2628	27.9192	4.18811	95.471	89.1285	75.7864
326.605	60.9835	66.847	31.9075	26.1358	14.0678	4.64785	44.6844	65.9273	59.2322	18.2678	97.5349	26.2305	4.09676	94.9014	86.9134	77.204
330.54	53.9729	65.6054	29.6198	23.5044	13.8345	4.71185	47.444	62.39	56.262	18.4826	96.9034	25.5602	3.95233	93.2261	89.1692	74.4497
334.475	50.927	65.8852	25.2264	21.8822	13.9554	4.91613	46.5564	61.2324	57.2494	18.6764	95.8754	25.9404	3.82405	88.8636	92.7734	70.7242
338.41	52.4824	70.8859	24.9345	19.3521	13.633	3.408	45.7986	56.8344	67.7796	17.7544	95.9404	21.7176	3.72426	91.2079	83.168	69.4079
342.345	53.433	72.3804	33.8313	19.4009	13.9282	3.58687	44.9221	57.134	73.9568	17.9424	97.5271	20.7056	3.6828	84.1391	84.8669	65.6188
346.28	50.5057	72.5091	34.935	21.5757	13.4571	3.53783	42.6592	60.4278	73.7546	17.789	98.7587	20.4937	3.65771	83.3614	95.8639	62.6067
350.215	50.5362	72.5609	36.2699	22.2542	13.0873	3.51323	49.347	58.4893	70.5882	18.5333	97.764	18.701	3.3375	85.8259	98.985	57.5761
354.15	50.8252	72.6395	37.7174	21.9859	14.1367	3.4822	50.4864	61.8466	68.7591	19.9635	93.164	19.4146	3.30917	80.474	99.4954	53.2586
358.085	54.434	65.6726	36.7646	21.7796	13.0417	3.67692	51.9288	60.9118	68.2311	19.9691	83.3608	19.9099	3.24015	76.1266	98.6877	56.0338
362.02	55.3149	61.4023	36.5468	21.3521	12.7881	3.69306	56.256	59.7335	68.4743	19.3857	71.249	19.7255	2.64355	74.8814	98.2168	56.4645
365.955	55.0473	57.008	36.6793	21.0327	12.235	4.98391	56.1529	58.7306	70.0162	18.7244	60.7064	18.5931	2.6231	74.2173	96.814	56.431
369.89	50.5969	53.5072	36.5743	20.6766	12.8785	5.51017	57.3982	57.8983	66.8949	18.398	56.1314	19.4639	2.07175	73.3982	87.2653	45.9565
373.825	51.8587	52.3251	36.2022	19.4915	13.1619	7.1407	56.612	54.9535	63.6328	17.2337	52.1349	21.3102	1.97088	72.0789	82.3543	39.7967
377.76	52.7449	52.3065	36.038	18.7298	13.1206	7.30477	54.6561	54.0953	68.2196	15.8501	42.1223	23.5948	2.03429	69.6021	81.2612	31.4782
381.695	57.7388	57.4735	35.9942	18.1216	12.8445	7.26751	52.5156	53.7284	68.9623	15.1594	35.5514	23.3957	1.98556	67.4125	77.0836	30.059
385.63	60.2609	56.668	35.2949	14.6174	12.8868	7.15778	54.8101	53.4063	66.824	14.0852	35.1987	25.1962	2.07207	59.6006	71.148	28.3234
389.565	67.333	51.5149	31.2754	13.0976	12.7975	7.08286	54.6629	50.7529	71.882	13.995	35.2303	27.3636	2.06835	50.9332	66.9844	24.2849
393.5	65.9638	52.5567	23.1908	12.9202	12.4153	7.01837	53.259	48.0883	75.6079	14.632	27.6058	28.7258	1.99071	48.6511	55.4075	22.0555
