# Supplementary material for: Biomechanical Differences Among Collegiate Sprinters Developed Through Specialized and Diversified Training Pathways
Source: Sensors (Basel). 2026 Mar 18;26(6):1906. doi: 10.3390/s26061906 (PMC13030781; doi:10.3390/s26061906)
Supplement: Supplementary file 1 [file sensors-26-01906-s001.zip › emg data/输出结果/22/guojiayu-Conversion_Phase EMG data_Literature Methods_normalized.xlsx]

## Sheet: 预激活阶段
Time_ms	L_股直肌	L_股外侧肌	L_股内侧肌	L_半腱肌	L_胫骨前肌	L_腓骨长肌	L_外侧腓肠肌	L_比目鱼肌	R_股直肌	R_股外侧肌	R_股内侧肌	R_半腱肌	R_胫骨前肌	R_腓骨长肌	R_外侧腓肠肌	R_比目鱼肌
0	7.63176	10.7328	0.169302	2.27276	3.2417	15.0279	1.86671	0.900736	22.7364	7.366	21.5014	15.6576	15.7638	2.97296	6.7473	1.53473
1.495	7.67936	10.7418	0.167148	2.29332	3.17549	11.1194	1.8644	0.943741	22.7561	7.39186	21.5056	15.663	15.8192	3.12215	5.74757	1.63224
2.99	7.96417	10.7458	0.163634	2.3251	3.06635	9.61006	1.86673	1.00298	22.7289	7.44369	21.5704	15.6784	15.8494	3.23506	4.99229	1.71
4.485	9.08101	10.7499	0.163897	2.36194	3.03635	9.46879	1.83402	1.11653	22.1152	7.67609	21.7026	15.9584	15.7482	3.366	4.95472	1.76054
5.98	9.28093	10.7565	0.164915	2.36746	3.04911	9.05141	1.81092	1.28212	20.8993	7.91899	21.7825	16.4534	15.7112	3.40547	4.99037	1.78779
7.475	9.28697	10.7428	0.164889	2.35718	3.04793	8.8129	1.81593	1.39778	20.572	8.01386	21.807	16.9627	15.2696	3.39635	4.91108	1.79903
8.97	9.21353	10.7367	0.173321	2.34951	3.007	8.34388	1.82172	1.4354	19.7477	8.03206	22.5918	17.4334	15.0883	3.38671	5.78712	1.80933
10.465	8.87889	10.7367	0.197108	2.36572	2.8925	7.97402	1.82165	1.43207	16.0128	8.09811	22.9023	17.7925	13.6775	3.42258	6.01242	1.83739
11.96	8.81385	10.76	0.22097	2.40526	2.77211	7.7173	1.83175	1.44253	12.5626	8.25403	23.0148	19.1958	13.2891	3.44168	6.94509	1.89512
13.455	8.71108	10.8089	0.240883	2.42929	2.75263	7.58776	1.83937	1.50992	12.2004	8.79309	23.322	19.3853	10.3023	3.44217	7.3167	1.94334
14.95	8.71455	10.8336	0.247756	2.37951	2.82428	7.66154	1.83318	1.64588	9.90578	9.07807	23.7477	20.4658	6.84535	3.3966	8.61289	1.95004
16.445	8.69717	10.8026	0.246594	2.35266	2.99088	7.97358	1.80482	1.78548	7.27376	9.11806	23.9597	20.7608	6.72857	3.35699	9.5283	2.08516
17.94	8.68703	10.7287	0.251053	2.31357	3.24169	8.36419	1.79859	1.9115	6.36457	9.14783	23.9547	20.9431	6.61154	3.35661	12.4464	2.40967
19.435	8.7102	10.5996	0.266163	2.29129	3.26006	8.74196	1.76287	1.9928	6.26691	9.28838	23.9547	21.0499	6.47464	3.30557	13.4702	2.77635
20.93	8.89156	10.4878	0.281288	2.30507	3.19614	8.77395	1.76326	2.0359	6.25036	9.52761	24.1278	22.4433	6.33962	3.29961	13.4173	3.07741
22.425	9.16158	10.4378	0.301158	2.32451	3.1815	8.52609	1.75625	2.06183	6.2494	9.73633	24.3436	22.6676	6.22109	3.40331	13.3825	3.26787
23.92	10.7078	9.96778	0.31665	2.28077	3.18579	8.2296	1.71899	2.07421	6.24637	9.9595	24.4909	22.6849	6.13247	3.51128	13.3995	3.36585
25.415	14.1065	8.43025	0.338902	2.18889	3.2173	8.15857	1.66004	2.08176	6.23295	10.0859	24.6215	22.6853	6.08722	3.55811	13.478	3.39254
26.91	14.7435	6.89929	0.359165	2.13655	3.33721	8.11155	1.61587	2.08395	6.23488	10.1233	24.6622	22.6878	6.0946	3.57357	13.5327	3.39365
28.405	17.5857	5.77628	0.368369	2.05745	3.43515	8.1934	1.54654	2.08419	6.2245	9.97608	24.691	22.692	6.15483	3.57035	13.6376	3.4064
29.9	21.1235	5.26021	0.371724	2.05082	3.48188	8.20806	1.52945	2.0862	6.0914	9.63217	24.6895	22.719	6.2635	3.6059	13.7009	3.42814
31.395	21.7476	5.12051	0.373134	2.0617	3.53177	8.25267	1.52897	2.09466	5.96344	9.33643	24.6818	22.7896	6.42312	3.75517	13.6966	3.46144
32.89	22.5361	5.11334	0.387695	2.06564	3.49324	9.08701	1.50276	2.10999	5.82449	9.09532	24.4536	22.9289	6.66075	3.89155	14.9777	3.51779
34.385	23.9152	5.07293	0.420454	2.0015	3.45809	9.9221	1.47089	2.13952	5.693	9.05041	23.4164	23.1705	6.95961	3.94261	16.0674	3.57671
35.88	24.6602	4.97888	0.456208	1.90545	3.46913	10.6904	1.37819	2.17346	5.58062	9.07068	21.7883	23.4251	7.0396	3.96307	17.6791	3.65338
37.375	24.5718	4.76727	0.473355	1.8321	3.43812	11.2279	1.3015	2.20542	5.47895	8.96993	20.5895	23.4655	7.21614	3.9444	19.0701	3.74099
38.87	24.7794	4.50464	0.480753	1.86644	3.33231	11.1975	1.2841	2.22952	5.35446	8.51542	20.4116	23.4124	7.57308	3.88727	22.1023	3.83917
40.365	25.5713	4.26822	0.481263	1.97679	3.30572	11.1422	1.27895	2.24942	5.20983	8.00321	20.3254	23.1579	8.37707	3.79513	24.9363	3.91832
41.86	26.2498	3.96726	0.481604	2.30229	3.33719	11.1718	1.26622	2.26007	5.05321	7.81126	19.1041	22.4822	8.65542	3.66845	31.7369	3.93513
43.355	26.3356	3.75478	0.483941	2.60896	3.32757	11.2905	1.28435	2.2576	5.04499	7.73849	17.2873	22.3237	8.36695	3.45342	32.6734	3.90853
44.85	26.3082	3.6116	0.48685	2.99059	3.36658	11.3874	1.298	2.25176	4.9796	7.67902	15.7746	20.0553	8.25919	3.36238	33.49	3.90413
46.345	26.3042	3.43741	0.487946	3.07129	3.40301	11.825	1.24396	2.25183	4.60233	7.66162	14.5909	18.2074	8.49071	3.36905	35.2143	3.94635
47.84	26.2387	3.28953	0.482922	3.25711	3.40226	12.6347	1.32195	2.24833	3.91567	7.66341	13.8979	18.3427	9.13509	3.38562	35.8872	3.9766
49.335	26.1535	3.20922	0.478425	3.48144	3.47903	14.0166	1.37154	2.23952	3.31242	7.64742	13.6559	18.474	9.59125	3.4082	36.1411	3.97578
50.83	26.1505	3.16694	0.478248	3.741	3.54665	14.7439	1.35253	2.2262	2.9396	7.6223	13.5689	18.4132	9.73565	3.44474	36.1553	4.10622
52.325	26.1397	3.21474	0.479251	4.05576	3.6884	14.7009	1.35415	2.21781	2.88534	7.59684	13.5617	18.4264	9.72835	3.48268	36.1608	4.12943
53.82	26.0325	3.29891	0.480494	4.38512	3.85159	15.1917	1.36633	2.19254	3.10806	7.52319	13.4208	18.3893	9.65171	3.4386	36.1584	4.10245
55.315	25.7027	3.37329	0.47938	4.7078	3.81977	15.4009	1.45026	2.1271	3.25099	7.2635	13.1881	18.0806	9.46119	3.33209	36.1313	4.08322
56.81	25.7069	3.41379	0.478668	5.00977	3.90867	15.7725	1.51245	2.0265	3.32961	7.03662	13.1064	17.6486	9.42548	3.31855	36.1285	4.07435
58.305	25.7597	3.47552	0.47982	5.24935	4.06028	17.1177	1.54166	1.95386	3.82606	6.97341	12.7715	17.1598	9.38323	3.44395	36.1035	4.07271
59.8	25.8363	3.50777	0.483621	5.3867	4.0812	17.5783	1.54882	1.92949	4.63534	6.93874	11.3068	16.814	9.32943	3.6792	35.9706	4.06711
61.295	25.9379	3.47435	0.486937	5.76977	4.08747	17.7602	1.53773	1.92732	5.14238	6.87684	10.8592	16.7829	9.29	3.88255	35.9162	4.04954
62.79	25.997	3.32699	0.489661	6.12476	4.10774	17.8309	1.54598	1.91112	5.33249	6.58919	10.5816	16.5815	9.35942	4.04583	35.7664	4.01998
64.285	26.0101	3.08733	0.490037	6.53546	4.33777	18.2505	1.56054	1.8499	5.32896	6.48638	9.74214	17.4749	9.5346	4.0809	35.7155	4.00112
65.78	26.0092	2.9393	0.492247	6.9299	4.38173	18.388	1.56449	1.74	5.33913	6.63665	8.69127	21.56	9.53232	4.09139	35.3354	3.9924
67.275	26.0169	2.87485	0.492395	7.27369	4.30506	18.3827	1.56927	1.61982	5.28321	6.7802	8.19638	24.4429	9.94223	4.142	35.0851	3.90125
68.77	26.044	2.84816	0.489271	7.52017	4.19828	18.6317	1.59254	1.48503	5.23058	6.72615	8.15084	28.6534	10.7259	4.23178	34.0966	3.70367
70.265	26.0763	2.85168	0.484553	7.65054	4.19874	18.9737	1.69411	1.38323	5.2287	6.41764	7.89558	28.8357	10.9515	4.33092	33.8669	3.46438
71.76	26.0734	2.84932	0.488031	7.69479	4.29701	19.2114	1.73076	1.33346	5.23241	6.02533	7.13276	28.0083	10.9631	4.36764	33.8474	3.26326
73.255	25.9931	2.84932	0.502746	7.77011	5.73795	19.3504	1.73634	1.35589	5.26611	5.70337	6.30523	28.997	11.0603	4.32507	33.8258	3.13709
74.75	25.123	2.84989	0.510216	8.0202	7.98627	19.3978	1.73545	1.42855	5.35274	5.41378	5.71377	33.1102	11.3809	4.22735	33.7932	3.07533
76.245	23.5977	2.85496	0.501346	8.26726	8.36848	19.3769	1.69717	1.52815	5.48907	5.34653	5.11873	34.9506	11.8194	4.19582	33.7653	3.05735
77.74	23.2319	2.86573	0.489883	8.49254	8.47759	19.3363	1.71303	1.66607	5.6394	5.38593	4.69637	35.0741	11.9711	4.1851	33.7331	3.08636
79.235	20.5291	2.86532	0.48438	8.67677	8.43344	19.256	1.79003	1.78821	5.68511	5.41716	4.48159	35.2649	12.0099	4.19872	33.6824	3.13879
80.73	17.4779	2.86538	0.483331	8.81146	8.42206	19.1644	1.79926	1.86655	5.67158	5.43096	4.36173	35.3915	12.0424	4.2097	33.6494	3.15758
82.225	17.0632	2.86392	0.48321	8.90312	8.4545	19.0016	1.83015	1.89079	5.64708	5.43437	4.29037	35.3696	12.0016	4.1758	33.6079	3.1355
83.72	15.7102	2.86283	0.476854	8.97178	8.49707	18.5685	1.8986	1.87199	5.64507	5.42193	4.26253	35.3436	11.8177	4.11622	32.856	3.069
85.215	13.4794	2.84809	0.451905	9.03919	8.50945	18.1339	1.92087	1.839	5.65617	5.39118	4.25961	35.2797	11.6957	4.08866	32.5437	2.97125
86.71	12.3806	2.77187	0.423416	9.08688	8.512	17.6567	1.91908	1.82935	5.71319	5.34577	4.23275	35.2472	11.6376	4.08699	31.4374	2.85313
88.205	12.3063	2.7417	0.40964	9.20115	8.56615	17.3963	1.91809	1.87137	5.87056	5.26506	4.1528	35.3301	11.4881	4.11065	30.4166	2.73201
89.7	11.4561	2.61484	0.403362	9.26724	8.64897	17.4037	1.94729	1.95995	6.03337	5.15973	3.60817	35.4058	11.1614	4.1769	28.5874	2.57679
91.195	9.26986	2.48719	0.405181	9.26	8.6418	17.3932	2.0265	2.07102	6.03233	5.06276	2.39328	35.4445	10.5364	4.42361	24.6856	2.42964
92.69	7.35119	2.46279	0.411997	9.18158	8.62358	17.3384	2.06561	2.18945	6.03018	4.97339	2.12351	35.5293	10.4515	4.76923	16.5995	2.37528
94.185	6.90566	2.38539	0.415695	9.08539	8.60816	17.373	2.26144	2.27202	6.03675	4.92202	2.1524	35.783	11.4348	4.87559	15.7875	2.38804
95.68	6.90888	2.38734	0.414215	8.97357	8.57814	17.3707	2.44795	2.32176	6.03718	4.91314	2.13168	36.172	12.2082	4.98112	13.15	2.38859
97.175	7.01102	2.42568	0.413755	8.92922	8.56922	17.0868	2.55873	2.33812	6.03748	4.91385	2.04315	36.7851	12.0143	5.22835	8.14365	2.32247
98.67	7.00752	2.44218	0.412962	8.86249	8.58633	16.5469	3.15957	2.33385	6.03793	4.91026	1.86931	37.2069	11.8144	5.28112	5.58636	2.28493
100.165	6.91317	2.44353	0.413303	8.78675	8.74313	15.2491	3.33776	2.32476	6.01518	4.91317	1.78138	37.2681	12.0906	5.33213	4.36902	2.18262
101.66	6.8433	2.41042	0.418983	8.70475	9.98238	14.8459	3.366	2.32231	5.96391	4.92389	1.77404	37.3764	12.2364	5.305	4.40673	1.84766
103.155	6.83794	2.30992	0.431487	8.60141	12.4119	14.8094	3.39453	2.34383	5.87025	4.9428	1.77438	37.4562	12.2978	5.19692	4.35645	1.7672
104.65	6.81749	2.19866	0.443672	8.49506	13.2753	14.0135	3.45758	2.39108	5.76973	4.96163	1.78029	38.2801	12.4921	5.15124	4.3577	1.77849
106.145	6.77741	2.08622	0.450125	8.42744	14.0271	13.8357	4.0966	2.44887	5.77837	4.98493	1.78477	38.8442	12.5818	5.16465	4.38361	1.82733
107.64	6.67533	1.99886	0.451581	8.35648	16.3313	13.4418	4.1856	2.49053	5.79667	5.01865	1.77044	38.9708	12.7751	5.18335	4.39223	1.88781
109.135	6.45487	1.87171	0.449328	8.30345	22.4847	12.266	4.3574	2.50369	5.55078	5.07136	1.74061	39.1908	13.2949	5.09172	4.42387	1.92253
110.63	6.11803	1.7782	0.44849	8.22981	25.8791	12.4584	4.66142	2.51774	4.89828	5.12856	1.67877	39.233	13.5076	4.91331	4.43476	1.95447
112.125	5.67882	1.77812	0.454871	7.99278	26.4015	12.5838	4.79503	2.66932	4.42927	5.16012	1.65231	38.8523	13.5262	4.72257	4.28991	1.98734
113.62	5.45983	1.85187	0.461539	7.78364	27.4138	12.4322	4.8452	3.00618	4.34228	5.19477	1.63031	38.4401	13.5857	4.62406	4.19269	2.00892
115.115	5.42402	1.91113	0.464072	7.75733	27.7898	11.9013	4.85946	3.37417	5.27617	4.62051	1.62524	37.6776	13.5988	4.6126	4.7489	2.03451
116.61	5.423	1.89239	0.462963	7.69528	28.5327	11.5285	4.88744	3.68823	6.46163	4.31639	1.67851	34.3287	13.6734	4.59683	4.64279	2.04098
118.105	5.36846	1.81125	0.464237	7.62509	28.6454	11.324	4.89024	4.01759	7.32429	4.31357	1.81183	32.7323	13.3305	4.63582	4.58315	2.03527
119.6	5.21167	1.75569	0.468258	7.5468	28.6852	11.0404	4.87824	4.28445	8.17827	4.40492	1.87982	29.2104	12.8298	4.61033	4.47046	2.03836
121.095	4.92478	1.78481	0.476405	7.52946	29.2763	10.7931	4.8277	4.47634	8.45201	4.4684	1.87084	29.111	12.7908	4.5319	4.44412	2.00474
122.59	4.62276	1.88411	0.474229	7.5073	29.5511	10.5702	4.84547	4.59136	8.55197	4.43692	1.87113	29.0299	12.8453	4.46149	4.42432	1.92406
124.085	4.32349	1.98043	0.453992	7.37785	32.7121	10.355	4.86294	4.62067	9.49271	4.34037	1.91328	27.0844	12.8199	4.43183	4.53588	1.94182
125.58	4.16086	2.09202	0.439338	7.1146	33.2206	10.3104	4.90137	4.61118	10.2135	4.20711	2.04566	21.9364	12.5959	4.42799	4.74144	2.24288
127.075	4.13052	2.12408	0.43467	6.8722	33.2086	10.4828	4.95208	4.57695	10.2324	4.03706	2.24004	19.9366	12.2981	4.46832	4.75085	2.7734
128.57	4.23008	2.10267	0.434222	6.7483	33.2298	10.6494	4.95723	4.52893	10.152	3.91035	2.52611	19.8529	13.6939	4.6813	4.75334	3.31018
130.065	4.37509	2.12994	0.436964	6.58163	33.2998	10.673	4.96562	4.51452	10.1294	3.90527	2.71135	19.4773	17.2542	4.79723	4.77152	3.74667
131.56	4.45298	2.21051	0.442497	6.42055	33.3879	10.7082	4.96453	4.5902	10.1289	3.99013	2.75398	19.461	18.0145	4.74761	4.85532	3.98937
133.055	4.3534	2.35316	0.448294	6.30064	33.5176	10.6789	5.07147	4.78728	10.1381	4.13905	2.75618	19.406	18.4708	4.76174	4.9424	3.99783
134.55	4.26639	2.45507	0.443517	6.2294	33.7227	10.6144	5.22879	5.08758	10.1531	4.31812	2.78323	19.2838	20.4805	4.8863	5.05798	4.12988
136.045	4.19278	2.5312	0.439079	6.18443	34.0124	10.5659	5.29368	5.44779	10.1584	4.46804	2.8533	19.1639	20.977	4.98775	5.27216	4.74474
137.54	4.18947	2.63335	0.435364	6.12796	34.3612	10.4472	5.32176	5.81524	10.1151	4.54174	2.87364	19.0308	20.9804	5.0059	6.35635	5.30788
139.035	4.28219	2.66114	0.434328	5.976	34.739	10.4941	5.44726	6.1692	9.99223	4.55339	2.83873	18.9063	21.0401	4.98781	6.4603	5.5852
140.53	4.47879	2.66526	0.434642	5.87912	35.9093	10.4858	5.47007	6.4898	10.4902	4.54419	2.80128	18.7963	21.0469	4.91972	6.49256	5.6479
142.025	4.71715	2.72258	0.432006	5.88673	36.3427	10.4758	5.72999	6.75795	13.685	4.53719	2.78666	18.6686	21.0464	4.96289	6.58315	5.65363
143.52	4.85648	2.78112	0.424178	5.95605	37.3344	10.3415	7.49088	6.97742	16.2952	4.54292	3.00996	18.3807	20.9517	6.2796	6.59632	5.648
145.015	4.84459	2.83023	0.419759	6.05921	41.2467	10.1197	8.95223	7.12557	17.4774	4.54999	3.19436	17.8178	20.3028	8.43854	6.60946	5.66092
146.51	4.64629	2.90079	0.422846	6.18784	41.9015	9.98663	9.28746	7.20463	17.7461	4.54836	3.22305	16.8757	19.9534	8.94755	6.55334	5.68125
148.005	4.51858	2.99204	0.433109	6.29992	42.0019	9.79713	9.27399	7.23146	17.9852	4.54671	3.5717	15.4584	19.8624	8.90769	6.4038	5.70678
149.5	4.6901	3.07085	0.451636	6.38488	42.6031	9.72664	9.43936	7.23123	19.5891	4.57261	4.15755	14.3878	19.6491	9.28355	6.22668	5.72124

## Sheet: 缓冲阶段
Time_ms	L_股直肌	L_股外侧肌	L_股内侧肌	L_半腱肌	L_胫骨前肌	L_腓骨长肌	L_外侧腓肠肌	L_比目鱼肌	R_股直肌	R_股外侧肌	R_股内侧肌	R_半腱肌	R_胫骨前肌	R_腓骨长肌	R_外侧腓肠肌	R_比目鱼肌
0	4.8098	3.07669	0.460227	6.39198	42.7858	9.72885	9.71903	7.23304	20.5008	4.59571	4.34029	14.3925	19.5329	9.45252	6.2201	5.72244
0.29	4.8645	3.07761	0.465382	6.38799	42.8703	9.73292	9.92106	7.23693	21.1183	4.61045	4.44748	14.2698	19.4333	9.56497	6.22661	5.72293
0.58	4.90735	3.07822	0.470455	6.38267	42.9389	9.73682	10.1146	7.24207	21.7466	4.62467	4.55379	14.1343	19.3355	9.67812	6.23094	5.72341
0.87	4.91906	3.07802	0.475314	6.37386	42.9664	9.74029	10.2857	7.25049	22.4032	4.63751	4.65775	13.965	19.2421	9.79313	6.22954	5.72388
1.16	4.92608	3.07758	0.479683	6.36441	42.9606	9.74287	10.424	7.2623	23.109	4.64856	4.7521	13.8602	19.177	9.89701	6.22972	5.72436
1.45	4.92929	3.07694	0.483655	6.35444	42.9278	9.74471	10.5358	7.27686	23.8548	4.65814	4.83862	13.8078	19.1349	9.99184	6.23116	5.72485
1.74	4.97631	3.0777	0.486312	6.3434	42.8677	9.74522	10.6074	7.29781	24.7938	4.66516	4.90097	13.8084	19.1236	10.0564	6.23965	5.72529
2.03	5.03629	3.07919	0.488514	6.33193	42.7999	9.74522	10.6673	7.32106	25.7935	4.67141	4.95539	13.8155	19.1191	10.1112	6.25044	5.72569
2.32	5.12956	3.08441	0.489151	6.31873	42.7145	9.74333	10.6985	7.35266	26.9706	4.67567	4.98491	13.7837	19.1181	10.1357	6.2686	5.72592
2.61	5.21937	3.09103	0.48944	6.30574	42.62	9.74122	10.7227	7.38824	28.0625	4.67956	5.00812	13.7573	19.1132	10.1529	6.28637	5.72605
2.9	5.30354	3.09996	0.489156	6.2931	42.5107	9.73878	10.7351	7.43036	29.015	4.68286	5.02103	13.74	19.1019	10.1582	6.30349	5.72601
3.19	5.37299	3.11051	0.488724	6.28239	42.3771	9.7371	10.7426	7.48008	29.6234	4.68593	5.02957	13.7287	19.0826	10.1598	6.30976	5.72584
3.48	5.43469	3.12192	0.488213	6.27269	42.2307	9.73584	10.7476	7.53381	30.0506	4.68889	5.0358	13.7207	19.0592	10.1595	6.31031	5.72559
3.77	5.46855	3.13578	0.486667	6.26412	42.1523	9.73524	10.7547	7.59988	30.18	4.69188	5.03909	13.5244	19.0314	10.1599	6.30672	5.72516
4.06	5.49303	3.15005	0.484932	6.25504	42.1013	9.73478	10.7635	7.66986	30.2746	4.6952	5.0415	13.255	19.0044	10.1604	6.30495	5.72466
4.35	5.48945	3.16521	0.48277	6.2437	42.1361	9.73463	10.7786	7.75133	30.3204	4.69978	5.04136	12.7584	18.9819	10.1613	6.31136	5.7239
4.64	5.48044	3.17934	0.485691	6.22949	42.1788	9.73449	10.7918	7.8391	30.3931	4.70635	5.04107	12.1951	18.9627	10.1619	6.31791	5.72287
4.93	5.46561	3.19237	0.494057	6.21221	42.23	9.73436	10.8031	7.93363	30.4946	4.71503	5.04061	11.5604	18.947	10.162	6.3246	5.72155
5.22	5.45543	3.20418	0.518586	6.19035	42.2794	9.7315	10.7898	8.03529	30.6817	4.72734	5.04086	10.9454	18.9281	10.1621	6.32863	5.71966
5.51	5.44659	3.21566	0.54856	6.16695	42.3302	9.72758	10.7674	8.13944	30.8967	4.74088	5.04138	10.3409	18.9089	10.1621	6.33182	5.71756
5.8	5.43379	3.22933	0.586996	6.14148	42.4329	9.71873	10.7108	8.24985	31.1273	4.75651	5.04259	9.85514	18.9084	10.161	6.33534	5.7147
6.09	5.41959	3.24399	0.622914	6.11764	42.5815	9.71084	10.655	8.36188	31.311	4.77189	5.04774	9.42393	18.9189	10.1594	6.33948	5.71161
6.38	5.4023	3.26087	0.653232	6.09744	42.8317	9.70507	10.6013	8.47748	31.3906	4.78672	5.06161	9.11395	18.9536	10.1567	6.34498	5.70801
6.67	5.38618	3.27721	0.67798	6.08479	43.1407	9.70596	10.5646	8.59527	31.4288	4.80022	5.13183	8.89274	18.9852	10.1539	6.35075	5.70406
6.96	5.3709	3.29317	0.698795	6.07748	43.4912	9.71154	10.5398	8.7146	31.4379	4.81279	5.24182	8.73418	19.0146	10.1511	6.35672	5.69987
7.25	5.35893	3.30643	0.716815	6.08268	43.7959	9.73077	10.5318	8.83529	31.6776	4.82172	5.56174	8.6335	19.0312	10.1486	6.36241	5.6956
7.54	5.34792	3.31917	0.734573	6.09076	44.0677	9.7538	10.5273	8.95614	31.9898	4.82893	5.94157	8.54065	19.0387	10.1462	6.36812	5.69139
7.83	5.33949	3.33135	0.753493	6.1044	44.1793	9.78698	10.5284	9.07664	32.5232	4.82909	6.48579	8.43886	19.0025	10.1435	6.37415	5.68763
8.12	5.33142	3.34459	0.77324	6.11628	44.1673	9.81862	10.5295	9.19605	33.0184	4.82554	7.01044	8.30838	18.9519	10.1408	6.38053	5.68418
8.41	5.32385	3.35933	0.794157	6.12568	43.9803	9.84807	10.5309	9.31393	33.4593	4.81672	7.50736	8.13725	18.8809	10.1378	6.3874	5.68114
8.7	5.31961	3.37651	0.816119	6.13005	43.5817	9.86596	10.5283	9.42798	33.7999	4.80613	7.87113	7.91313	18.8734	10.1353	6.39475	5.67839
8.99	5.31688	3.39478	0.838551	6.13215	43.0879	9.87863	10.5239	9.54031	34.0955	4.79473	8.17499	7.66516	18.8944	10.1329	6.4023	5.67577
9.28	5.33652	3.41225	0.86439	6.13022	42.4718	9.86558	10.5116	9.64513	34.4576	4.78447	8.29451	7.41517	19.02	10.1322	6.4103	5.67333
9.57	5.37009	3.42745	0.891763	6.12741	41.8672	9.84263	10.4979	9.74781	34.8935	4.77378	8.38268	7.18383	19.1432	10.1318	6.41835	5.67094
9.86	5.44489	3.43559	0.923578	6.12227	41.3126	9.79144	10.4811	9.84459	35.554	4.7616	8.39303	7.01132	19.2472	10.1322	6.42652	5.66867
10.15	5.56434	3.43927	0.956164	6.11457	40.821	9.72312	10.4665	9.93805	36.3092	4.74849	8.40212	6.88137	19.3055	10.1326	6.43484	5.66651
10.44	5.72547	3.43878	0.989472	6.10448	40.3882	9.63881	10.454	10.0284	37.1528	4.73453	8.41005	6.79114	19.3212	10.1332	6.44329	5.66446
10.73	5.94578	3.44328	1.0152	6.09265	40.0653	9.54929	10.4576	10.1141	37.782	4.72308	8.44756	6.73734	19.3207	10.134	6.45275	5.66307
11.02	6.18102	3.45015	1.03795	6.08086	39.7836	9.45986	10.4685	10.1981	38.3268	4.71283	8.49441	6.69448	19.3175	10.135	6.46254	5.6621
11.31	6.40937	3.47139	1.04704	6.07577	39.6711	9.39028	10.5206	10.276	38.4882	4.70995	8.56333	6.67088	19.333	10.138	6.47331	5.66447
11.6	6.61135	3.49685	1.05307	6.07521	39.5972	9.32912	10.5885	10.3512	38.594	4.70871	8.63049	6.6519	19.4003	10.1429	6.48358	5.6685
11.89	6.76325	3.53033	1.05325	6.08327	39.5967	9.28399	10.6865	10.4212	38.5943	4.71058	8.6943	6.64167	19.5661	10.1517	6.4929	5.67567
12.18	6.87214	3.57228	1.05212	6.09878	39.5514	9.24099	10.7852	10.4855	38.6547	4.70674	8.73305	6.63976	20.0289	10.1652	6.50117	5.68234
12.47	6.95476	3.6194	1.05019	6.11884	39.4786	9.19929	10.8844	10.5463	38.7519	4.6994	8.75649	6.64294	20.6734	10.1818	6.5088	5.6887
12.76	7.00255	3.69107	1.04835	6.15516	39.3157	9.185	10.9468	10.5987	39.057	4.67627	8.76049	6.65689	21.7423	10.2028	6.52099	5.69094
13.05	7.04111	3.77334	1.04661	6.1975	39.145	9.21287	10.9983	10.6488	39.42	4.64913	8.77873	6.6736	22.8345	10.2246	6.53453	5.69228
13.34	7.05472	3.89289	1.0453	6.2597	38.9872	9.42793	11.0179	10.6925	39.9458	4.6115	8.87614	6.69749	23.8038	10.2477	6.55201	5.6916
13.63	7.06182	4.03649	1.0444	6.317	38.8618	9.84273	11.0302	10.734	40.4534	4.57061	9.03898	6.72461	24.4914	10.2722	6.56661	5.69059
13.92	7.06091	4.20969	1.04402	6.36827	38.7763	10.5034	11.0334	10.7728	40.9383	4.5257	9.28234	6.75568	24.8323	10.2986	6.57767	5.68918
14.21	7.08659	4.42096	1.0446	6.40221	38.7571	11.3976	11.0341	10.8099	41.2544	4.4754	9.55979	6.7905	24.9279	10.3288	6.55568	5.68743
14.5	7.12241	4.64672	1.04554	6.42957	38.7632	12.3809	11.0339	10.8464	41.5063	4.42304	9.85022	6.82675	24.9299	10.3604	6.5211	5.68554
14.79	7.21284	4.91832	1.04789	6.47018	38.9288	13.3578	11.0349	10.8823	41.5678	4.36333	10.1057	6.86394	24.9165	10.3917	6.42549	5.68372
15.08	7.30851	5.19822	1.05056	6.52168	39.1563	14.2778	11.036	10.9179	41.6085	4.30281	10.3475	6.9021	24.918	10.4203	6.33741	5.68215
15.37	7.41792	5.49992	1.05408	6.60177	39.5459	15.0484	11.037	10.9529	41.5946	4.24017	10.553	6.94281	24.9588	10.4419	6.26907	5.68125
15.66	7.5285	5.80182	1.05799	6.70553	40.0321	15.6783	11.0367	10.9869	41.5693	4.17889	10.7206	6.98985	25.0497	10.4565	6.23683	5.68094
15.95	7.64004	6.10387	1.06222	6.82852	40.5967	16.1938	11.0353	11.0202	41.5347	4.11873	10.8573	7.04203	25.1814	10.4656	6.23391	5.68109
16.24	7.76499	6.36796	1.06642	6.94015	41.1902	16.5186	11.0352	11.0513	41.5089	4.06266	10.9137	7.0869	25.1958	10.4686	6.25333	5.68189
16.53	7.89621	6.61404	1.07047	7.03914	41.7778	16.7868	11.0361	11.0816	41.4952	4.00888	10.9497	7.12522	25.2458	10.4701	6.27884	5.68289
16.82	8.05772	6.7725	1.07336	7.04915	42.2616	16.9078	11.0439	11.1091	41.5695	3.96745	10.9536	7.1201	25.8163	10.4694	6.31669	5.68457
17.11	8.23148	6.88824	1.07543	7.0352	42.652	16.996	11.0594	11.1348	41.7632	3.94267	11.0239	7.109	26.6554	10.4677	6.35475	5.68658
17.4	8.42532	6.93403	1.07615	6.98205	42.8899	17.0301	11.0873	11.1574	42.1521	3.94511	11.2029	7.08814	27.9341	10.4644	6.39314	5.68911
17.69	8.61427	6.95026	1.07651	6.93669	42.9911	17.0398	11.1453	11.1759	42.9408	3.98034	11.6103	7.08247	28.9933	10.4609	6.41545	5.69211
17.98	8.80066	6.95092	1.07668	6.89545	43.0203	17.0366	11.2192	11.1923	43.9398	4.03283	12.138	7.08481	29.9368	10.4573	6.4293	5.69536
18.27	8.91906	7.02541	1.08109	6.86137	43.0244	17.0128	11.37	11.2036	45.5542	4.07964	12.9092	7.08591	30.3965	10.4712	6.43028	5.69866
18.56	9.01364	7.1389	1.0886	6.82824	43.0257	16.9838	11.5517	11.2137	47.2408	4.11787	13.7079	7.08464	30.7781	10.4968	6.43439	5.70181
18.85	9.03616	7.38097	1.10687	6.79671	43.0232	16.9401	11.8302	11.2212	49.0295	4.1248	14.5431	7.07465	30.9972	10.5628	6.45413	5.70437
19.14	9.05092	7.69296	1.13792	6.7702	43.06	16.8917	12.1702	11.2274	50.5034	4.12173	15.3248	7.06329	31.1928	10.661	6.49086	5.70654
19.43	9.05736	8.07985	1.18267	6.74905	43.139	16.8381	12.5761	11.2323	51.64	4.10792	16.049	7.05046	31.3634	10.7938	6.54579	5.70832
19.72	9.13219	8.51665	1.24999	6.73963	43.3103	16.7797	13.0284	11.2346	52.1332	4.09285	16.6254	7.03921	31.5157	10.9613	6.62785	5.70992
20.01	9.2336	8.96878	1.32458	6.73437	43.5066	16.7195	13.4943	11.236	52.4113	4.07755	17.1478	7.02852	31.6618	11.1399	6.71939	5.71146
20.3	9.46971	9.40576	1.40167	6.74103	43.5814	16.6476	13.9244	11.2334	52.3972	4.06709	17.4734	7.01924	31.7956	11.3208	6.83462	5.71282
20.59	9.73214	9.82108	1.4685	6.75082	43.6067	16.5736	14.3248	11.2296	52.4553	4.05915	17.7516	7.01057	31.9339	11.4912	6.95069	5.71398
20.88	10.053	10.1883	1.51253	6.76757	43.522	16.4946	14.6593	11.2229	52.674	4.05684	17.9244	7.00325	32.0821	11.6382	7.06863	5.71466
21.17	10.3433	10.5036	1.53668	6.79154	43.4442	16.42	14.9338	11.2143	53.0757	4.06503	18.0352	6.99893	32.2479	11.7563	7.17911	5.71486
21.46	10.6119	10.7823	1.5468	6.82062	43.3712	16.3483	15.1661	11.2042	53.6066	4.08061	18.1024	6.99672	32.4262	11.854	7.28434	5.71471
21.75	10.7508	10.9919	1.54745	6.86107	43.3491	16.2931	15.3242	11.1927	54.2592	4.13059	18.1159	6.99996	32.6235	11.9111	7.37506	5.71443
22.04	10.854	11.1817	1.5468	6.90485	43.3374	16.2444	15.4616	11.1813	54.9143	4.19358	18.1221	7.00478	32.824	11.9569	7.46055	5.71417
22.33	10.8634	11.3167	1.54751	6.95815	43.34	16.2197	15.5432	11.172	55.4628	4.3036	18.1365	7.01397	33.0267	11.9729	7.52788	5.71415
22.62	10.8774	11.4301	1.55115	7.01521	43.336	16.2066	15.6072	11.1664	55.8695	4.42739	18.1637	7.02559	33.2223	11.9824	7.58407	5.71406
22.91	10.898	11.5129	1.55893	7.0776	43.3227	16.2098	15.6464	11.1659	56.0753	4.5707	18.2088	7.04065	33.408	11.983	7.62448	5.71388
23.2	10.9751	11.5643	1.58118	7.14542	43.2368	16.2309	15.6699	11.1782	56.1275	4.71135	18.2409	7.06226	33.5708	11.9857	7.64707	5.71292
23.49	11.0776	11.6015	1.60995	7.21569	43.1183	16.2601	15.6865	11.1963	56.1106	4.8508	18.2672	7.08683	33.7234	11.9894	7.66164	5.71161
23.78	11.2535	11.608	1.6735	7.29174	42.8073	16.3134	15.6924	11.2465	56.2105	4.97157	18.2692	7.12234	33.8304	12.0036	7.66029	5.70796
24.07	11.441	11.6113	1.74441	7.36893	42.4758	16.3704	15.6966	11.3109	56.3708	5.08947	18.2703	7.16086	33.9235	12.0205	7.65631	5.70309
24.36	11.6571	11.6083	1.8345	7.4491	42.1014	16.4362	15.6969	11.4163	56.7078	5.20044	18.2717	7.20757	33.978	12.0448	7.64585	5.69468
24.65	11.8701	11.6105	1.92471	7.53047	41.7986	16.4972	15.698	11.5588	57.1128	5.3194	18.2751	7.26066	34.0146	12.073	7.63102	5.68249
24.94	12.0803	11.6176	2.01502	7.61295	41.5627	16.5535	15.7	11.7359	57.5813	5.44583	18.2806	7.3197	34.0345	12.1049	7.61212	5.66679
25.23	12.2553	11.6364	2.09653	7.69549	41.4308	16.5965	15.707	11.9657	58.1081	5.61419	18.2842	7.3908	34.0445	12.142	7.58652	5.64533
25.52	12.4169	11.6593	2.17492	7.7778	41.3314	16.6353	15.7157	12.2114	58.6533	5.80009	18.287	7.46598	34.0518	12.1806	7.55945	5.62191
25.81	12.5218	11.6949	2.24223	7.85665	41.3029	16.6638	15.7283	12.4871	59.2428	6.07507	18.2858	7.55377	34.0577	12.2206	7.53614	5.59211
26.1	12.6106	11.7345	2.30462	7.93404	41.2944	16.6899	15.7416	12.7611	59.8048	6.37946	18.2841	7.64467	34.0634	12.2583	7.52045	5.55939
26.39	12.6687	11.7815	2.35763	8.00867	41.324	16.7113	15.7559	13.0317	60.3148	6.73976	18.2812	7.74145	34.0685	12.2914	7.51923	5.52114
26.68	12.7136	11.8293	2.39927	8.08093	41.3739	16.7262	15.7719	13.2901	60.6667	7.0721	18.2778	7.84411	34.0728	12.3169	7.53129	5.4779
26.97	12.7504	11.8775	2.43396	8.15175	41.4361	16.737	15.789	13.541	60.9222	7.38736	18.274	7.95036	34.0766	12.3378	7.55146	5.43163
27.26	12.7783	11.9107	2.45293	8.20222	41.4961	16.7347	15.8109	13.7745	60.9749	7.53389	18.2744	8.06745	34.0789	12.3477	7.57525	5.38004
27.55	12.8014	11.9383	2.46811	8.2462	41.5539	16.7291	15.8338	14.0018	61.0029	7.63908	18.296	8.18639	34.078	12.3545	7.59798	5.32689
27.84	12.8068	11.9474	2.47385	8.27027	41.6019	16.7147	15.8595	14.2088	61.0249	7.63924	18.4173	8.30815	34.0623	12.353	7.61366	5.26922
28.13	12.8076	11.9524	2.4774	8.29403	41.6496	16.6995	15.8833	14.3984	61.0846	7.67887	18.7397	8.42555	34.0333	12.3489	7.62492	5.20884
28.42	12.8028	11.9526	2.47825	8.31741	41.6968	16.6833	15.9048	14.5665	61.1909	7.76709	19.3096	8.53757	33.9878	12.3418	7.63076	5.14513
28.71	12.8632	11.9533	2.47855	8.34491	41.7511	16.6706	15.9205	14.7012	61.3297	7.97581	20.2984	8.64763	33.933	12.3333	7.63225	5.07814
29	12.9485	11.9541	2.47865	8.37399	41.808	16.6592	15.9341	14.8231	61.4809	8.23044	21.4469	8.75694	33.8747	12.3244	7.63208	5.0099

## Sheet: 推蹬阶段
Time_ms	L_股直肌	L_股外侧肌	L_股内侧肌	L_半腱肌	L_胫骨前肌	L_腓骨长肌	L_外侧腓肠肌	L_比目鱼肌	R_股直肌	R_股外侧肌	R_股内侧肌	R_半腱肌	R_胫骨前肌	R_腓骨长肌	R_外侧腓肠肌	R_比目鱼肌
0	13.4158	11.9554	2.48392	8.42783	41.9404	16.6526	15.9506	14.9672	61.903	8.84074	23.8913	8.96374	33.8409	12.3091	7.62804	4.88915
4.04	16.3267	12.0519	2.77306	8.4779	42.446	17.8159	16.0857	16.396	74.6905	11.5309	31.7542	9.06972	38.2293	12.4492	7.52885	4.47493
8.08	16.7163	14.5801	3.5715	8.89605	44.5497	18.2324	16.1294	18.2929	76.977	11.5525	33.6707	9.13932	44.6967	12.4816	6.65527	3.10767
12.12	17.0313	20.3594	3.73265	9.25311	45.2846	20.8651	16.21	18.905	78.6311	11.5622	33.7454	8.97153	45.831	12.6015	6.40507	2.08598
16.16	17.3316	23.093	4.77977	9.12447	41.0728	21.028	14.6671	19.1674	80.0172	11.6392	33.9955	8.95212	47.972	10.492	6.2082	2.13263
20.2	19.9016	25.5738	5.12864	9.20039	40.0821	23.7698	14.3255	23.926	80.2773	11.6691	34.176	8.87494	49.4969	9.71983	6.25753	1.98159
24.24	22.2194	27.7579	5.21485	9.29494	41.0073	24.449	13.4343	31.2161	78.2089	11.9043	34.7972	8.66525	56.4323	9.51121	6.21998	2.11908
28.28	23.2433	28.6195	5.23174	9.22102	56.5394	24.9859	13.4296	31.2504	77.4329	11.9719	35.7671	8.96099	57.7075	11.8321	6.22326	2.62835
32.32	24.8659	28.8977	5.23856	9.14635	55.8069	25.399	15.6655	31.3024	74.276	13.2844	36.2195	9.30599	57.527	15.0122	7.04033	3.66938
36.36	25.3541	33.362	5.35439	9.13889	55.1267	25.9937	17.202	32.6214	72.5326	14.6363	39.2793	9.06141	55.3452	16.3516	7.02639	6.30109
40.4	24.8999	38.8105	5.69918	9.17894	51.8535	25.2589	16.2567	41.1256	65.6126	15.0292	37.7441	8.91268	52.0247	19.434	6.87773	7.2348
44.44	24.6842	41.8467	5.76846	9.16827	56.1895	27.7064	14.5905	44.3456	62.779	15.6231	37.627	9.6683	51.9804	20.0907	6.14369	7.83155
48.48	23.889	42.7795	5.48013	14.0388	56.1223	28.9461	20.8704	44.1158	59.0762	14.8484	38.0841	9.22073	55.1729	22.994	6.18483	12.2174
52.52	22.2068	44.1536	5.53232	18.6331	56.3112	29.866	20.9688	44.0085	51.6977	13.2522	32.8298	8.46634	54.4853	23.4559	6.26215	13.6811
56.56	22.1241	43.9995	5.53994	23.6556	61.5937	29.5665	21.3671	43.2489	47.1142	20.3687	47.4764	8.84451	50.3645	23.4307	7.50331	14.0027
60.6	23.112	42.6699	5.29936	31.4752	61.7144	31.1695	22.6828	42.9105	47.1015	23.2022	52.1777	9.57566	52.8309	23.6628	9.79965	14.2844
64.64	22.6192	42.6843	5.25297	34.7007	66.4889	33.0276	23.0093	42.943	45.4858	23.3906	54.6965	12.5648	52.6998	23.7168	18.8695	18.6171
68.68	23.0299	41.9455	4.14559	37.0222	67.3842	38.0751	24.3386	42.1662	43.6644	23.9078	55.5995	14.033	53.849	24.2089	20.1383	20.9562
72.72	30.4505	44.4274	4.01604	41.086	67.6924	40.4665	25.0432	37.0775	43.9819	24.633	56.0766	14.4031	50.1947	24.4581	20.1711	21.3772
76.76	40.1187	44.0982	3.95083	41.3071	58.3335	44.6994	26.4191	34.6141	46.0556	24.6475	58.5982	15.0413	55.1848	24.214	20.4351	21.5179
80.8	42.6903	45.7655	3.91917	41.7954	55.415	51.0006	27.9311	34.5856	48.4744	27.1119	58.4816	15.8377	62.2515	23.0618	21.1786	21.4946
84.84	47.7235	44.4116	3.86659	41.8641	58.1155	51.6426	26.254	34.0699	48.7858	27.0334	57.6343	16.0331	65.1669	21.1369	21.1963	21.3486
88.88	50.806	43.6186	3.5318	41.6822	59.9473	50.8429	26.3497	27.326	49.0828	26.5132	57.1519	16.2205	68.8501	20.2983	21.2974	21.0082
92.92	54.3231	35.226	3.39271	41.5756	58.6421	50.2569	26.1469	13.2513	50.579	31.3154	57.2912	15.8928	75.3856	17.4484	21.2403	20.9135
96.96	58.2497	35.3203	3.38574	40.9428	55.327	50.3098	23.3179	11.8841	53.6086	31.7151	57.7225	15.4788	75.6842	16.3767	21.4096	19.9994
101	64.3854	33.4021	3.63962	39.6692	55.0861	49.4436	20.5243	9.28381	50.6974	31.8397	57.2163	15.33	77.2128	11.7023	21.3797	17.5612
105.04	67.0814	33.2308	3.82164	36.7196	50.2922	49.2016	20.2967	8.26866	51.9985	30.32	54.7527	14.9396	76.919	11.5059	21.3866	17.2248
109.08	67.0069	34.7903	3.69123	29.8452	47.7381	49.1493	19.1519	6.95394	48.0369	29.1865	42.2372	14.8855	72.2229	11.3769	20.1422	17.1828
113.12	66.9956	36.7989	3.53551	28.1336	42.7842	47.8624	18.1452	5.30788	46.0694	30.2801	45.298	12.9984	75.5334	11.039	18.6787	16.0312
117.16	68.1781	37.8724	3.61217	24.2986	40.6794	44.1429	17.6169	4.73063	45.7339	30.1269	50.6512	10.9496	91.3413	10.9129	11.3581	8.69519
121.2	66.92	36.139	3.64542	20.1799	39.6094	42.7951	15.6817	4.77804	50.2238	29.8667	55.922	10.0837	99.9069	10.2329	11.0777	6.74373
125.24	59.1036	33.9813	3.64741	16.3757	40.9777	36.5946	16.4511	4.635	58.2348	31.1179	55.4117	9.64774	97.4398	10.9342	11.3577	5.75464
129.28	57.0554	32.9389	3.92875	16.3053	38.3223	27.6862	13.3505	4.20929	57.6812	33.3832	57.4104	8.467	95.7082	11.7149	9.53122	5.42752
133.32	54.3267	31.3776	4.14589	20.1752	35.0496	20.6852	12.0764	3.6999	56.8412	32.4641	58.6666	7.23799	89.133	11.5219	8.67041	5.08892
137.36	48.4829	29.9364	4.26849	22.087	28.6437	26.4683	11.8173	3.30718	57.547	32.3656	57.9738	7.0983	89.1312	11.5128	9.21802	3.27016
141.4	47.3599	29.2947	4.04794	23.092	26.9107	30.747	11.5891	3.34629	59.4264	30.896	58.6654	12.2187	82.1669	10.9882	10.5376	2.76718
145.44	40.192	29.2911	3.87453	24.9168	31.3169	34.5556	11.5693	3.30498	60.9419	29.6589	58.8622	15.3557	78.1213	10.8947	10.5404	2.76138
149.48	33.3939	28.7039	3.73595	25.2429	77.4253	35.8206	13.7297	2.92133	67.1085	54.1061	59.7446	18.118	77.3329	11.2819	10.5768	2.67376
153.52	26.0691	30.9671	3.38927	25.4616	88.7346	36.3621	17.9618	2.68673	66.9285	55.3009	60.1203	18.6342	77.4736	13.3926	10.969	2.54573
157.56	18.7961	30.352	2.94514	26.5881	94.0131	36.5159	18.1709	2.65044	66.4389	58.9044	59.5453	20.22	77.6157	13.7919	11.8069	2.35051
161.6	18.3559	25.7136	3.02746	26.5783	94.1905	35.9166	18.415	2.42085	69.1879	57.5325	55.3838	21.7541	76.6693	13.5598	11.776	1.77314
165.64	17.1161	23.4857	2.94173	32.0136	92.6404	35.6319	18.2491	2.27062	68.8893	58.4209	63.1796	28.4853	55.8891	13.4228	11.314	1.44758
169.68	11.9305	18.6404	2.863	38.4743	92.0099	36.3384	18.3087	2.35	68.4874	59.6273	62.7379	32.5644	49.1605	13.0063	10.9828	1.41977
173.72	10.1711	18.4131	2.818	56.1792	91.2231	36.6824	18.5269	2.33811	57.8596	59.6439	58.6214	61.9724	30.0451	13.5707	10.7548	1.23152
177.76	10.1612	17.4782	2.5932	93.0781	91.3179	37.0619	19.8871	2.38122	55.3637	58.0869	56.9963	85.6415	29.0529	15.6169	11.651	1.26423
181.8	9.85101	20.9939	2.34236	93.5867	91.3311	37.0602	20.5353	2.59382	54.2656	57.8339	54.6588	86.2921	28.6401	15.4148	12.0461	1.37822
185.84	10.184	23.0893	1.99561	93.5775	91.3514	41.2337	23.4789	2.64084	54.6895	58.1681	54.9571	88.8845	29.2544	16.5189	13.7047	1.38832
189.88	10.5616	29.6344	1.89869	94.7593	91.4074	38.9274	24.3605	2.61569	55.277	58.4192	56.4515	90.8209	32.9165	22.3524	13.5686	1.23716
193.92	9.54347	30.2393	1.99084	97.25	91.3948	37.4359	28.2019	2.64315	51.5846	59.4967	62.2388	92.2864	47.4305	23.341	12.935	1.03702
197.96	8.34097	33.1725	2.23081	97.1356	85.3585	38.3019	33.9813	2.67496	46.4999	46.1283	63.9709	93.7046	47.158	30.782	13.1788	1.101
202	8.92441	32.9338	3.47558	98.2184	53.8611	40.0842	42.0942	2.82219	41.0795	35.5894	70.7271	94.7261	44.6323	36.1737	16.4456	1.36153
206.04	8.81285	34.0463	4.65372	99.8279	21.9047	41.5999	42.2989	2.85852	42.7419	30.0694	73.4136	94.6466	44.1108	42.2361	16.2637	1.57245
210.08	7.7715	36.4093	5.53408	99.4825	13.7944	44.0549	51.1454	3.00859	35.8041	28.7158	73.5583	95.721	43.0856	44.9299	19.1343	2.01657
214.12	7.7146	37.2699	5.80281	99.9412	12.6334	50.3983	51.661	2.99641	34.9857	27.3164	69.7032	97.3703	45.9635	55.5295	19.5011	2.03236
218.16	10.0153	37.6753	6.22234	98.2248	13.4981	50.4621	52.0082	3.01136	35.4147	25.6317	69.8215	97.4741	49.8999	62.154	21.2092	2.02959
222.2	16.0297	44.2878	7.21784	92.3172	21.8502	52.6637	51.8086	2.96779	41.8933	31.1809	75.0457	92.8517	49.8709	62.252	25.5949	2.03066
226.24	20.5252	46.7104	7.54064	62.5236	26.8909	55.0846	51.4086	2.98014	44.2612	32.8365	75.9591	86.1324	49.8087	62.3259	29.2307	2.05846
230.28	26.7256	48.7073	7.69863	50.1279	27.2444	57.743	50.6027	2.96333	64.0163	34.7217	77.2983	83.2245	49.5998	79.6484	39.8533	2.16655
234.32	39.6914	58.3103	8.16125	47.6589	27.3578	67.0612	50.2346	2.90111	64.5942	37.3327	77.8638	81.7745	49.8155	84.6884	43.1014	2.13218
238.36	42.7742	56.4564	8.57495	47.5926	27.1738	67.8284	55.5339	3.1618	66.5338	38.1338	79.7974	80.0011	48.704	84.9054	42.6627	2.16695
242.4	42.9836	56.2478	8.78462	43.6118	27.5914	73.3674	60.7251	3.59442	68.0944	38.0868	77.748	79.3514	38.5442	92.5317	43.1751	2.18819
246.44	44.9857	57.2973	8.87755	40.9306	27.5921	72.7798	61.7477	3.68724	72.8618	39.3214	73.7514	77.5945	35.5752	93.3062	43.3401	2.21532
250.48	49.7189	61.2554	9.87216	41.6208	27.8636	69.9715	55.0447	4.21671	76.1203	39.8934	76.5953	74.9171	35.6589	94.6411	53.5056	2.40405
254.52	51.3755	61.3853	11.042	42.3082	27.6782	69.605	54.5189	4.25988	75.7541	41.165	69.2339	74.574	36.4017	92.2964	55.2487	2.44571
258.56	52.7053	62.976	10.9348	45.0783	27.7772	71.8638	53.263	4.16322	75.2167	41.9961	72.3889	74.2035	36.0298	93.3511	56.9556	3.31257
262.6	64.5036	65.2319	10.9269	45.8363	27.4567	71.7232	51.1658	4.38244	74.9979	47.3167	79.7122	71.4846	35.6386	92.0191	56.0739	3.7173
266.64	66.1098	66.4012	10.8387	44.1526	27.6445	75.748	54.3794	4.43498	74.6337	49.7945	80.8449	69.2122	28.5024	93.6654	55.8758	3.7405
270.68	78.6223	76.2083	10.7086	43.964	28.3318	82.3407	55.0553	4.55024	73.0763	51.4954	73.5227	67.8088	20.9267	96.6067	54.2413	4.36212
274.72	80.4571	94.9444	10.7215	43.8177	20.5377	82.1564	55.8022	4.8385	78.3127	51.4817	73.3641	42.7412	20.9998	96.6987	62.3587	5.20091
278.76	84.3619	99.992	10.8651	40.1533	17.8717	80.2685	56.1749	4.8633	69.7975	52.2698	71.7088	31.6637	21.2792	95.649	58.3507	5.34115
282.8	90.0108	93.7555	11.2249	40.5605	36.8623	82.4674	59.8719	4.88624	75.4294	52.4661	70.3358	31.1925	21.0223	81.8619	56.9128	6.40366
286.84	92.1283	95.4146	11.4864	40.334	39.7464	74.7733	59.9995	4.85506	77.2705	53.9332	73.1817	30.9443	19.3994	83.4835	58.4358	6.47606
290.88	94.6511	96.4775	12.0718	38.9125	40.1354	81.7211	66.8692	4.39931	76.973	55.6642	75.0966	28.8245	16.441	82.5567	60.9087	6.52435
294.92	96.5343	96.8508	12.2418	37.9769	42.9802	81.8976	64.5877	4.23784	74.4769	55.7072	80.7532	27.0294	13.6447	82.8306	61.6365	6.71561
298.96	98.9794	93.6879	11.5725	38.0992	44.0632	88.5219	64.2566	3.97491	70.7147	58.2564	80.1348	26.2562	12.893	82.0771	58.0473	6.75013
303	99.5883	95.2839	10.7385	34.1829	44.0926	91.4337	63.5786	3.50629	74.1445	60.0164	79.0465	26.4784	12.5187	89.1154	52.3638	6.9224
307.04	99.8975	94.7653	9.61361	22.9875	44.3387	92.6752	63.277	3.71349	83.6192	62.255	77.8915	26.6871	12.1897	91.8801	49.4034	7.05605
311.08	93.8434	91.2379	9.58255	21.8707	44.3106	96.4631	62.3603	3.6156	89.1935	60.0112	74.704	26.5426	16.1022	96.8629	49.1044	7.10952
315.12	92.9701	90.1281	9.55625	19.4154	44.4131	98.6775	71.2636	3.37438	90.9708	57.9044	75.6776	22.6166	16.4968	99.8219	53.4154	7.14507
319.16	85.596	86.9246	9.37848	19.5628	43.3971	92.8526	76.7957	3.55909	93.5119	56.4214	72.7873	22.095	16.5726	95.7606	55.6851	7.06822
323.2	83.292	81.8076	9.20588	17.864	43.0384	91.1202	90.0568	2.99052	99.1625	54.0006	70.0572	20.2116	17.5514	96.1303	60.7834	6.49057
327.24	80.1685	67.9236	8.43239	17.6737	43.9262	92.1964	90.5574	3.0072	99.7319	53.907	73.6819	18.3703	17.4668	94.7649	56.8849	6.33765
331.28	68.7608	64.8246	7.929	17.0593	39.9825	90.2772	90.3838	3.54862	95.6965	53.6973	79.1756	18.6212	17.9931	95.7462	61.6751	5.6775
335.32	65.0857	63.2593	6.97133	15.8795	27.9406	90.1106	92.8563	3.56434	93.9846	50.6406	87.8918	17.1499	18.9978	95.5751	72.6984	5.45257
339.36	61.3091	59.6032	5.74557	14.2935	25.5691	80.2108	94.0888	3.82223	91.9026	49.2616	88.3935	14.8294	19.3791	96.1734	75.0277	5.65385
343.4	57.2505	61.5949	4.60518	13.9957	24.5779	78.8367	89.655	4.32181	91.0346	48.1262	87.0542	14.5769	18.6041	91.992	79.7036	5.79763
347.44	47.7365	61.4235	4.90658	13.3941	20.7215	70.9693	97.058	4.41067	89.7508	45.4302	89.6754	12.8005	18.3613	95.6517	80.0805	5.88276
351.48	43.2182	60.3025	4.44945	13.0921	22.6037	67.6238	99.9941	5.41875	87.9261	42.2933	94.4182	12.2056	18.0897	97.0876	82.4523	5.82684
355.52	43.6254	59.1569	4.15159	13.1805	22.8682	62.2788	99.4324	5.45858	81.4013	41.0106	94.2323	11.0211	17.417	93.9773	84.7141	5.61544
359.56	43.1353	61.8422	4.19255	13.0731	22.9285	55.7884	98.9027	5.42081	79.7421	39.6297	95.9103	10.8358	14.4534	86.6364	86.1779	5.19043
363.6	47.3681	64.0838	3.9243	13.2387	22.4251	52.0069	98.2977	5.36797	72.6526	39.1663	95.3197	11.4081	12.6696	86.4951	89.3183	4.99942
367.64	56.2745	68.2432	4.23474	14.0333	21.9387	50.3978	95.698	5.31913	72.9742	39.6233	97.43	11.2469	12.4029	79.5204	90.1958	5.08072
371.68	56.8849	71.749	4.34239	13.5191	21.3614	50.0906	93.2791	5.28585	69.0835	38.8986	99.6662	10.9191	11.3848	79.7816	94.0007	5.08666
375.72	54.1672	65.7677	4.34254	13.5135	20.6855	47.1975	87.1531	5.50482	51.5301	36.2343	97.5187	10.9897	10.8711	81.6881	98.0673	5.18531
379.76	51.4718	63.3753	5.22604	12.5353	19.9122	47.9679	93.9609	5.74964	46.6874	34.1364	93.7396	10.2772	10.8682	82.567	97.8448	5.31357
383.8	70.11	64.1821	5.26725	12.4557	19.9877	47.5702	90.4829	7.26724	44.2851	32.4455	86.1418	10.0788	9.84819	81.112	99.5725	5.83028
387.84	80.6789	64.4073	5.47519	12.526	20.2969	48.733	88.0087	7.34147	52.132	32.4818	77.7787	9.66747	8.79809	83.535	91.4912	5.52848
391.88	82.743	62.8068	6.24861	12.5274	20.6469	49.7651	84.4348	7.08112	57.4811	32.8284	78.498	10.5599	8.16824	82.0477	87.2132	5.07431
395.92	82.8014	61.4954	6.78666	12.5476	19.8226	49.5744	73.3071	8.89208	60.3967	33.8684	73.991	10.4068	7.88849	78.5609	85.912	4.96479
399.96	82.8015	62.4674	7.38222	12.415	17.6385	49.5372	66.8423	12.1363	58.7629	32.2435	65.3278	10.9886	7.84585	73.2856	85.1258	5.04609
404	81.4864	62.6764	8.40871	12.0106	13.0011	49.2975	65.4206	16.6124	59.4821	29.9608	69.2437	12.1441	7.74611	60.4119	81.1802	4.90787
