# Supplementary material for: Biomechanical Differences Among Collegiate Sprinters Developed Through Specialized and Diversified Training Pathways
Source: Sensors (Basel). 2026 Mar 18;26(6):1906. doi: 10.3390/s26061906 (PMC13030781; doi:10.3390/s26061906)
Supplement: Supplementary file 1 [file sensors-26-01906-s001.zip › emg data/输出结果/22/liujunxuan-Conversion_Phase EMG data_Literature Methods_normalized.xlsx]

## Sheet: 预激活阶段
Time_ms	L_股直肌	L_股外侧肌	L_股内侧肌	L_半腱肌	L_胫骨前肌	L_腓骨长肌	L_外侧腓肠肌	L_比目鱼肌	R_股直肌	R_股外侧肌	R_股内侧肌	R_半腱肌	R_胫骨前肌	R_腓骨长肌	R_外侧腓肠肌	R_比目鱼肌
0	1.17646	2.48516	3.35596	0.551036	0.160482	6.05565	3.59457	0.266724	1.26112	1.48382	2.19218	13.9927	1.8496	11.3105	43.4254	5.25448
1.495	1.13459	2.48465	3.35947	0.550598	0.160805	6.23885	3.61817	0.265323	1.25475	1.45248	2.18826	13.8364	1.84881	11.2388	45.3903	5.25558
2.99	1.12474	2.47237	3.3589	0.551513	0.161704	6.3574	3.65435	0.265135	1.25174	1.42397	2.18821	13.6851	1.83021	11.1934	45.9564	5.25577
4.485	1.12195	2.44341	3.35713	0.595151	0.161375	6.4483	3.67157	0.270362	1.24444	1.40697	2.1721	13.4867	1.81654	11.1408	46.6542	5.13178
5.98	1.11256	2.41733	3.35661	0.608055	0.156476	6.50183	3.66231	0.279831	1.23265	1.39373	2.13613	13.2188	1.80642	11.134	47.1432	4.98938
7.475	1.08366	2.38683	3.3556	0.601042	0.148535	6.55566	3.6554	0.288609	1.21198	1.39221	2.13106	12.8532	1.80908	11.143	48.1235	4.95905
8.97	1.11793	2.33577	3.35688	0.601115	0.147886	6.60771	3.64188	0.286926	1.17839	1.39727	2.13138	12.3602	1.79314	11.1517	48.2929	4.95018
10.465	1.10238	2.33372	3.35731	0.608005	0.156331	6.64826	3.59234	0.287537	1.15656	1.39298	2.10263	12.1987	1.77912	11.2103	47.6697	4.99132
11.96	1.05642	2.3502	3.35732	0.642413	0.162258	6.68315	3.4412	0.288647	1.15048	1.35316	1.84921	12.0916	1.77653	11.2679	47.4917	5.08863
13.455	0.997761	2.30906	3.3574	0.842257	0.164376	6.71261	3.28977	0.288812	1.10873	1.24977	1.68389	11.9736	1.68728	11.211	45.5971	5.13263
14.95	0.960979	2.24237	3.35725	0.998702	0.160047	6.74143	3.1468	0.300132	1.09823	1.09866	1.35827	11.8742	1.55472	11.2096	45.5382	5.2985
16.445	0.958232	2.21955	3.35672	1.13571	0.156882	6.75992	3.02338	0.297075	0.99861	1.06612	0.655763	11.8101	1.54973	11.1998	46.0473	5.29917
17.94	0.945065	2.20003	3.35784	1.16319	0.157011	6.77565	2.92653	0.295196	0.895487	0.975546	0.482914	11.7561	1.54675	10.8319	45.5362	5.32808
19.435	0.973884	2.18642	3.36212	1.19577	0.154814	6.77745	2.83792	0.298	0.830413	0.819164	0.483341	11.6751	1.54524	9.45548	45.2803	5.31407
20.93	1.05529	2.0702	3.36629	1.23237	0.161712	6.78022	2.7426	0.298101	0.80523	0.695091	0.500641	11.5644	1.53308	9.17979	45.0773	5.31076
22.425	1.14057	2.06173	3.36976	1.23611	0.216751	6.79044	2.6554	0.296102	0.812539	0.685154	0.523836	11.4556	1.48619	8.29261	44.2662	5.31416
23.92	1.25436	2.03726	3.3674	1.21546	0.246239	6.79791	2.6554	0.298767	0.815527	0.687762	0.528203	11.3017	1.3853	6.5906	46.1035	5.37122
25.415	1.25781	2.01443	3.3389	1.21556	0.282807	6.78381	2.44955	0.299546	0.809092	0.686873	0.519092	11.1083	1.26412	6.4733	44.426	5.4116
26.91	1.35684	2.01115	3.18212	1.21785	0.303887	6.70946	2.27878	0.303615	0.812625	0.693235	0.505244	10.9537	1.25452	6.48088	44.0179	5.30378
28.405	1.57113	1.97571	2.82286	1.22768	0.313956	6.61919	2.12719	0.306277	0.831092	0.711282	0.501409	10.858	1.25452	6.51419	43.2177	5.39117
29.9	1.65502	1.92415	2.68242	1.23522	0.329665	6.54453	2.01865	0.310034	0.82339	0.735945	0.510696	10.8088	1.27343	6.51265	43.1041	5.44613
31.395	1.6687	1.89296	2.52174	1.23654	0.348755	6.46213	1.92543	0.310795	0.817722	0.761411	0.540455	10.7914	1.29283	6.50881	43.5053	5.07802
32.89	1.70096	1.89157	1.89818	1.23482	0.366651	6.36853	1.87562	0.310278	0.81899	0.769517	0.578876	10.7627	1.29748	6.4927	44.0817	4.31077
34.385	1.73477	1.9847	1.4281	1.23475	0.383278	6.27252	1.90676	0.308063	0.793139	0.763157	0.602102	10.7143	1.3124	6.47008	43.5597	4.03293
35.88	1.74319	2.25175	1.28296	1.23182	0.395166	6.14356	1.93614	0.312725	0.732859	0.760228	0.608593	10.6465	1.30307	6.48204	40.8909	4.03574
37.375	1.77988	2.27934	1.34238	1.22894	0.403394	6.03444	1.94009	0.315788	0.69479	0.761117	0.608929	10.6432	1.16014	6.49095	39.9312	3.93376
38.87	1.77997	2.45642	1.45764	1.23768	0.408187	5.6637	1.93163	0.321398	0.687564	0.762201	0.611619	10.3632	1.07464	6.47171	39.8221	3.85138
40.365	1.75746	2.52612	1.49921	1.24839	0.411521	5.33547	1.91231	0.323356	0.687762	0.764991	0.629582	10.1199	1.09048	6.46512	40.0218	3.84757
41.86	1.76095	2.50652	1.4908	1.24637	0.442076	5.03848	1.89892	0.322799	0.701258	0.774315	0.66781	10.1808	1.11394	6.24337	40.264	3.85296
43.355	1.7697	2.46856	1.52192	1.25158	0.459097	4.76839	1.87747	0.323374	0.723746	0.782346	0.703243	10.2283	1.13781	5.77233	40.0124	3.77994
44.85	1.77148	2.43662	1.62404	1.26408	0.464459	4.51804	1.90565	0.327974	0.712946	0.782257	0.725247	10.2093	1.12602	5.57612	39.7543	3.63903
46.345	1.77065	2.40328	1.74718	1.26117	0.465603	4.26749	1.92866	0.334599	0.691227	0.77756	0.730785	10.1043	1.06127	5.42552	39.5377	3.59346
47.84	1.7718	2.40993	1.75817	1.25668	0.46597	3.98286	1.92188	0.339135	0.667948	0.774891	0.730001	9.90358	1.0522	4.46652	39.3431	3.58076
49.335	1.78539	2.38219	1.92643	1.25081	0.466194	3.61584	1.92064	0.338495	0.657101	0.759065	0.734417	9.61312	1.0494	3.70011	39.1617	3.37413
50.83	1.82019	2.37409	2.12432	1.24867	0.469187	3.40545	1.8529	0.338757	0.65679	0.76215	0.750055	9.70864	1.04083	3.56972	38.2359	3.29298
52.325	1.85077	2.34604	2.20259	1.25438	0.469923	2.99136	1.75299	0.3405	0.658329	0.765504	0.764931	9.93894	1.05276	3.24773	36.5902	3.288
53.82	1.85548	2.33832	2.22133	1.25451	0.472193	2.68859	1.68446	0.337047	0.666852	0.765786	0.778352	10.1411	1.04213	3.21604	35.5968	3.26641
55.315	1.85312	2.33428	2.22051	1.23677	0.472661	2.49451	1.71429	0.334723	0.678885	0.764772	0.785202	10.1323	1.05007	3.20759	34.9069	3.24942
56.81	1.84272	2.32218	2.21915	1.23913	0.474072	2.38807	1.7137	0.326656	0.688251	0.77546	0.788961	10.1071	1.04571	3.15649	34.0966	3.26679
58.305	1.83624	2.31072	2.23097	1.2376	0.47435	2.23957	1.73957	0.318729	0.689275	0.798064	0.789718	10.0652	1.02652	3.14367	33.239	3.27975
59.8	1.81915	2.30706	2.25142	1.23593	0.484499	2.09596	1.76097	0.319899	0.670206	0.815883	0.795493	10.0543	1.01149	3.08231	34.2551	3.28303
61.295	1.83428	2.2771	2.26602	1.22821	0.493844	2.00357	1.75997	0.320349	0.670559	0.824912	0.811991	10.1074	1.01855	2.72306	34.2951	3.23046
62.79	1.85108	2.22446	2.27564	1.18653	0.494608	1.91387	1.75067	0.319832	0.673122	0.8235	0.831412	10.1636	1.03628	2.53726	32.028	3.1956
64.285	1.85041	2.21211	2.27897	1.01715	0.492548	1.89013	1.75378	0.318316	0.679663	0.819124	0.843857	10.2079	1.04138	2.5363	30.6999	3.09137
65.78	1.84049	2.2118	2.27932	0.906356	0.491908	1.88103	1.75449	0.311912	0.721745	0.81949	0.848804	10.2946	1.03432	2.53699	31.057	2.91183
67.275	1.83938	2.21113	2.28044	0.7312	0.492292	1.83695	1.74156	0.317699	0.748365	0.83485	0.849518	10.3379	1.03073	2.53184	29.8764	3.14893
68.77	1.83681	2.21086	2.27759	0.696493	0.494391	1.80727	1.70729	0.313898	0.745233	0.851654	0.84978	10.3444	1.01635	2.36312	29.3754	3.18664
70.265	1.78673	2.20818	2.27109	0.648274	0.503087	1.80863	1.68873	0.311006	1.0144	0.869468	0.854489	10.3644	1.02708	2.12614	29.3703	3.18766
71.76	1.71257	2.20584	2.26385	0.610441	0.499707	1.81725	1.69832	0.312018	1.77373	0.881745	0.865575	10.4021	1.03984	2.01208	29.0388	3.15089
73.255	1.64528	2.19204	2.2568	0.637107	0.490865	1.82491	1.66664	0.318541	2.41072	0.886991	0.876506	10.4785	1.04751	2.01134	28.2684	3.14493
74.75	1.58464	2.18709	2.25556	0.699273	0.487489	1.87549	1.66678	0.32601	2.72155	0.889469	0.890234	10.6144	1.06245	1.96933	24.6298	3.01413
76.245	1.56722	2.18506	2.25566	0.833037	0.46868	1.87587	1.69306	0.337001	3.08021	0.888531	0.892184	10.7818	1.06524	1.95623	24.4162	2.86859
77.74	1.45421	2.18396	2.25485	1.00561	0.460084	1.9316	1.66377	0.340058	4.43218	0.885983	0.894803	11.0739	1.06168	1.89787	24.182	2.79881
79.235	1.2406	2.18286	2.2535	1.1637	0.45057	2.30644	1.58832	0.33767	4.74984	0.898553	0.898097	11.2263	1.05905	1.74905	23.9902	2.60874
80.73	1.16698	2.17782	2.2537	1.28933	0.438328	2.47526	1.55127	0.334523	4.88049	0.919207	0.899475	11.4021	1.06339	1.73844	22.9984	2.50623
82.225	1.15856	2.17338	2.24466	1.39144	0.423231	2.45754	1.5587	0.335101	4.98124	0.942412	0.896585	11.6106	1.13285	1.7533	22.2583	2.5139
83.72	1.09541	2.16727	2.18795	1.4748	0.407059	2.48616	1.57131	0.344315	5.18085	0.984336	0.896443	11.8073	1.24258	1.78597	20.9977	2.52879
85.215	1.05996	2.00365	2.11025	1.52625	0.39198	2.97945	1.52354	0.360529	5.23651	1.00152	0.898161	11.9176	1.35143	1.75223	20.6835	2.5263
86.71	1.04757	1.71806	2.10378	1.55541	0.398109	3.66577	1.49948	0.370621	5.24459	1.00185	0.899071	11.9284	1.38714	1.62002	19.6173	2.48403
88.205	0.987877	1.59943	2.04214	1.57082	0.468478	3.79518	1.51327	0.380662	5.39597	1.0143	0.899294	11.8642	1.38647	1.57872	19.33	2.43166
89.7	0.98814	1.15173	1.96446	1.57211	0.524388	4.03125	1.53538	0.378862	6.21151	1.02604	0.90408	11.7347	1.37729	1.57016	18.3822	2.40577
91.195	0.988098	0.925952	1.93324	1.57154	0.524765	4.05916	1.54065	0.378232	6.42213	1.05833	0.914243	11.6369	1.34383	1.54867	17.38	2.3952
92.69	0.980533	0.855376	1.92824	1.57587	0.503632	4.06201	1.59079	0.382615	6.45277	1.10425	0.913765	11.2205	1.34734	1.7438	16.2807	2.3798
94.185	0.970882	0.850378	1.87326	1.57188	0.495111	4.08064	1.66163	0.389903	7.54205	1.14434	0.900511	10.8471	1.33599	1.9332	16.2479	2.37328
95.68	0.974841	0.830016	1.7651	1.56997	0.494581	4.11669	1.66239	0.398203	8.318	1.17139	0.886923	10.4994	1.33259	2.01035	16.2439	2.36631
97.175	0.996445	0.809432	1.64737	1.57737	0.497993	4.12063	1.64896	0.402582	8.32874	1.17507	0.887322	10.1713	1.35919	2.19752	16.2307	2.36335
98.67	1.02379	0.663216	1.61353	1.58684	0.499717	4.12145	1.66236	0.40365	8.41586	1.17921	0.886669	9.85244	1.52684	2.26929	16.2452	2.36353
100.165	1.01005	0.664311	1.313	1.59792	0.499615	4.15721	1.69036	0.404504	8.89852	1.23157	0.879933	9.5234	1.62828	2.32007	16.252	2.3681
101.66	0.954797	0.645796	0.997639	1.60817	0.497967	4.21944	1.94319	0.404037	9.06014	1.29198	0.865731	9.15624	1.66263	2.52494	16.1056	2.36907
103.155	0.915564	0.656338	0.854787	1.61953	0.500782	4.22881	2.3428	0.403109	9.19928	1.33033	0.859985	8.73127	2.94569	2.56207	15.808	2.34855
104.65	0.910113	0.763555	0.838798	1.63831	0.499824	4.22841	2.37894	0.415928	9.4791	1.33643	0.865872	8.51213	5.2289	3.04755	15.9005	2.34434
106.145	0.913465	1.09805	0.875514	1.66318	0.500903	4.26147	2.65557	0.425993	9.85949	1.34301	0.867892	8.47418	5.70804	4.626	16.0509	2.33427
107.64	0.956223	1.12391	1.17024	1.70029	0.499856	4.26396	4.8685	0.442057	10.3421	1.33492	0.868826	8.60083	5.71865	5.60337	16.0787	2.30403
109.135	0.98219	1.19009	1.4147	1.86159	0.49962	4.36023	5.02354	0.449399	10.733	1.31862	0.893828	9.09256	5.7428	5.6602	14.9317	2.30874
110.63	0.999429	1.20814	1.41717	1.97931	0.488871	4.64985	5.03658	0.450214	10.8074	1.32419	0.909127	9.52704	6.00537	5.76707	11.9416	2.3149
112.125	1.00285	1.21476	1.62202	2.0424	0.480879	4.75419	5.05045	0.449768	11.3529	1.35478	0.909003	12.2237	7.16686	5.90744	10.993	2.25191
113.62	1.0387	1.21712	1.80436	2.08872	0.478543	4.79388	5.06128	0.454045	11.8591	1.37396	0.922583	15.1621	7.82795	5.99022	10.175	2.14646
115.115	1.06947	1.21549	1.84583	2.10463	0.48245	4.79121	5.0724	0.462892	11.9781	1.37621	0.941762	15.4974	8.03878	6.0815	8.55807	2.09434
116.61	1.07232	1.21461	1.85136	2.10648	0.49421	4.95562	5.09227	0.470096	12.0305	1.38163	0.947565	15.6411	8.08672	6.2123	6.90851	1.88422
118.105	1.09423	1.2165	1.85045	2.10597	0.495953	5.33527	5.12557	0.473047	12.1643	1.40791	0.948524	15.8071	8.13827	6.24578	6.16911	1.41742
119.6	1.11325	1.21704	1.85034	2.10642	0.495433	5.6181	5.17582	0.478913	12.3221	1.4482	0.959879	15.8334	8.33662	6.28162	5.88894	1.26958
121.095	1.10985	1.21976	1.85039	2.10306	0.494768	5.81849	5.24025	0.479591	12.4194	1.46881	0.999547	15.8415	8.46294	6.32602	5.89971	1.26847
122.59	1.10497	1.23368	1.85054	2.09166	0.496773	5.99162	5.24223	0.481967	12.5347	1.47013	1.07496	16.0463	8.5003	6.32967	5.94007	1.27417
124.085	1.14202	1.24938	1.84958	2.07753	0.496765	6.2548	5.22974	0.483953	12.6456	1.46486	1.15766	16.1209	8.62954	6.35703	5.98874	1.2473
125.58	1.16107	1.24798	1.84933	2.05556	0.500746	6.54622	5.1899	0.493799	12.6605	1.46797	1.1947	16.1443	8.63957	6.40147	6.01731	1.20725
127.075	1.18425	1.2494	1.84906	1.99702	0.499813	6.85235	5.18288	0.498184	12.5665	1.48285	1.20258	16.3251	8.66709	6.46582	5.94723	1.20141
128.57	1.24561	1.28007	1.84868	1.90921	0.505195	7.12485	5.18344	0.503544	12.6595	1.50944	1.2006	16.3908	8.67451	6.49098	5.69246	1.1743
130.065	1.25228	1.36027	1.8553	1.80839	0.511249	7.27625	5.19436	0.503809	12.7121	1.54367	1.20911	16.606	8.76895	6.51787	5.40077	1.1346
131.56	1.26992	1.47335	1.87185	1.74351	0.518242	7.48104	5.22601	0.505868	12.6851	1.57754	1.23582	16.6226	9.08342	6.52559	5.24896	1.08929
133.055	1.30385	1.51792	1.89659	1.64387	0.527085	7.66758	5.27431	0.517554	12.8223	1.58034	1.2785	16.6107	9.33828	6.56715	5.20725	1.04727
134.55	1.34179	1.51895	1.92752	1.57832	0.536777	7.80479	5.37672	0.530775	13.1393	1.57367	1.34045	16.7669	9.50455	6.78069	5.3137	1.0154
136.045	1.34821	1.54809	1.94399	1.53695	0.548703	7.70469	5.51511	0.553834	13.3009	1.57054	1.39942	16.692	9.60058	6.92117	5.452	0.998878
137.54	1.35595	1.61397	1.95251	1.51885	0.530638	7.83161	6.22838	0.575894	13.3895	1.60691	1.42767	16.7199	9.85045	6.92413	5.47014	1.00342
139.035	1.35217	1.71007	1.95078	1.50676	0.455044	7.89099	6.47771	0.585406	13.3643	1.66362	1.43002	16.8243	9.86867	6.95769	5.4628	1.01728
140.53	1.34148	1.78679	1.95529	1.49992	0.415471	7.8633	6.50587	0.5874	13.2075	1.70798	1.45231	17.0122	9.88432	6.97615	5.44813	1.02545
142.025	1.34937	1.83225	1.97813	1.49393	0.432564	7.88582	6.53204	0.589441	13.4843	1.71809	1.49492	17.2908	9.88814	7.02295	5.37544	1.02868
143.52	1.35296	1.84598	2.02506	1.4903	0.453703	7.8878	6.5258	0.59168	13.5258	1.70354	1.56556	17.3068	9.96509	6.95866	5.31896	1.02626
145.015	1.37837	1.84078	2.06747	1.48495	0.478604	7.91005	6.50493	0.595941	13.5238	1.67916	1.62926	17.4368	10.1308	6.96311	5.33272	1.02173
146.51	1.42973	1.84153	2.08741	1.47918	0.49945	7.90005	6.49646	0.610517	14.6636	1.67775	1.65686	17.8056	10.2389	7.00295	5.34013	1.02156
148.005	1.51152	1.8585	2.0908	1.47084	0.497211	7.99534	6.50626	0.64411	14.8824	1.71608	1.65758	18.7497	10.4469	6.95702	5.42277	1.02417
149.5	1.64276	1.88351	2.09076	1.46346	0.495749	8.00634	6.53102	0.665936	14.8357	1.73912	1.674	19.0322	10.479	6.94641	5.48271	1.02617

## Sheet: 缓冲阶段
Time_ms	L_股直肌	L_股外侧肌	L_股内侧肌	L_半腱肌	L_胫骨前肌	L_腓骨长肌	L_外侧腓肠肌	L_比目鱼肌	R_股直肌	R_股外侧肌	R_股内侧肌	R_半腱肌	R_胫骨前肌	R_腓骨长肌	R_外侧腓肠肌	R_比目鱼肌
0	1.67227	1.89804	2.09145	1.4606	0.496492	8.00445	6.54046	0.670236	14.8028	1.74085	1.68796	19.0706	10.477	6.94494	5.48373	1.02697
0.55	1.68946	1.91968	2.09363	1.45646	0.497069	7.99196	6.55633	0.673926	14.8613	1.74234	1.70731	19.0832	10.4753	6.93911	5.48954	1.02811
1.1	1.69675	1.94796	2.09648	1.45167	0.497526	7.97021	6.56479	0.676242	14.9806	1.74304	1.73035	19.0796	10.4755	6.91979	5.50399	1.02894
1.65	1.69918	1.97945	2.0998	1.4463	0.498262	7.95873	6.5504	0.677305	15.0343	1.73869	1.75746	19.0762	10.4762	6.89588	5.51763	1.02889
2.2	1.69987	2.00793	2.10369	1.44146	0.498752	7.96514	6.5047	0.677542	15.0003	1.72663	1.78865	19.138	10.4688	6.88501	5.52486	1.02771
2.75	1.69966	2.02805	2.10807	1.4369	0.498247	7.97559	6.44012	0.6782	14.9544	1.7109	1.82289	19.3422	10.4286	6.88979	5.52849	1.02538
3.3	1.70024	2.03876	2.11274	1.43064	0.496982	7.98442	6.39133	0.681002	14.9402	1.69844	1.85692	19.5746	10.3119	6.89891	5.52706	1.02229
3.85	1.70394	2.04466	2.11749	1.42301	0.495729	7.99522	6.37299	0.685589	14.9359	1.69242	1.8855	19.6793	10.0768	6.8964	5.49387	1.01909
4.4	1.70965	2.04539	2.12295	1.41494	0.495116	8.0104	6.36875	0.689459	14.8976	1.69217	1.90541	19.693	9.72337	6.86329	5.37626	1.01621
4.95	1.71478	2.02079	2.12979	1.40522	0.495042	8.0261	6.3604	0.691547	14.8059	1.69588	1.91755	19.6957	9.33522	6.77565	5.15462	1.01371
5.5	1.71869	1.95534	2.13651	1.3933	0.494824	8.03122	6.32159	0.692739	14.6927	1.70062	1.92403	19.7274	9.05567	6.59619	4.88055	1.01194
6.05	1.7223	1.88198	2.13879	1.3819	0.494697	8.02189	6.27247	0.693571	14.6025	1.7041	1.92637	19.7646	8.96031	6.26214	4.62276	1.01154
6.6	1.7256	1.84142	2.13028	1.36966	0.495376	8.01056	6.24689	0.693764	14.5254	1.70772	1.92698	19.7606	8.95099	5.79295	4.40475	1.01204
7.15	1.72483	1.83019	2.10106	1.3489	0.496347	8.00514	5.93856	0.693073	14.4292	1.71293	1.92703	19.7318	8.95396	5.31189	4.23367	1.01227
7.7	1.71974	1.82884	2.04336	1.32637	0.496986	8.00475	5.20954	0.691802	14.3002	1.71957	1.92698	19.7097	8.9529	4.96756	4.11852	1.01101
8.25	1.72173	1.82331	1.96181	1.3171	0.497584	8.01921	4.68889	0.690456	14.1635	1.7273	1.92772	19.7324	8.95154	4.80527	4.05957	1.00714
8.8	1.74232	1.80902	1.87645	1.26941	0.49816	8.08844	4.59827	0.689168	14.056	1.73664	1.93009	19.7932	8.95075	4.76575	4.04809	0.999623
9.35	1.77429	1.79217	1.81358	1.14838	0.498235	8.2526	4.58098	0.68782	13.9928	1.74859	1.93479	19.7988	8.94248	4.76013	4.07071	0.987337
9.9	1.80067	1.78119	1.78751	1.02146	0.497768	8.54379	4.56528	0.686684	13.969	1.7625	1.94336	19.7112	8.9357	4.73547	4.11396	0.969242
10.45	1.81441	1.77765	1.7872	0.930296	0.496975	9.07031	4.56128	0.686224	13.9698	1.775	1.95708	19.6124	8.92627	4.69041	4.16884	0.946005
11	1.81745	1.77918	1.78535	0.85898	0.495975	9.9019	4.55506	0.686438	13.9649	1.78266	1.97559	19.6101	8.82477	4.63483	4.21933	0.92125
11.55	1.81959	1.78365	1.755	0.794948	0.495541	10.6125	4.5471	0.687261	13.9053	1.78397	1.99842	19.557	8.55318	4.56701	4.25406	0.899579
12.1	1.83214	1.79041	1.6892	0.734861	0.496676	10.8114	4.5439	0.689127	13.7848	1.78013	2.0251	19.0285	8.19137	4.49302	4.28692	0.88177
12.65	1.85605	1.80066	1.59862	0.674857	0.497922	10.8592	4.5434	0.692634	13.6537	1.77301	2.0544	17.9291	7.83208	4.42534	4.3278	0.866709
13.2	1.88626	1.81141	1.50786	0.615215	0.498009	11.0849	4.54344	0.697456	13.5793	1.76556	2.08337	16.7162	7.53124	4.36782	4.37055	0.854132
13.75	1.91845	1.82017	1.43655	0.560738	0.49791	11.3724	4.54452	0.702783	13.5686	1.76009	2.10923	15.9105	7.30622	4.31487	4.40527	0.844631
14.3	1.94851	1.83195	1.38989	0.514959	0.498225	11.634	4.54621	0.708833	13.5675	1.75718	2.13089	15.5903	7.14856	4.26046	4.43154	0.838058
14.85	1.96898	1.85399	1.36488	0.483569	0.501063	11.9291	4.54614	0.716521	13.5445	1.75693	2.148	15.5049	7.04255	4.20225	4.45457	0.833533
15.4	1.97629	1.89093	1.35518	0.472232	0.505841	12.3084	4.5435	0.72566	13.5122	1.75964	2.16017	15.4324	6.97477	4.13904	4.47074	0.830747
15.95	1.97598	1.9384	1.35446	0.471192	0.506629	12.7672	4.5396	0.734701	13.4897	1.76486	2.16798	15.4021	6.93322	4.06738	4.47538	0.829711
16.5	1.9759	1.98039	1.35839	0.467674	0.502201	13.2959	4.53526	0.742078	13.4874	1.77073	2.17269	15.5505	6.90907	3.98811	4.47437	0.829653
17.05	1.98237	1.99836	1.36425	0.466416	0.499824	13.8978	4.52953	0.746775	13.496	1.77488	2.17467	15.8152	6.90051	3.91976	4.47474	0.829638
17.6	1.99382	2.00001	1.36973	0.468384	0.503002	14.4522	4.52214	0.748922	13.4929	1.77661	2.17496	16.0273	6.90085	3.88286	4.47495	0.829487
18.15	2.0042	2.00841	1.37442	0.467626	0.509535	14.7066	4.51421	0.748897	13.4568	1.77672	2.17592	16.173	6.89218	3.87707	4.47082	0.829419
18.7	2.01338	2.0346	1.3792	0.464432	0.517788	14.7436	4.50806	0.74736	13.3806	1.77692	2.17966	16.29	6.8583	3.88449	4.46819	0.829046
19.25	2.0274	2.07119	1.38396	0.462408	0.527207	15.0942	4.50765	0.745524	13.3003	1.77829	2.1872	16.3469	6.80556	3.88513	4.46925	0.827889
19.8	2.04683	2.10803	1.3868	0.461458	0.536379	15.7329	4.51232	0.744871	13.2619	1.78041	2.1998	16.4309	6.75188	3.86918	4.47012	0.826318
20.35	2.06503	2.14205	1.38748	0.459526	0.543849	16.1679	4.50903	0.746103	13.2548	1.7822	2.21853	17.0068	6.70437	3.8436	4.46928	0.825008
20.9	2.07898	2.17633	1.39221	0.457347	0.549177	16.3611	4.4864	0.749334	13.2267	1.78271	2.24237	18.0504	6.65909	3.82208	4.46479	0.823735
21.45	2.08984	2.21267	1.40948	0.457185	0.551203	16.5256	4.45963	0.755245	13.1597	1.78182	2.26874	18.7263	6.61398	3.80928	4.45523	0.821043
22	2.09741	2.2452	1.43858	0.458919	0.548984	16.7303	4.45165	0.765131	13.0888	1.78064	2.29528	18.8375	6.58279	3.80287	4.43989	0.815236
22.55	2.10391	2.26432	1.46758	0.456842	0.555693	16.8524	4.4521	0.779646	13.0522	1.78075	2.31842	18.755	6.57874	3.80243	4.41842	0.806509
23.1	2.11148	2.27156	1.48615	0.454247	0.585155	16.8735	4.45049	0.796902	13.0522	1.78181	2.33455	18.6705	6.55353	3.80277	4.39543	0.798005
23.65	2.11204	2.27202	1.49407	0.454115	0.608357	16.8512	4.4534	0.815828	13.078	1.78266	2.3425	18.6601	6.47796	3.79319	4.37504	0.791307
24.2	2.1	2.26964	1.49585	0.453915	0.613125	16.8187	4.46281	0.836848	13.107	1.78293	2.34391	18.6443	6.4066	3.77136	4.356	0.785954
24.75	2.08461	2.26783	1.49621	0.453839	0.654853	16.7959	4.47318	0.860288	13.1102	1.78288	2.34167	18.566	6.37797	3.74498	4.33011	0.781446
25.3	2.07538	2.26773	1.50033	0.452492	0.737317	16.776	4.47845	0.88445	13.0979	1.78241	2.33866	18.5217	6.37228	3.71951	4.29581	0.778047
25.85	2.07255	2.26827	1.51132	0.445519	0.796377	16.7423	4.47943	0.906351	13.155	1.78119	2.33649	18.5173	6.36889	3.69276	4.26553	0.776104
26.4	2.07226	2.2697	1.52783	0.436091	0.814073	16.6969	4.47896	0.924362	13.3096	1.77923	2.33489	18.4841	6.35972	3.6579	4.24756	0.775512
26.95	2.06941	2.27565	1.54654	0.433782	0.815547	16.6514	4.47621	0.938929	13.4466	1.77666	2.33332	18.4106	6.34417	3.61322	4.23655	0.775826
27.5	2.06126	2.28976	1.56471	0.436204	0.816651	16.6111	4.47173	0.951002	13.4616	1.77351	2.33286	18.284	6.33028	3.57077	4.22593	0.776654
28.05	2.0501	2.30635	1.5789	0.436922	0.817512	16.5704	4.46835	0.960437	13.319	1.76959	2.33602	18.1204	6.32772	3.54508	4.21817	0.777864
28.6	2.04014	2.31795	1.58739	0.436415	0.81673	16.5239	4.46603	0.966937	13.1092	1.76495	2.34352	18.0368	6.3338	3.5312	4.21359	0.779245
29.15	2.03486	2.32624	1.59083	0.433032	0.814781	16.475	4.46478	0.970775	12.9635	1.76013	2.35488	18.0573	6.33778	3.51953	4.20551	0.780451
29.7	2.03706	2.33705	1.59055	0.426105	0.812972	16.4287	4.46425	0.972825	12.9215	1.75612	2.36826	18.0544	6.32604	3.5036	4.18816	0.781346
30.25	2.04511	2.353	1.58736	0.419071	0.813108	16.3912	4.46671	0.97374	12.9464	1.7535	2.38026	17.965	6.2821	3.48289	4.16579	0.782191
30.8	2.05389	2.36879	1.58209	0.415299	0.816904	16.3648	4.47516	0.973915	13.0208	1.75171	2.38771	17.862	6.18709	3.46407	4.15445	0.783138
31.35	2.05749	2.37646	1.57608	0.415374	0.824229	16.3366	4.47924	0.973869	13.1605	1.7498	2.38983	17.8128	6.0321	3.45439	4.16133	0.783624
31.9	2.05494	2.37458	1.57084	0.41643	0.832543	16.2999	4.46669	0.974126	13.3574	1.74823	2.38768	17.8197	5.83823	3.45277	4.17839	0.78282
32.45	2.04996	2.36982	1.56748	0.416588	0.840455	16.2627	4.45365	0.974835	13.5164	1.74807	2.38239	17.8823	5.65034	3.44897	4.20184	0.780742
33	2.04324	2.3687	1.56532	0.416486	0.849139	16.2303	4.461	0.976187	13.5234	1.74847	2.37435	17.9589	5.49343	3.42731	4.22801	0.778259
33.55	2.03137	2.37018	1.55994	0.416684	0.859783	16.227	4.47712	0.97947	13.4041	1.74657	2.36319	17.9609	5.34955	3.36396	4.23861	0.775849
34.1	2.0168	2.37056	1.55137	0.415776	0.870995	16.264	4.46954	0.986501	13.3046	1.74149	2.34912	17.895	5.19659	3.24163	4.22187	0.773235
34.65	2.00785	2.37043	1.54503	0.417252	0.880533	16.3189	4.42371	0.998569	13.2478	1.73571	2.33297	17.8142	5.0675	3.04991	4.18063	0.77088
35.2	2.00687	2.37035	1.54227	0.434085	0.887214	16.3674	4.34712	1.01504	13.1912	1.73256	2.31629	17.7735	5.01536	2.81472	4.12339	0.769837
35.75	2.01291	2.36931	1.53772	0.469538	0.891307	16.381	4.26036	1.03378	13.1473	1.73281	2.30109	17.774	4.99599	2.62032	4.06939	0.769657
36.3	2.02347	2.36826	1.52708	0.506035	0.893605	16.3455	4.22365	1.05325	13.1563	1.73522	2.29102	17.7765	4.88552	2.53357	4.05499	0.76915
36.85	2.03407	2.36961	1.51359	0.53037	0.894719	16.2916	4.20178	1.07349	13.1952	1.73817	2.29084	17.7758	4.65361	2.52182	4.10615	0.768369
37.4	2.04576	2.37364	1.50378	0.546512	0.894824	16.261	3.90082	1.09453	13.201	1.73991	2.30163	17.7649	4.41271	2.52894	4.20105	0.767553
37.95	2.06409	2.37693	1.4993	0.562696	0.894584	16.2923	3.28571	1.11559	13.1704	1.73934	2.31904	17.7704	4.27332	2.53341	4.29462	0.766234
38.5	2.09109	2.37562	1.49793	0.576827	0.896198	16.3395	2.84969	1.13584	13.1519	1.73817	2.33746	17.8612	4.23008	2.51454	4.36191	0.763916
39.05	2.12101	2.37037	1.4986	0.57947	0.900461	16.3315	2.74781	1.15317	13.1652	1.74113	2.35142	17.8572	4.22432	2.46682	4.40096	0.761223
39.6	2.14622	2.3659	1.50241	0.57922	0.905365	16.502	2.71872	1.1642	13.1733	1.74998	2.3568	17.7626	4.22275	2.42398	4.42644	0.759923
40.15	2.16495	2.36326	1.50999	0.582233	0.91052	16.8845	2.70552	1.16835	13.1375	1.76143	2.35336	17.7038	4.21684	2.4007	4.44928	0.760882
40.7	2.1791	2.36011	1.51995	0.585179	0.916339	17.2478	2.68691	1.16909	13.0539	1.76839	2.34704	17.6892	4.20509	2.38497	4.4712	0.763337
41.25	2.192	2.35598	1.53123	0.587976	0.922312	17.5585	2.6588	1.16911	12.9414	1.76578	2.34546	17.7743	4.19547	2.35948	4.48459	0.765957
41.8	2.20579	2.35477	1.54413	0.591424	0.925838	17.8808	2.63776	1.16881	12.8144	1.75531	2.35255	17.804	4.19561	2.31154	4.48621	0.768
42.35	2.21853	2.36006	1.55757	0.594898	0.924875	18.1726	2.63003	1.1682	12.6923	1.74234	2.36844	17.7421	4.20003	2.248	4.4828	0.769294
42.9	2.22647	2.36973	1.56768	0.598856	0.921898	18.3544	2.62141	1.16811	12.6096	1.73065	2.3914	17.7071	4.19037	2.19668	4.48023	0.769762
43.45	2.22949	2.37837	1.57182	0.6073	0.92145	18.4393	2.61412	1.16963	12.5867	1.72191	2.41857	17.7073	4.14068	2.17822	4.48026	0.769434
44	2.22946	2.38424	1.5719	0.625074	0.923759	18.484	2.61911	1.17273	12.5841	1.71671	2.4467	17.7114	4.02171	2.18035	4.4851	0.768625
44.55	2.22669	2.3892	1.57035	0.647495	0.925725	18.5123	2.62169	1.17652	12.481	1.71516	2.47285	17.6993	3.82707	2.17066	4.49634	0.767866
45.1	2.22275	2.39372	1.56608	0.664008	0.925919	18.522	2.62231	1.18048	12.1642	1.71593	2.49479	17.6605	3.65047	2.13028	4.50938	0.767567
45.65	2.22272	2.39664	1.5584	0.67341	0.923738	18.5215	2.62529	1.18484	11.5915	1.71791	2.51059	17.5969	3.58639	2.05233	4.52188	0.767722
46.2	2.22972	2.39743	1.5498	0.679848	0.919304	18.5271	2.62808	1.18965	10.8652	1.72059	2.51994	17.5075	3.55632	1.94343	4.53441	0.767981
46.75	2.24544	2.39647	1.54271	0.686463	0.91499	18.5459	2.62917	1.19379	10.2241	1.72334	2.52423	17.3554	3.39124	1.83528	4.5421	0.767955
47.3	2.27686	2.39451	1.53711	0.691824	0.913332	18.5849	2.62901	1.19521	9.84413	1.72539	2.5254	17.0754	3.08498	1.76927	4.53264	0.767289
47.85	2.33028	2.3937	1.53262	0.693843	0.914292	18.6863	2.62459	1.19274	9.69343	1.72769	2.52541	16.6713	2.77192	1.75268	4.49254	0.765813
48.4	2.3943	2.3968	1.5312	0.693955	0.918431	18.9203	2.60803	1.18765	9.65427	1.73306	2.52625	16.2986	2.53971	1.75079	4.42512	0.763791
48.95	2.44565	2.40457	1.5361	0.693273	0.92851	19.2866	2.58125	1.18263	9.65054	1.74253	2.52923	16.0946	2.38817	1.73634	4.35804	0.76163
49.5	2.47801	2.41512	1.54966	0.690611	0.945788	19.6866	2.55284	1.17934	9.63527	1.75279	2.53437	16.0159	2.29625	1.72265	4.31901	0.759456
50.05	2.50808	2.42559	1.57305	0.686757	0.965474	20.0054	2.52158	1.17775	9.54834	1.75914	2.54145	15.9702	2.25326	1.72505	4.317	0.756906
50.6	2.54482	2.43308	1.60466	0.684498	0.980036	20.2217	2.49311	1.17662	9.36448	1.76088	2.55116	15.9424	2.23996	1.72249	4.33529	0.753524
51.15	2.57661	2.43456	1.64328	0.683301	0.989415	20.3753	2.47351	1.17551	9.12541	1.7595	2.56447	15.9454	2.24267	1.70539	4.35574	0.749253
51.7	2.59386	2.42898	1.68716	0.682858	0.997889	20.5277	2.45774	1.17465	8.92302	1.75728	2.58037	15.9627	2.25291	1.68093	4.37006	0.744471
52.25	2.60001	2.4188	1.73405	0.682724	1.00732	20.7422	2.44479	1.17425	8.81661	1.75733	2.59596	15.9575	2.26577	1.65206	4.37957	0.73942
52.8	2.60222	2.4072	1.77966	0.68042	1.01435	21.0308	2.43965	1.17419	8.79492	1.7618	2.60834	15.8495	2.2786	1.6173	4.38621	0.734153
53.35	2.60335	2.39641	1.8175	0.677452	1.01611	21.2325	2.44353	1.17418	8.81497	1.76857	2.61572	15.5907	2.28909	1.57743	4.39119	0.72926
53.9	2.60287	2.38849	1.84294	0.678336	1.01957	21.2881	2.45941	1.17384	8.8415	1.77284	2.61854	15.3473	2.29494	1.53599	4.39498	0.726025
54.45	2.6042	2.38419	1.85624	0.682657	1.03821	21.9665	2.49098	1.17301	8.85822	1.77252	2.61979	15.2537	2.2956	1.49797	4.39607	0.725644
55	2.61517	2.38244	1.86085	0.687501	1.06933	23.6939	2.52539	1.1719	8.86188	1.76926	2.62204	15.2264	2.29128	1.46737	4.39491	0.728024

## Sheet: 推蹬阶段
Time_ms	L_股直肌	L_股外侧肌	L_股内侧肌	L_半腱肌	L_胫骨前肌	L_腓骨长肌	L_外侧腓肠肌	L_比目鱼肌	R_股直肌	R_股外侧肌	R_股内侧肌	R_半腱肌	R_胫骨前肌	R_腓骨长肌	R_外侧腓肠肌	R_比目鱼肌
0	2.63719	2.38216	1.86051	0.690877	1.08945	24.9616	2.54247	1.17094	8.85956	1.76578	2.62428	15.2239	2.28293	1.44575	4.39614	0.730563
3.83	2.89208	2.4077	1.85937	0.711837	1.14324	25.4352	2.48557	1.17447	8.97421	1.86922	2.633	19.8065	2.2071	1.43367	5.05979	0.718865
7.66	2.91191	2.47049	1.93771	0.720792	1.15087	24.4325	2.551	1.17616	8.63376	1.95896	2.71871	31.5297	2.18764	1.53424	5.40274	0.747732
11.49	2.96694	2.34532	2.10521	0.715311	1.16033	23.3217	2.58496	1.19473	8.01146	1.9631	2.7072	36.2017	2.2159	1.52228	6.50629	1.32957
15.32	2.96049	2.28896	2.12996	0.744558	1.15243	21.3077	5.50985	1.22076	7.93741	2.01283	2.74634	35.5005	1.82072	1.75137	8.50507	2.17956
19.15	2.98322	2.24108	2.30928	0.768352	1.11499	20.7507	6.90768	1.19938	7.38782	2.08929	2.81278	34.5475	1.74539	1.73598	9.24895	2.85688
22.98	3.19605	2.25444	2.32488	0.779677	0.972789	20.9186	7.14493	1.12744	6.43206	2.11085	2.83304	34.6431	1.7239	1.78562	9.68928	3.16692
26.81	3.44453	2.25366	2.43289	0.784342	1.16669	22.3138	7.20584	1.11397	5.38212	2.19112	2.98394	34.6882	1.71117	1.78456	9.67094	3.17131
30.64	3.63319	2.2839	2.53644	0.807559	1.34479	22.7141	7.1835	1.0823	3.96081	2.20518	3.17431	42.1009	1.82669	1.78542	9.57265	3.24821
34.47	3.81514	2.27192	2.5594	0.729272	2.16533	24.6405	7.19209	0.994767	2.97485	2.21765	3.15785	45.6609	1.93759	1.96296	10.0511	3.35405
38.3	3.78	2.47088	2.72739	0.790878	2.2388	23.7081	7.28579	1.00901	2.8484	2.28461	3.33788	48.4451	1.98277	2.02157	10.5196	3.35788
42.13	3.82241	2.4802	2.76055	0.764798	2.24365	26.9448	7.3265	1.08427	2.76379	2.29091	3.27844	48.7372	2.73937	2.05593	10.9591	4.42035
45.96	3.77408	2.62864	2.80265	0.777072	2.2258	26.2559	7.41709	1.1286	2.75939	2.36324	3.39752	52.8644	2.8072	2.16836	11.1234	5.76243
49.79	3.76406	2.76599	2.89603	0.782278	2.26908	24.4814	7.45879	1.13033	2.30348	2.40793	3.50129	57.9334	2.83678	2.24086	11.1039	5.86498
53.62	3.84051	2.83739	2.92351	0.780135	2.28153	23.8907	7.48683	1.18321	1.68782	2.41383	3.50835	58.011	3.01997	2.30426	10.9487	5.87297
57.45	4.02627	2.98908	3.0564	0.924635	2.28227	24.0544	7.49419	1.2401	1.31994	2.47492	3.65103	54.2139	3.63615	2.47949	10.6875	5.93831
61.28	4.04107	3.03162	3.16219	0.944211	2.56568	24.5143	7.52371	1.26373	1.18207	2.478	3.70632	49.7932	3.78278	2.664	10.0591	5.91129
65.11	4.15846	3.08973	3.21361	0.943925	2.58245	24.7582	6.6067	1.2811	1.1412	2.53024	3.76357	50.0551	3.93629	2.54759	8.37612	5.59288
68.94	4.14949	3.15209	3.41205	0.938101	2.60538	24.7862	6.1628	1.27042	1.12626	2.54091	3.89869	50.1459	3.975	2.48836	7.98039	5.35842
72.77	4.29886	3.1756	3.4461	0.931634	2.79544	25.161	9.04769	1.3535	1.07471	2.56024	3.90171	50.226	4.10531	2.46851	7.29892	5.15292
76.6	4.31078	3.30542	3.5635	0.932655	2.85964	25.6413	9.26533	1.38802	1.11983	2.62902	4.0381	51.0425	4.0842	2.49565	7.34211	5.17356
80.43	4.24081	3.27073	3.73512	0.924616	2.8963	24.6832	10.5618	1.41466	1.2541	2.61672	4.12513	45.4555	4.02094	2.49681	7.96715	5.32293
84.26	4.26069	3.35364	3.78164	1.27846	2.49825	24.2973	11.2026	1.45945	1.95723	2.67103	4.15539	43.0606	3.9946	2.35901	7.28917	5.79647
88.09	5.08465	3.47953	3.95996	1.69919	2.71849	29.4572	11.8892	1.48286	2.24054	2.74562	4.33663	39.3356	4.10673	2.43313	6.42358	6.04074
91.92	6.81356	3.52146	3.97325	1.73783	2.95568	36.4267	12.183	1.46153	2.97247	2.75241	4.37396	38.1975	3.99237	2.43449	5.79617	5.57742
95.75	9.54531	3.6306	4.12565	2.13579	3.06204	36.1445	12.3548	1.48166	3.375	2.82873	4.45744	33.0788	3.94663	3.60917	6.23416	4.23346
99.58	11.2798	3.78088	4.19996	2.35662	3.04539	35.7647	12.6026	1.55268	3.42065	2.90785	4.58111	27.6843	3.91505	3.85308	11.4099	3.83725
103.41	11.4431	3.7951	4.20565	2.50784	3.24904	34.9385	12.8228	1.67052	3.45809	2.92142	4.6017	19.1458	3.91326	3.82788	15.5339	3.83775
107.24	11.5853	3.86856	4.30047	2.72221	3.40126	35.1699	15.2601	1.60781	4.16484	2.94725	4.7481	19.6858	3.29697	3.80615	16.5388	3.84057
111.07	11.5844	3.81493	4.25788	2.94778	4.37568	38.2265	18.097	1.59268	5.41827	2.94406	4.85919	18.4914	3.52569	3.92537	16.9877	3.87164
114.9	11.5865	3.97947	4.31806	3.40359	4.46595	40.1377	19.6773	1.53297	5.48179	2.9996	4.95846	18.4104	3.38502	4.65914	18.8399	3.88858
118.73	11.602	4.14139	4.42053	4.21248	4.49064	40.4382	19.5586	1.59664	5.60644	2.9945	5.21391	23.8413	3.3601	4.63562	21.0316	4.01296
122.56	12.0811	4.72328	4.64632	4.76631	4.68961	40.2231	18.4567	1.53731	5.62052	3.03813	5.24937	37.6287	3.29821	4.6584	21.4452	4.10304
126.39	12.1259	4.9633	8.44779	6.39673	4.68717	39.3565	18.3023	1.49203	5.65693	2.91246	5.38315	42.4591	3.26244	4.83468	22.4145	4.21775
130.22	12.7208	4.99318	9.29624	6.64466	4.72496	39.7676	17.6753	1.57044	5.65359	2.93751	5.21169	42.32	3.228	4.93813	24.4355	4.28501
134.05	12.9573	5.22921	11.5362	6.94281	4.75676	43.5021	17.3406	1.88853	11.1435	4.09477	5.17747	41.9956	3.30991	5.05432	25.2875	3.74934
137.88	12.807	5.58085	11.5045	7.97087	4.66423	41.1634	16.7016	2.25224	11.8661	5.49115	4.89844	43.4286	3.54112	5.07359	25.7853	4.56342
141.71	12.4326	6.17184	11.5258	8.92597	4.57554	32.8408	16.5202	2.60475	13.0128	7.81668	5.63781	44.0803	3.17182	5.10188	26.3212	4.41108
145.54	11.5961	7.91537	11.6234	11.6126	4.47038	33.5233	16.3826	2.77423	14.5862	7.91078	5.95353	44.0416	3.69963	4.54831	27.1849	4.46517
149.37	8.90029	8.31557	12.18	15.5677	4.56469	34.3963	16.3432	2.80883	16.0529	7.9238	7.56553	44.5782	4.07506	4.27864	27.8752	4.46254
153.2	9.84295	8.33487	12.3889	16.359	4.61482	34.8627	16.1882	3.04511	16.0781	8.00308	10.4483	45.4744	4.49526	4.84042	26.7039	4.5819
157.03	10.7279	8.9356	12.9843	16.3375	4.85805	34.8599	14.3927	4.40127	15.9682	8.24577	10.6665	45.0828	5.17951	4.90314	27.1314	4.55188
160.86	11.0411	10.4267	14.8411	16.2957	5.40571	31.3198	11.0682	5.78069	21.2793	9.06608	10.5387	44.652	5.12822	4.84627	27.1284	4.47268
164.69	13.2118	11.1173	15.2887	16.2801	5.51401	28.5147	6.31238	6.26652	24.0564	9.8121	11.3488	44.2352	6.15547	4.23378	26.2388	4.44767
168.52	14.1449	13.303	15.2656	16.3218	8.17138	29.2312	5.41333	6.87639	33.6637	11.4343	11.7867	43.6633	6.37702	4.2608	25.0355	4.33353
172.35	14.7528	14.194	15.7065	16.2062	8.67787	29.5513	5.07316	10.6853	34.0272	13.677	13.7217	30.7797	6.51853	4.34119	25.0046	4.23863
176.18	19.4463	14.0949	15.4898	15.738	8.71034	30.3742	5.65126	11.938	36.0284	13.9155	14.5323	21.2903	6.75662	4.3553	25.386	4.14227
180.01	26.5485	14.0983	16.5992	15.9022	9.65528	30.2723	5.90507	12.3761	37.4779	15.2201	14.5369	20.489	7.27526	5.56435	24.5847	3.82263
183.84	33.9219	14.1888	28.591	16.0858	11.313	25.9847	6.43113	13.0824	36.8055	15.8219	15.3153	20.2516	7.55908	6.6536	25.0376	3.74025
187.67	44.4432	17.1592	33.9745	15.6069	11.5323	23.4515	6.47889	13.156	39.994	16.9982	19.5732	17.9324	7.61674	6.96432	25.5841	1.8698
191.5	47.9019	25.7146	35.6129	15.2246	11.6498	23.5768	6.98787	13.3907	39.9242	16.1039	20.3946	15.2996	8.45711	8.06232	30.6393	1.83471
195.33	50.0692	27.2177	36.1614	13.9357	12.5908	24.0773	7.34294	14.003	41.0949	16.1996	20.7369	15.2464	11.0408	9.25309	34.2104	4.36863
199.16	50.7684	27.8715	37.9805	9.55997	12.9502	22.756	8.38945	14.4327	42.7045	16.9954	20.3721	14.6643	17.6135	9.59157	34.607	4.57222
202.99	50.6797	28.1074	48.2656	6.04404	12.9466	22.3325	8.32278	14.4045	42.8146	17.2553	22.5701	10.2325	28.777	9.59013	43.9805	5.45794
206.82	50.4955	31.9553	49.2243	5.99244	12.81	23.3976	8.40465	14.1516	42.8166	17.6056	25.4674	10.1279	32.4676	9.53058	44.4819	6.71469
210.65	50.4057	31.8207	49.2021	6.00083	12.3855	24.7263	8.50726	13.5975	40.9139	18.6554	25.52	10.1175	33.7758	9.60482	45.7847	6.81874
214.48	53.9833	32.4822	49.0786	6.0531	12.3657	26.6088	8.55232	13.3599	40.9869	22.3677	25.2172	9.94204	35.1672	10.2969	46.4613	6.82375
218.31	60.0149	38.5092	49.1617	5.98652	11.961	25.4993	9.04525	13.8835	39.8541	24.7594	26.3743	9.66943	35.8728	11.1984	46.3124	6.93473
222.14	67.9962	40.3818	51.2905	5.81922	12.8751	25.0199	9.22248	12.869	46.3879	27.8969	25.9535	9.67987	36.2168	12.9658	46.5925	7.06169
225.97	69.1862	43.5085	52.5008	5.74953	13.4278	24.3771	8.85906	11.9392	51.0068	28.378	26.9089	10.1078	41.085	14.1476	46.3497	7.18812
229.8	66.5904	48.6151	52.6337	5.58637	13.0785	24.1194	8.70644	11.8257	50.3135	28.173	27.9719	9.0156	41.8106	13.9563	46.2597	7.28045
233.63	65.1957	51.1	48.0663	4.92264	11.5791	23.6916	8.22772	10.8944	49.8105	28.1433	27.8712	9.22711	42.3322	13.5082	46.014	7.29243
237.46	58.4143	58.0075	48.5748	5.11589	11.4344	21.9148	8.39577	12.7541	47.2622	32.1153	26.4353	9.40934	42.3926	13.5907	45.8083	7.32905
241.29	57.1469	56.0603	52.2705	5.11551	11.6913	21.3064	8.36394	18.8603	49.8302	33.1233	27.0569	9.86159	42.2825	13.3418	46.7612	7.37057
245.12	55.8928	54.1357	53.1266	5.11486	12.1832	19.8748	8.66049	20.6497	61.0205	33.4924	29.8773	10.941	43.6064	12.6492	43.3323	6.30732
248.95	63.2679	53.6856	52.4145	5.52337	11.8784	21.4578	7.41677	20.5652	69.3787	33.6235	33.9471	11.3661	43.9587	13.4433	42.7656	6.0544
252.78	65.1109	53.5096	47.4434	5.67838	13.8537	21.3969	7.30605	21.4369	94.7161	34.337	33.0635	11.2923	36.9248	14.1699	34.8652	5.48873
256.61	66.6538	51.7033	47.5126	5.7234	14.2838	19.3583	7.36672	22.6205	95.0674	36.4954	31.5938	11.5475	35.1464	15.1291	32.8792	3.58612
260.44	67.6428	51.6328	46.977	5.73972	14.9984	18.3212	7.6136	23.151	95.2413	42.2431	32.1418	12.2732	34.8247	15.6291	31.0762	3.1631
264.27	67.6699	51.2651	48.261	5.72618	14.9872	17.8875	8.16162	23.2408	95.2914	42.2728	33.209	12.8569	34.2241	15.8428	29.5012	3.27513
268.1	60.7605	47.5119	51.7206	5.42129	14.2992	21.5393	10.3342	22.9692	94.8716	44.9378	35.1531	12.9242	32.8957	16.1849	29.9872	3.35189
271.93	53.1175	44.4403	51.8002	5.17024	13.4094	26.5708	12.7076	22.2881	96.1775	42.8866	35.0301	13.2473	32.8173	15.0676	30.3126	3.14548
275.76	50.8025	43.3638	49.9402	4.92801	12.3467	38.1039	20.7481	21.8863	96.2492	43.9596	34.4422	12.9302	27.5258	14.2679	50.8127	2.88564
279.59	52.4602	38.0715	49.4171	4.64977	12.3953	40.8283	21.0297	22.8748	98.6076	43.7951	34.9793	12.094	25.834	13.9645	51.717	2.86987
283.42	52.3567	36.9654	54.6318	4.13737	12.4203	40.8852	21.118	23.3248	99.5936	47.554	57.5203	11.9513	24.9724	14.0408	51.3828	3.22355
287.25	50.6308	21.6698	56.4248	3.7138	12.7689	40.9372	21.2621	22.7409	99.9914	45.4384	70.24	12.1952	25.1745	15.2725	51.5436	3.40284
291.08	50.3065	21.3613	49.6501	3.51538	12.5365	41.2718	21.1943	19.4937	99.1801	44.2093	70.0744	11.4343	27.4722	16.0066	49.5233	3.35117
294.91	50.6907	21.8017	51.4164	3.4551	11.6662	42.7239	22.1602	14.9971	94.2516	44.0746	69.2748	10.4456	28.106	16.1801	49.729	3.34045
298.74	42.219	21.798	52.8207	2.87594	11.3355	43.9525	28.1107	16.016	88.5327	43.8914	67.4656	9.98849	25.669	16.2649	49.6743	3.35059
302.57	42.5357	22.1563	52.5574	2.20229	8.99344	49.3945	29.1954	15.1631	58.2207	43.144	66.861	10.2179	24.5846	16.2373	48.9104	3.9269
306.4	41.4326	23.3667	53.3572	2.44173	8.19524	52.4069	30.9682	13.3425	61.402	41.9336	66.9028	10.1815	23.54	16.4825	48.8983	4.25872
310.23	40.3059	29.1311	55.9403	2.48225	6.81351	60.1195	32.4558	14.5798	63.7191	36.8588	66.442	10.053	21.0436	17.6	51.1428	4.48534
314.06	38.2695	34.4943	60.1309	2.73436	6.76966	60.398	33.7248	15.8343	63.2401	34.0459	66.0202	9.9601	20.231	17.2672	52.7225	4.56197
317.89	37.6418	34.6336	70.1338	3.28172	7.02802	62.1037	38.1571	16.0268	62.9505	31.0432	64.6427	10.4183	20.583	16.754	54.8835	4.63075
321.72	36.6903	37.842	74.494	3.69173	6.91484	60.2486	37.701	16.9484	59.7538	30.936	64.8302	10.5865	20.6395	16.2082	58.8645	5.49981
325.55	41.4118	37.0963	78.55	3.82226	6.67641	55.0538	37.5799	17.358	62.4268	29.3527	65.3094	11.511	20.448	16.0599	53.7085	8.17581
329.38	45.0573	38.0208	79.4735	4.18764	6.70833	54.0672	38.6727	16.3057	59.1488	34.8676	65.1941	12.0731	19.9421	16.0975	55.5005	11.8376
333.21	47.659	41.5707	77.6096	5.68031	6.96213	56.5874	42.787	15.3001	58.6642	32.4389	50.4478	12.91	20.0199	16.8092	56.3768	11.8881
337.04	47.9079	43.5273	75.685	5.88387	6.16288	60.4008	44.6943	15.4432	58.3073	34.3118	22.9319	13.2797	19.7248	16.6827	56.6228	11.8986
340.87	48.1354	47.3662	76.7865	6.12913	5.91841	62.2465	50.9907	15.6247	58.853	34.6722	27.326	14.2047	17.6398	16.6329	56.4769	12.056
344.7	48.0984	46.9677	76.2147	6.24345	6.12797	65.5171	56.7192	15.6972	59.3497	34.7507	46.0724	15.0841	11.4391	16.3019	54.8503	12.12
348.53	46.702	47.2481	77.1414	6.32852	6.00575	67.0155	60.3588	14.9383	58.8804	34.6648	51.5475	15.735	9.46319	15.5735	54.6538	12.1152
352.36	48.8855	47.229	77.8641	6.33433	6.082	65.9344	63.1237	14.8295	60.0797	35.3922	51.1623	16.3052	9.55255	14.8008	59.9243	11.9744
356.19	48.1645	48.3942	79.5563	6.17961	6.1918	69.1573	63.1393	15.1843	61.9654	38.1177	53.3979	17.0503	9.35745	14.1818	64.9985	11.916
360.02	50.3644	46.3162	80.661	6.12316	6.35003	64.8227	63.5917	14.0363	60.4722	38.3145	53.8879	17.1462	8.94666	12.0873	74.9764	11.8882
363.85	59.976	40.4199	79.4714	6.06403	6.64821	68.0339	63.766	11.7203	68.608	40.2149	54.2408	16.6398	8.36946	11.7304	77.3999	12.1034
367.68	60.5759	41.746	73.0789	5.73117	6.38906	66.6528	60.7618	11.6212	84.4977	40.8252	54.9099	16.4035	7.26932	11.5217	79.7977	12.0755
371.51	64.8501	40.0138	69.3512	5.60392	6.34662	66.1691	61.6699	10.4989	85.7418	41.6163	55.6568	16.1946	6.81969	11.7038	77.2394	11.8987
375.34	61.7749	39.5778	68.4267	5.58465	6.46448	67.468	60.3667	9.88156	79.1048	41.6345	55.6781	15.3719	6.55015	12.2733	72.3422	10.2386
379.17	56.9547	38.4382	68.7468	5.90869	6.43139	71.5321	62.2588	10.0274	79.4227	40.3886	61.2536	14.7608	5.77135	12.2406	70.4468	5.59488
383	55.7191	33.7788	76.3781	4.96727	6.16951	73.277	66.9419	9.94647	77.8383	37.7509	67.5318	14.2401	4.07468	11.8867	71.4112	4.79653
