# Supplementary material for: Biomechanical Differences Among Collegiate Sprinters Developed Through Specialized and Diversified Training Pathways
Source: Sensors (Basel). 2026 Mar 18;26(6):1906. doi: 10.3390/s26061906 (PMC13030781; doi:10.3390/s26061906)
Supplement: Supplementary file 1 [file sensors-26-01906-s001.zip › emg data/输出结果/22/panhaoran-Conversion_Phase EMG data_Literature Methods_normalized.xlsx]

## Sheet: 预激活阶段
Time_ms	L_股直肌	L_股外侧肌	L_股内侧肌	L_半腱肌	L_胫骨前肌	L_腓骨长肌	L_外侧腓肠肌	L_比目鱼肌	R_股直肌	R_股外侧肌	R_股内侧肌	R_半腱肌	R_胫骨前肌	R_腓骨长肌	R_外侧腓肠肌	R_比目鱼肌
0	6.10801	1.56177	1.68605	1.7464	11.3792	4.25433	0.923458	2.51657	4.15884	5.44883	1.73168	15.2786	22.5966	3.56915	3.08684	6.34101
1.495	6.13683	1.57965	1.71615	1.75448	11.4085	4.34224	0.921471	2.48627	4.15886	5.49936	1.73304	15.6219	22.4591	3.54402	3.05348	6.35948
2.99	6.42081	1.57592	1.7245	1.79374	11.3984	4.40983	0.921316	2.46924	4.15887	5.52356	1.72743	15.913	22.1913	3.54468	3.0315	6.41394
4.485	6.81324	1.57105	1.71943	1.75929	11.359	4.44486	0.928219	2.49051	4.15795	5.53919	1.70383	16.053	22.3658	3.60087	3.06265	6.47773
5.98	7.04276	1.57161	1.72386	1.69149	11.2976	4.45415	0.917516	2.54604	4.15413	5.6966	1.66657	16.1096	22.2948	3.64875	3.10517	6.51974
7.475	7.09854	1.56999	1.74921	1.64127	11.1119	4.40684	0.913451	2.61609	4.17136	5.97935	1.62763	16.1127	22.3013	3.80011	3.11126	6.51791
8.97	7.10105	1.57545	1.8272	1.61801	10.8128	4.31043	0.937446	2.6389	4.26832	6.15282	1.61102	16.098	23.0756	3.82698	3.0772	6.41266
10.465	7.10483	1.56712	1.91036	1.6348	10.7618	4.26324	0.942016	2.62868	4.46764	6.2027	1.60741	16.0845	24.5477	3.81075	2.99948	6.28874
11.96	7.11365	1.56293	1.93662	1.6379	10.7755	4.31026	0.932548	2.61095	4.75047	6.20393	1.64295	16.0931	24.6414	3.89913	2.89631	6.20539
13.455	7.11963	1.5634	1.93927	1.66234	10.7174	4.30916	0.940048	2.59182	4.95638	6.20318	1.70035	16.1021	24.5893	3.9052	2.88468	6.10219
14.95	7.12038	1.56004	1.94311	1.65273	10.4407	4.301	0.936368	2.62433	5.08471	6.22669	1.7762	16.1033	25.6627	3.91135	2.88083	6.01303
16.445	7.111	1.55909	1.96602	1.56907	8.23256	4.29624	0.907435	2.73665	5.16456	6.27448	1.82585	16.0967	25.6855	4.03875	2.9015	5.99497
17.94	7.09093	1.56735	2.00522	1.51154	7.63568	4.30551	0.897961	2.84833	5.2079	6.31111	1.82275	16.0966	26.0581	4.26791	2.92028	6.01364
19.435	7.06021	1.56892	2.02258	1.50835	7.46881	4.3149	0.937927	2.89328	5.20967	6.32569	1.80607	16.1034	25.9049	4.38828	2.87005	6.00364
20.93	6.94548	1.5672	2.02548	1.52993	7.27335	4.32987	0.960393	2.89477	5.15197	6.30439	1.80605	16.1276	25.654	4.28168	2.81158	5.92011
22.425	6.92049	1.54136	2.02548	1.54339	7.24932	4.33301	1.04438	2.89203	4.97285	6.29211	1.80643	16.1458	25.6387	4.21664	2.80449	5.82202
23.92	6.92306	1.52188	2.0252	1.55139	7.23724	4.33208	1.13243	2.8782	4.8803	6.3048	1.84349	16.1409	25.5244	4.21392	2.83066	5.72629
25.415	6.95823	1.51737	2.02281	1.53799	7.04103	4.3368	1.11271	2.90448	4.8731	6.33972	2.05392	16.121	25.4195	4.32152	2.86119	5.66142
26.91	6.92428	1.53229	2.01194	1.50807	7.51999	4.3733	1.08607	2.97154	4.881	6.36236	2.2765	16.0213	25.2967	4.37963	2.91438	5.65342
28.405	6.49448	1.57581	1.99657	1.50687	8.81149	4.42929	1.08617	3.01224	4.93378	6.34612	2.40854	15.8681	25.2643	4.44984	2.93205	5.69403
29.9	5.80148	1.59006	1.98952	1.50364	8.93646	4.46899	1.08866	3.0297	4.97586	6.31765	2.47694	15.799	24.666	4.51385	2.84567	5.75456
31.395	5.57913	1.57504	1.98711	1.50915	9.58867	4.4546	1.10304	3.0221	4.98409	6.38124	2.47888	15.266	23.2983	4.44552	2.76774	5.78625
32.89	5.66985	1.56376	1.98099	1.5196	12.6937	4.41058	1.10815	3.00845	4.92126	6.45018	2.45254	14.8611	22.868	4.45162	2.74052	5.69941
34.385	5.68287	1.53905	1.95698	1.55769	13.67	4.39788	1.09985	3.00569	4.75444	6.33051	2.48062	14.7795	22.635	4.47085	2.74011	5.46619
35.88	5.67877	1.56025	1.91194	1.56091	16.8364	4.4214	1.08441	3.0121	4.55953	5.97772	2.58346	14.6232	21.0417	4.46521	2.67889	5.25895
37.375	5.65633	1.65779	1.86938	1.5344	22.2547	4.52826	1.12924	3.03871	4.5513	5.68386	2.71966	14.1735	20.8764	4.46335	2.55711	5.18372
38.87	5.63228	1.79081	1.83181	1.4815	27.8691	4.68087	1.30862	3.06346	4.58403	5.56991	2.76649	16.6998	20.7667	4.46925	2.49017	5.21363
40.365	5.56332	1.85606	1.81387	1.51619	28.8578	4.73538	1.44058	3.07802	4.5974	5.52333	2.72838	19.8028	20.3946	4.46427	2.45348	5.3093
41.86	5.44595	1.86598	1.80963	1.62611	28.8863	4.69457	1.49803	3.091	4.59876	5.52095	2.69201	20.8758	19.5681	4.47558	2.42683	5.36983
43.355	5.31529	1.84385	1.81205	1.69339	28.9749	4.60929	1.534	3.10298	4.57427	5.48565	2.69728	25.939	19.524	4.49798	2.41456	5.34575
44.85	5.1508	1.84156	1.80971	1.70134	29.0191	4.56175	1.58576	3.10205	4.52487	5.38675	2.71561	27.5651	19.5227	4.48918	2.43037	5.19983
46.345	4.93469	1.85707	1.80527	1.68605	29.084	4.632	1.62507	3.09512	4.51532	5.23481	2.76434	27.3789	19.4107	4.51527	2.41075	5.00157
47.84	4.79294	1.89948	1.77513	1.6339	28.9528	4.85723	1.63308	3.12088	4.4585	5.02038	2.82965	27.7286	19.1519	4.5773	2.32029	4.87749
49.335	4.75792	1.99987	1.68981	1.62868	28.9411	5.20367	1.65576	3.18965	4.34171	4.78553	2.87317	28.5188	18.6623	4.56875	2.29183	4.90809
50.83	4.86316	2.09299	1.60908	1.62578	28.9854	5.30661	1.68533	3.28866	4.31903	4.64293	2.88065	28.6288	18.5444	4.49508	2.32702	5.00647
52.325	5.18219	2.1324	1.57896	1.67214	30.3648	5.1907	1.79437	3.36683	4.34847	4.60131	2.88915	28.9916	18.5391	4.44254	2.33489	5.10794
53.82	5.17254	2.13706	1.57899	1.80874	31.8536	5.0949	1.91403	3.38395	4.39614	4.65226	2.94256	28.8534	18.4626	4.47567	2.33835	5.13662
55.315	4.95524	2.13782	1.62887	1.92473	32.4817	5.03592	2.02914	3.36597	4.44258	4.71469	3.02394	28.7975	18.261	4.64393	2.39567	5.06838
56.81	4.79057	2.1523	1.70129	1.98383	32.6381	5.02541	2.13751	3.35629	4.48333	4.57328	3.09036	28.7788	18.2001	4.72775	2.35582	5.08035
58.305	4.79784	2.18751	1.75549	1.98728	33.7198	5.05894	2.21769	3.37796	4.46621	4.29491	3.134	28.8897	18.0981	4.97013	2.33123	5.10216
59.8	5.26961	2.19322	1.73262	1.99522	34.8005	5.11526	2.26767	3.43915	4.34141	4.13232	3.14449	29.5044	16.2979	4.96967	2.424	5.086
61.295	5.95911	2.20768	1.66591	2.00595	34.933	5.08831	2.3064	3.49204	4.10199	4.08888	3.14038	30.3941	14.6036	4.91933	3.09451	5.12421
62.79	6.34202	2.20597	1.64643	2.01787	35.5269	5.02785	2.33047	3.51435	3.79374	4.10394	3.15027	31.1708	14.4634	4.88031	3.42415	5.2545
64.285	6.47845	2.20113	1.6743	2.02033	35.682	4.99603	2.33715	3.51699	3.57031	4.14626	3.18422	31.4388	11.8798	5.02601	3.52714	5.34119
65.78	6.64557	2.20576	1.70431	2.04393	36.1525	4.99716	2.3957	3.48531	3.45903	4.18016	3.23535	33.2242	10.0235	5.07143	4.47505	5.40965
67.275	6.69418	2.21591	1.76883	2.0516	36.2829	5.00351	2.50544	3.42843	3.39047	4.21668	3.29588	35.3742	9.02099	5.06256	5.06826	5.40839
68.77	6.69617	2.2214	1.90335	2.04485	36.7174	5.01454	2.57455	3.40338	3.35493	4.27405	3.32731	35.4112	7.31259	4.93172	5.0996	5.36321
70.265	6.71694	2.23052	2.0446	2.05183	37.0864	5.02307	2.58566	3.41302	3.35052	4.28859	3.33739	35.9671	6.08989	4.89947	5.12232	5.293
71.76	6.76328	2.22824	2.08552	2.05163	37.143	5.00959	2.57411	3.40905	3.34854	4.28897	3.33891	36.169	5.98096	4.97469	5.26581	5.23308
73.255	6.81853	2.22293	2.08665	2.05285	37.1942	5.00658	2.53578	3.39297	3.27803	4.27617	3.36946	36.167	5.98161	5.16092	5.3031	5.2271
74.75	6.8518	2.22488	2.11129	2.02855	37.8182	5.04291	2.49805	3.39454	3.08172	4.2403	3.40801	36.176	6.51844	5.30592	5.39548	5.23591
76.245	6.84554	2.24612	2.18519	2.02471	38.5932	5.1408	2.49281	3.41336	2.86944	4.2162	3.37867	36.2075	7.83295	5.24022	5.53085	5.23859
77.74	6.79177	2.2864	2.25812	2.02301	38.5758	5.22818	2.48832	3.48056	2.67609	4.22657	3.34439	36.2462	8.40818	5.24612	5.60048	5.23444
79.235	6.7559	2.33694	2.29602	2.02055	38.6734	5.25323	2.48882	3.58735	2.53644	4.27619	3.30492	36.19	8.65524	5.25016	5.63543	5.22473
80.73	6.74471	2.38387	2.30834	2.01882	38.7808	5.22658	2.49109	3.66847	2.46632	4.28045	3.27649	36.0741	8.53129	5.24019	5.65604	5.1919
82.225	6.65636	2.40239	2.3108	2.02283	38.7481	5.20156	2.48651	3.70905	2.46546	4.14256	3.28478	36.0673	8.59416	5.18873	5.66185	5.14121
83.72	6.61379	2.40162	2.31125	2.01069	37.9491	5.19887	2.48309	3.70889	2.53067	3.94796	3.32739	35.9763	8.61517	5.16247	5.6682	5.12269
85.215	6.64149	2.40187	2.31691	1.9693	37.7625	5.19906	2.48217	3.72161	2.61716	3.92807	3.37856	35.9067	8.50505	5.14818	5.66968	5.13955
86.71	6.64956	2.42297	2.32847	1.94002	36.2492	5.15334	2.4856	3.77451	2.72062	4.07919	3.40983	35.874	8.60774	5.15813	5.66942	5.14892
88.205	6.65847	2.47544	2.33373	1.93407	33.018	5.04762	2.45824	3.87751	2.74	4.22042	3.40732	35.814	8.60906	5.15059	5.64816	5.15946
89.7	6.63608	2.55807	2.32803	1.9395	29.0107	4.94114	2.35902	4.00937	2.6858	4.26958	3.38405	33.8996	8.86355	5.12539	5.65746	5.18618
91.195	6.61702	2.66176	2.32247	1.9044	28.6993	4.90257	2.29769	4.12491	2.66251	4.27722	3.37219	32.5665	10.3701	5.07593	5.67297	5.1606
92.69	6.61185	2.70415	2.32645	1.915	28.8024	4.90809	2.27111	4.1772	2.68892	4.29624	3.40787	30.8551	12.4934	5.03916	5.68281	5.12626
94.185	6.61219	2.71873	2.34561	1.96953	28.8597	4.9182	2.25152	4.18362	2.78034	4.34972	3.48076	26.5584	15.5255	5.00786	5.70115	5.10232
95.68	6.6231	2.72273	2.37207	2.14781	29.5307	4.90599	2.20798	4.18387	2.84397	4.42613	3.57989	25.4847	17.7859	5.00996	5.69841	5.09563
97.175	6.72533	2.75017	2.38415	3.31071	29.7572	4.8128	2.17257	4.19713	2.88066	4.52901	3.65721	25.9675	21.9196	4.9904	5.71591	5.09244
98.67	6.78727	2.79509	2.38566	3.53092	30.8526	4.55152	2.15397	4.21909	2.89073	4.5908	3.69193	26.1091	22.3226	4.94253	5.72146	5.08852
100.165	6.74897	2.8167	2.37735	3.56232	31.227	4.03999	2.12639	4.24879	2.89066	4.59928	3.69472	25.7152	22.3826	4.98921	5.69816	5.08541
101.66	6.64161	2.84322	2.3846	3.97589	31.6709	3.87072	2.10602	4.24166	2.88066	4.59799	3.69564	25.3395	23.5274	5.04682	5.67594	5.14946
103.155	6.28718	2.88931	2.41641	4.60358	31.0681	3.86226	2.0145	4.21995	2.85378	4.59647	3.72794	26.0867	25.0946	5.08647	5.68238	5.21112
104.65	5.97066	2.89907	2.47778	4.65129	32.6305	3.86157	1.89618	4.21459	2.82727	4.61833	3.79669	27.301	29.1368	5.01822	5.69483	5.29075
106.145	5.76583	2.89806	2.53697	4.67235	33.1111	3.86886	1.77127	4.24324	2.81297	4.63643	3.86366	28.496	29.927	4.84593	5.685	5.34436
107.64	5.72107	2.9037	2.58132	4.84881	34.995	3.88221	1.72518	4.32259	2.80892	4.65056	3.94568	29.1622	29.9345	4.55398	5.69362	5.29728
109.135	5.65461	2.94584	2.59284	5.32143	37.4278	3.92547	1.64961	4.43981	2.79887	4.64111	3.9959	29.6859	29.9602	4.241	5.78833	5.31628
110.63	5.19851	3.05605	2.57714	5.6412	38.3789	4.03596	1.5746	4.50555	2.80578	4.62346	4.0047	29.4187	29.9887	4.29658	5.78913	5.40964
112.125	4.68987	3.12758	2.57578	5.68195	39.5656	4.13244	1.64669	4.47903	2.82894	4.62492	4.00778	28.5781	30.0452	4.57743	5.44958	5.38949
113.62	4.66155	3.16863	2.63807	5.70383	39.2126	4.13402	1.77222	4.46149	2.85614	4.6504	4.02084	27.82	30.7996	4.684	5.38178	5.36469
115.115	4.83307	3.17819	2.7325	5.91927	39.7204	4.14161	1.76152	4.50919	2.8734	4.68738	4.06073	27.6886	30.8419	4.57886	5.5531	5.39448
116.61	4.8481	3.19112	2.80332	6.19441	39.9826	4.25259	1.7067	4.60199	2.86235	4.73725	4.11542	24.8955	30.8381	4.47761	4.77245	5.40958
118.105	5.00057	3.26337	2.78068	6.35142	40.3052	4.49609	1.63907	4.69469	2.84231	4.77888	4.17856	23.3084	30.9779	4.42382	4.4036	5.41328
119.6	5.68532	3.37363	2.67446	6.79019	40.1384	4.77853	1.55197	4.77281	2.82985	4.78256	4.20722	23.4777	31.1118	4.3609	4.64408	5.4616
121.095	5.91792	3.48521	2.60732	9.84292	39.939	4.99072	1.53791	4.86208	2.85269	4.77859	4.20719	23.0043	31.7183	4.28149	4.81044	5.54395
122.59	5.97405	3.57044	2.67229	17.6137	39.9248	5.04939	1.54757	4.91104	2.94007	4.79244	4.2229	24.1492	32.6435	4.14272	4.68722	5.60109
124.085	6.1562	3.60527	2.68073	19.9258	39.9238	5.04798	1.5495	4.92611	2.99962	4.85012	4.28071	26.3956	33.0393	4.14728	4.94133	5.6297
125.58	6.25374	3.60705	2.7451	20.6799	39.296	5.01682	1.55086	4.9215	3.02664	4.95077	4.34267	28.6663	33.4528	4.2972	5.42119	5.64229
127.075	6.22326	3.59677	2.72528	23.7632	39.1365	4.95476	1.55047	4.90337	3.02421	5.05498	4.40299	30.4385	33.2715	4.6531	5.35011	5.64411
128.57	6.23625	3.57017	2.7085	28.6996	39.0603	4.92451	1.56969	4.87613	3.03666	5.15648	4.44047	30.5267	33.8166	4.74339	5.3416	5.63361
130.065	6.41556	3.62753	2.77812	31.3355	38.652	4.95895	1.57297	4.85364	3.03731	5.1657	4.43922	31.3129	34.0048	4.63908	5.72224	5.58202
131.56	6.67413	4.61588	3.04457	31.6226	38.5855	5.03511	1.57097	4.83351	3.03799	5.15951	4.44198	41.5121	34.8714	4.52509	6.32952	5.57947
133.055	6.65361	5.42835	3.10663	31.6818	38.7598	5.12311	1.58637	4.82333	3.0632	5.18284	4.49762	46.7461	36.5102	4.4707	6.7597	5.63221
134.55	6.61466	5.52247	3.10923	31.7396	39.4833	5.17083	1.64293	4.82215	3.12919	5.23958	4.60645	47.5219	36.9746	4.45614	6.80173	5.64025
136.045	6.59936	5.52861	3.23016	31.805	42.9116	5.17116	1.73866	4.82087	3.17018	5.30487	4.71802	47.6561	37.2591	4.49477	7.27059	5.68339
137.54	6.57955	5.54894	3.75418	31.8853	45.3422	5.12538	1.82911	4.82685	3.15437	5.35113	4.80573	47.6506	37.202	4.60953	8.30682	5.74307
139.035	6.53716	5.58398	4.70973	31.9793	45.7832	5.14287	1.83611	4.78941	3.13671	5.34356	4.84652	47.6496	37.1764	4.68082	8.46688	5.72792
140.53	6.52145	5.72241	5.46126	32.0825	50.0647	5.38953	1.97142	4.69252	3.1366	5.3348	4.85534	47.6639	37.1802	4.72688	8.45537	5.7248
142.025	6.52407	6.04672	5.7101	32.1866	51.5864	5.75548	2.2003	4.57582	3.1763	5.3373	4.86127	47.7087	36.7832	4.75673	8.45008	5.83768
143.52	6.53025	6.43355	5.7467	32.2796	51.7685	6.06256	2.31929	4.525	3.25235	5.37283	4.90227	47.9463	35.9621	4.89202	8.44005	5.9394
145.015	6.63824	6.51731	6.2404	32.3488	51.7481	6.2647	2.35033	4.55727	3.29798	5.43687	5.02073	48.3247	37.0358	5.00177	8.42935	5.99963
146.51	7.44632	7.03183	6.85588	32.3521	51.401	6.29166	2.37641	4.65228	3.35456	5.49196	5.16219	48.664	37.9931	4.99283	8.42526	5.98965
148.005	7.53473	7.20419	7.12964	32.27	51.3318	6.25287	2.41325	4.77305	3.3495	5.51652	5.27986	48.7848	36.533	5.08994	8.42273	5.99108
149.5	7.4944	7.17597	7.21166	32.2642	51.1425	6.21229	2.45058	4.90933	3.34226	5.49394	5.32025	50.2505	36.6033	5.37016	8.46709	6.05701

## Sheet: 缓冲阶段
Time_ms	L_股直肌	L_股外侧肌	L_股内侧肌	L_半腱肌	L_胫骨前肌	L_腓骨长肌	L_外侧腓肠肌	L_比目鱼肌	R_股直肌	R_股外侧肌	R_股内侧肌	R_半腱肌	R_胫骨前肌	R_腓骨长肌	R_外侧腓肠肌	R_比目鱼肌
0	7.49288	7.16289	7.2166	32.2642	51.0832	6.20589	2.46884	4.94766	3.34594	5.4845	5.32163	50.7454	36.6019	5.42828	8.4781	6.07993
0.125	7.49241	7.16167	7.21686	32.264	51.1051	6.20603	2.47397	4.95585	3.34841	5.48295	5.32143	50.7413	36.6006	5.43235	8.47938	6.0837
0.25	7.49193	7.16045	7.21712	32.2638	51.127	6.20616	2.47911	4.96404	3.35089	5.48139	5.32124	50.7371	36.5994	5.43642	8.48066	6.08747
0.375	7.49146	7.15923	7.21738	32.2636	51.149	6.2063	2.48424	4.97224	3.35336	5.47983	5.32104	50.7329	36.5982	5.44049	8.48193	6.09124
0.5	7.49098	7.15801	7.21764	32.2634	51.1709	6.20643	2.48937	4.98043	3.35584	5.47827	5.32085	50.7287	36.5969	5.44456	8.48321	6.09501
0.625	7.49036	7.15673	7.21762	32.2622	51.184	6.20767	2.494	4.98753	3.36036	5.47779	5.32073	50.7381	36.6244	5.4432	8.48366	6.09644
0.75	7.48974	7.15545	7.2176	32.2609	51.1971	6.2089	2.49863	4.99463	3.36488	5.4773	5.32061	50.7474	36.6518	5.44185	8.4841	6.09787
0.875	7.48912	7.15417	7.21759	32.2597	51.2102	6.21013	2.50326	5.00173	3.3694	5.47682	5.32049	50.7567	36.6793	5.44049	8.48455	6.0993
1	7.4885	7.15289	7.21757	32.2585	51.2233	6.21137	2.50789	5.00883	3.37392	5.47633	5.32037	50.766	36.7068	5.43914	8.485	6.10073
1.125	7.48879	7.14938	7.21792	32.2556	51.1993	6.21301	2.51045	5.01525	3.3813	5.47723	5.32051	50.8504	36.7828	5.43739	8.48507	6.10065
1.25	7.48907	7.14587	7.21827	32.2527	51.1754	6.21466	2.51302	5.02167	3.38868	5.47813	5.32065	50.9349	36.8588	5.43564	8.48514	6.10057
1.375	7.48936	7.14236	7.21861	32.2498	51.1514	6.21631	2.51558	5.02809	3.39606	5.47904	5.32078	51.0193	36.9349	5.4339	8.48521	6.10049
1.5	7.48965	7.13885	7.21896	32.2469	51.1275	6.21795	2.51814	5.03451	3.40343	5.47994	5.32092	51.1038	37.0109	5.43215	8.48528	6.10041
1.625	7.49654	7.14624	7.22031	32.2419	51.0894	6.21986	2.51876	5.04056	3.41522	5.48265	5.32133	51.1788	37.0747	5.43092	8.48523	6.10022
1.75	7.50343	7.15364	7.22165	32.237	51.0514	6.22177	2.51938	5.0466	3.427	5.48536	5.32173	51.2537	37.1384	5.4297	8.48518	6.10003
1.875	7.51032	7.16103	7.223	32.232	51.0133	6.22368	2.52	5.05265	3.43879	5.48807	5.32214	51.3287	37.2022	5.42847	8.48513	6.09984
2	7.51721	7.16843	7.22434	32.227	50.9752	6.22559	2.52062	5.05869	3.45057	5.49078	5.32254	51.4037	37.266	5.42725	8.48507	6.09965
2.125	7.53938	7.20119	7.22742	32.2194	50.9393	6.22785	2.52143	5.06425	3.46846	5.49588	5.32326	51.4122	37.3387	5.42551	8.48485	6.09965
2.25	7.56155	7.23396	7.2305	32.2119	50.9034	6.23011	2.52224	5.06982	3.48635	5.50098	5.32399	51.4207	37.4115	5.42377	8.48463	6.09965
2.375	7.58371	7.26672	7.23357	32.2043	50.8675	6.23237	2.52304	5.07538	3.50425	5.50608	5.32471	51.4292	37.4843	5.42204	8.48441	6.09965
2.5	7.60588	7.29949	7.23665	32.1968	50.8317	6.23463	2.52385	5.08095	3.52214	5.51118	5.32543	51.4378	37.5571	5.4203	8.48419	6.09965
2.625	7.64984	7.33924	7.24269	32.1879	50.7955	6.23716	2.52574	5.08558	3.5466	5.51878	5.32647	51.3944	37.616	5.4174	8.48362	6.09877
2.75	7.69381	7.379	7.24874	32.1791	50.7594	6.2397	2.52762	5.09022	3.57107	5.52637	5.3275	51.3511	37.6749	5.41449	8.48305	6.09788
2.875	7.73777	7.41875	7.25478	32.1702	50.7232	6.24223	2.52951	5.09486	3.59554	5.53397	5.32853	51.3078	37.7338	5.41159	8.48248	6.097
3	7.78173	7.45851	7.26082	32.1614	50.6871	6.24477	2.53139	5.0995	3.62001	5.54157	5.32957	51.2644	37.7927	5.40869	8.48191	6.09611
3.125	7.84909	7.47904	7.27091	32.1555	50.6433	6.24725	2.53388	5.10292	3.64924	5.55058	5.33096	51.2134	37.6816	5.40553	8.48108	6.09378
3.25	7.91645	7.49957	7.281	32.1497	50.5995	6.24973	2.53637	5.10633	3.67847	5.5596	5.33235	51.1623	37.5704	5.40238	8.48025	6.09145
3.375	7.98381	7.5201	7.29109	32.1439	50.5558	6.25221	2.53886	5.10975	3.7077	5.56861	5.33374	51.1112	37.4593	5.39922	8.47942	6.08912
3.5	8.05116	7.54063	7.30118	32.1381	50.512	6.25469	2.54134	5.11317	3.73693	5.57763	5.33513	51.0601	37.3482	5.39607	8.47858	6.08679
3.625	8.13542	7.54378	7.31254	32.1378	50.4515	6.25677	2.54409	5.11551	3.76723	5.58652	5.33737	51.0187	37.068	5.39489	8.47762	6.08395
3.75	8.21968	7.54693	7.3239	32.1375	50.3911	6.25885	2.54683	5.11785	3.79753	5.59542	5.33962	50.9772	36.7879	5.39371	8.47666	6.08111
3.875	8.30394	7.55007	7.33525	32.1371	50.3306	6.26093	2.54958	5.12019	3.82783	5.60432	5.34186	50.9357	36.5078	5.39252	8.47569	6.07827
4	8.3882	7.55322	7.34661	32.1368	50.2702	6.26301	2.55232	5.12253	3.85813	5.61322	5.34411	50.8942	36.2277	5.39134	8.47473	6.07543
4.125	8.47505	7.55282	7.35136	32.1379	50.1827	6.26461	2.55496	5.12406	3.88686	5.62154	5.34795	50.8505	35.9265	5.39493	8.47358	6.07268
4.25	8.56191	7.55243	7.3561	32.1391	50.0952	6.26621	2.5576	5.12559	3.91558	5.62985	5.35179	50.8067	35.6252	5.39852	8.47244	6.06993
4.375	8.64876	7.55203	7.36085	32.1402	50.0078	6.26781	2.56024	5.12712	3.94431	5.63817	5.35564	50.7629	35.324	5.40211	8.47129	6.06719
4.5	8.73561	7.55163	7.36559	32.1414	49.9203	6.26941	2.56287	5.12865	3.97303	5.64648	5.35948	50.7192	35.0228	5.40569	8.47015	6.06444
4.625	8.81246	7.55303	7.36342	32.1403	49.8145	6.27059	2.56513	5.12937	4.00021	5.65509	5.36506	50.6605	34.7927	5.41512	8.46861	6.06078
4.75	8.8893	7.55444	7.36124	32.1392	49.7087	6.27176	2.56738	5.13009	4.0274	5.66369	5.37064	50.6019	34.5626	5.42455	8.46708	6.05713
4.875	8.96615	7.55584	7.35906	32.1381	49.6028	6.27294	2.56964	5.13081	4.05458	5.67229	5.37623	50.5433	34.3326	5.43397	8.46554	6.05348
5	9.043	7.55725	7.35688	32.137	49.497	6.27411	2.57189	5.13153	4.08176	5.68089	5.38181	50.4846	34.1025	5.4434	8.46401	6.04983
5.125	9.10774	7.55904	7.36771	32.1354	49.4118	6.27483	2.57379	5.13112	4.10677	5.69088	5.38846	50.4175	33.9633	5.45661	8.46195	6.04451
5.25	9.17249	7.56084	7.37854	32.1339	49.3267	6.27555	2.57569	5.1307	4.13179	5.70087	5.39512	50.3503	33.8242	5.46983	8.45989	6.0392
5.375	9.23723	7.56264	7.38937	32.1324	49.2415	6.27627	2.57759	5.13029	4.15681	5.71086	5.40177	50.2832	33.6851	5.48305	8.45783	6.03388
5.5	9.30197	7.56443	7.4002	32.1309	49.1564	6.27699	2.57948	5.12987	4.18182	5.72085	5.40842	50.216	33.5459	5.49626	8.45578	6.02856
5.625	9.35993	7.56506	7.44668	32.131	49.1196	6.27717	2.58115	5.12797	4.20167	5.73214	5.41529	50.159	33.4864	5.50958	8.45351	6.02285
5.75	9.4179	7.56568	7.49317	32.1312	49.0829	6.27734	2.58281	5.12606	4.22153	5.74344	5.42216	50.1019	33.4268	5.52289	8.45125	6.01714
5.875	9.47586	7.5663	7.53966	32.1314	49.0462	6.27751	2.58448	5.12416	4.24138	5.75473	5.42902	50.0449	33.3672	5.53621	8.44898	6.01143
6	9.53383	7.56693	7.58615	32.1316	49.0094	6.27769	2.58615	5.12225	4.26123	5.76602	5.43589	49.9879	33.3076	5.54952	8.44672	6.00573
6.125	9.58832	7.56688	7.66174	32.1325	49.0066	6.27722	2.58693	5.11873	4.27681	5.77705	5.44213	49.9477	33.2973	5.55904	8.44515	6.00166
6.25	9.64281	7.56684	7.73734	32.1334	49.0038	6.27675	2.58771	5.11522	4.29239	5.78807	5.44837	49.9075	33.2871	5.56856	8.44358	5.9976
6.375	9.6973	7.56679	7.81293	32.1344	49.001	6.27628	2.58849	5.1117	4.30797	5.7991	5.45461	49.8673	33.2768	5.57807	8.44202	5.99354
6.5	9.75179	7.56674	7.88852	32.1353	48.9982	6.27581	2.58927	5.10818	4.32355	5.81013	5.46085	49.8271	33.2665	5.58759	8.44045	5.98948
6.625	9.79869	7.5667	7.9605	32.1355	48.9882	6.27459	2.5872	5.10306	4.34426	5.81899	5.46549	49.7989	33.3059	5.59142	8.44023	5.98781
6.75	9.84558	7.56667	8.03247	32.1357	48.9782	6.27338	2.58512	5.09794	4.36496	5.82785	5.47013	49.7707	33.3454	5.59524	8.44	5.98615
6.875	9.89247	7.56663	8.10445	32.1359	48.9682	6.27216	2.58305	5.09281	4.38567	5.83672	5.47477	49.7425	33.3848	5.59907	8.43978	5.98448
7	9.93936	7.56659	8.17642	32.1361	48.9582	6.27095	2.58098	5.08769	4.40638	5.84558	5.47941	49.7143	33.4242	5.60289	8.43955	5.98281
7.125	9.97227	7.56615	8.21882	32.135	48.8849	6.26895	2.57572	5.08074	4.44195	5.85137	5.48182	49.6931	33.5252	5.60315	8.43922	5.98313
7.25	10.0052	7.56571	8.26122	32.1339	48.8116	6.26695	2.57046	5.07379	4.47751	5.85715	5.48424	49.672	33.6261	5.6034	8.43888	5.98345
7.375	10.0381	7.56527	8.30363	32.1328	48.7383	6.26495	2.5652	5.06683	4.51307	5.86294	5.48665	49.6508	33.7271	5.60365	8.43855	5.98377
7.5	10.071	7.56483	8.34603	32.1316	48.665	6.26295	2.55995	5.05988	4.54864	5.86872	5.48907	49.6296	33.8281	5.60391	8.43822	5.98409
7.625	10.09	7.5641	8.35779	32.129	48.4824	6.26015	2.55439	5.05076	4.58597	5.87166	5.48959	49.612	33.9236	5.60424	8.43509	5.98556
7.75	10.1091	7.56338	8.36956	32.1263	48.2998	6.25735	2.54884	5.04163	4.6233	5.8746	5.49012	49.5944	34.0191	5.60458	8.43197	5.98702
7.875	10.1281	7.56265	8.38132	32.1237	48.1173	6.25455	2.54329	5.03251	4.66063	5.87753	5.49064	49.5767	34.1145	5.60492	8.42884	5.98849
8	10.1472	7.56193	8.39308	32.121	47.9347	6.25176	2.53774	5.02338	4.69796	5.88047	5.49117	49.5591	34.21	5.60525	8.42572	5.98996
8.125	10.1575	7.56349	8.39121	32.1167	47.6637	6.24809	2.53423	5.01226	4.71391	5.88133	5.49059	49.541	34.2428	5.6076	8.42025	5.99134
8.25	10.1679	7.56506	8.38934	32.1124	47.3927	6.24443	2.53072	5.00113	4.72985	5.88219	5.49002	49.5229	34.2755	5.60994	8.41478	5.99272
8.375	10.1782	7.56663	8.38747	32.108	47.1217	6.24077	2.52721	4.99	4.7458	5.88305	5.48945	49.5048	34.3083	5.61229	8.40932	5.99409
8.5	10.1886	7.56819	8.3856	32.1037	46.8508	6.23711	2.5237	4.97887	4.76174	5.8839	5.48887	49.4867	34.341	5.61464	8.40385	5.99547
8.625	10.1936	7.57911	8.38308	32.098	46.576	6.23246	2.52255	4.96655	4.76314	5.88349	5.4876	49.4653	34.3425	5.61954	8.39833	5.99589
8.75	10.1986	7.59003	8.38056	32.0924	46.3012	6.22782	2.52139	4.95423	4.76454	5.88307	5.48633	49.444	34.344	5.62444	8.39281	5.99631
8.875	10.2036	7.60095	8.37803	32.0867	46.0264	6.22317	2.52024	4.94191	4.76594	5.88265	5.48505	49.4226	34.3454	5.62934	8.38728	5.99673
9	10.2086	7.61187	8.37551	32.081	45.7517	6.21852	2.51908	4.92959	4.76733	5.88223	5.48378	49.4012	34.3469	5.63424	8.38176	5.99715
9.125	10.2083	7.64355	8.37984	32.0748	45.5383	6.2127	2.51984	4.91694	4.76736	5.88115	5.48201	49.3768	34.3496	5.64162	8.37607	5.9967
9.25	10.208	7.67523	8.38418	32.0685	45.3249	6.20688	2.52059	4.9043	4.76738	5.88007	5.48023	49.3525	34.3522	5.649	8.37039	5.99624
9.375	10.2076	7.70691	8.38851	32.0623	45.1116	6.20105	2.52135	4.89165	4.7674	5.87899	5.47846	49.3282	34.3549	5.65638	8.3647	5.99579
9.5	10.2073	7.73859	8.39284	32.0561	44.8982	6.19523	2.5221	4.879	4.76742	5.87791	5.47669	49.3038	34.3576	5.66376	8.35901	5.99534
9.625	10.2066	7.80021	8.45862	32.0502	44.7516	6.18844	2.52385	4.86672	4.76747	5.87655	5.47499	49.28	34.3849	5.67232	8.35276	5.99453
9.75	10.206	7.86183	8.52441	32.0443	44.605	6.18164	2.5256	4.85443	4.76752	5.8752	5.4733	49.2562	34.4122	5.68087	8.34652	5.99371
9.875	10.2053	7.92345	8.59019	32.0384	44.4584	6.17485	2.52735	4.84214	4.76757	5.87384	5.4716	49.2324	34.4395	5.68943	8.34028	5.9929
10	10.2047	7.98507	8.65598	32.0325	44.3118	6.16805	2.52909	4.82986	4.76762	5.87248	5.46991	49.2085	34.4668	5.69799	8.33403	5.99209
10.125	10.226	8.07724	8.84473	32.0277	44.2054	6.16146	2.53078	4.81897	4.76762	5.87115	5.46901	49.1895	34.525	5.70545	8.32835	5.99133
10.25	10.2473	8.16941	9.03348	32.0228	44.0991	6.15486	2.53246	4.80808	4.76762	5.86983	5.4681	49.1704	34.5832	5.71291	8.32267	5.99057
10.375	10.2686	8.26159	9.22223	32.018	43.9928	6.14827	2.53414	4.79719	4.76763	5.8685	5.4672	49.1513	34.6414	5.72037	8.31699	5.9898
10.5	10.2899	8.35376	9.41098	32.0132	43.8864	6.14168	2.53582	4.7863	4.76763	5.86718	5.4663	49.1322	34.6995	5.72783	8.31131	5.98904
10.625	10.3649	8.47009	9.6752	32.0101	43.7895	6.13709	2.53675	4.77831	4.76838	5.86637	5.4667	49.1199	34.7441	5.73185	8.30733	5.98854
10.75	10.44	8.58642	9.93942	32.0071	43.6926	6.13251	2.53767	4.77033	4.76912	5.86556	5.46711	49.1075	34.7887	5.73588	8.30335	5.98804
10.875	10.5151	8.70276	10.2036	32.004	43.5957	6.12792	2.5386	4.76234	4.76987	5.86475	5.46751	49.0952	34.8333	5.7399	8.29938	5.98754
11	10.5901	8.81909	10.4679	32.001	43.4988	6.12334	2.53952	4.75436	4.77062	5.86393	5.46792	49.0828	34.8779	5.74392	8.2954	5.98704
11.125	10.7284	8.94777	10.7271	31.9996	43.3861	6.12252	2.53881	4.75022	4.77265	5.86421	5.47024	49.0769	34.8902	5.74212	8.29317	5.98689
11.25	10.8667	9.07645	10.9863	31.9983	43.2734	6.12171	2.53811	4.74607	4.77468	5.86448	5.47256	49.071	34.9025	5.74032	8.29095	5.98675
11.375	11.005	9.20513	11.2455	31.9969	43.1606	6.12089	2.5374	4.74193	4.77671	5.86475	5.47488	49.0651	34.9149	5.73852	8.28872	5.9866
11.5	11.1433	9.33381	11.5047	31.9956	43.0479	6.12007	2.53669	4.73779	4.77874	5.86502	5.47721	49.0592	34.9272	5.73672	8.28649	5.98646
11.625	11.3128	9.45664	11.7231	31.9951	42.9192	6.12451	2.53198	4.73701	4.78154	5.86658	5.4821	49.0587	34.9209	5.72739	8.28551	5.98629
11.75	11.4824	9.57947	11.9416	31.9947	42.7906	6.12895	2.52728	4.73623	4.78434	5.86815	5.487	49.0582	34.9146	5.71807	8.28452	5.98613
11.875	11.6519	9.7023	12.1601	31.9942	42.662	6.13339	2.52258	4.73545	4.78713	5.86971	5.49189	49.0577	34.9082	5.70875	8.28354	5.98596
12	11.8215	9.82513	12.3786	31.9938	42.5333	6.13783	2.51788	4.73468	4.78993	5.87128	5.49678	49.0572	34.9019	5.69943	8.28255	5.9858
12.125	11.9677	9.92249	12.5229	31.9937	42.438	6.14808	2.5072	4.73585	4.79354	5.87345	5.50401	49.0605	34.8998	5.68479	8.28234	5.98468
12.25	12.1139	10.0198	12.6671	31.9936	42.3426	6.15832	2.49653	4.73703	4.79716	5.87561	5.51124	49.0638	34.8977	5.67015	8.28214	5.98356
12.375	12.2601	10.1172	12.8114	31.9935	42.2473	6.16856	2.48586	4.73821	4.80077	5.87778	5.51847	49.0671	34.8955	5.6555	8.28193	5.98244
12.5	12.4064	10.2146	12.9557	31.9934	42.1519	6.1788	2.47518	4.73938	4.80439	5.87995	5.5257	49.0704	34.8934	5.64086	8.28172	5.98132

## Sheet: 推蹬阶段
Time_ms	L_股直肌	L_股外侧肌	L_股内侧肌	L_半腱肌	L_胫骨前肌	L_腓骨长肌	L_外侧腓肠肌	L_比目鱼肌	R_股直肌	R_股外侧肌	R_股内侧肌	R_半腱肌	R_胫骨前肌	R_腓骨长肌	R_外侧腓肠肌	R_比目鱼肌
0	12.7505	10.4563	13.1323	31.9936	42.0557	6.23772	2.42132	4.74593	4.82462	5.88554	5.55827	49.0883	34.8618	5.58414	8.28155	5.97043
4.405	12.9682	10.8342	18.593	31.8854	40.6772	6.51939	2.84914	4.58238	5.09376	5.82848	5.61126	48.775	36.2831	5.44831	7.97113	5.77451
8.81	15.0514	12.289	20.7985	30.6358	40.0249	7.09609	3.18506	4.20761	5.20862	5.6498	5.56686	48.4641	41.6951	6.31735	7.62674	5.83481
13.215	17.3498	14.2099	20.884	24.966	42.4642	8.34296	3.29447	6.53499	6.78508	5.61775	5.4089	45.3001	42.5359	6.78432	6.98083	5.81901
17.62	19.4687	15.2782	21.6163	8.80099	42.0278	8.61381	3.32444	10.8038	7.65169	6.00985	5.96031	43.4536	43.2562	6.52424	6.50141	6.93982
22.025	20.5748	14.836	22.0724	7.35045	41.5657	9.03745	3.40631	11.1541	9.28229	6.01747	6.03664	25.1814	44.8293	6.60563	5.55946	7.22732
26.43	26.0219	15.434	22.1333	6.45801	37.4348	18.2589	3.33046	11.4871	9.40611	6.16839	5.68684	25.0655	47.8139	9.41301	2.47006	7.34413
30.835	28.8027	16.0521	22.4632	4.72222	36.5794	45.8949	3.27486	17.3641	12.1115	7.82283	7.30004	24.6721	49.9533	9.81749	2.48803	7.65849
35.24	30.5116	16.5876	22.3396	3.9655	49.414	62.4088	3.67246	28.7903	12.5687	8.59543	7.86759	22.3989	52.1942	10.0977	2.5683	7.99044
39.645	30.7673	16.8462	22.34	4.76391	51.865	82.024	3.6156	30.7644	14.6409	9.58231	8.11281	13.0386	58.9418	10.6407	2.52048	7.83977
44.05	30.9198	26.5354	22.5181	4.76781	53.7823	82.3194	5.33088	41.0321	14.8435	12.1087	9.69373	12.4932	66.6055	10.6845	2.58784	7.70453
48.455	31.8574	27.3187	24.1601	5.24209	53.9933	85.2363	8.29407	53.5424	17.829	15.3576	11.7826	12.5664	81.3218	10.6209	2.60553	7.71964
52.86	30.9412	28.0606	25.602	5.35271	55.5451	85.8556	8.58669	55.8907	17.8561	16.2051	12.3253	12.9119	82.9099	11.2046	3.65393	7.73369
57.265	30.6658	28.3412	23.0233	5.66932	61.1952	88.4967	8.89742	60.4098	18.6962	16.8405	14.2297	12.8244	82.4303	11.214	3.73548	8.57576
61.67	29.2565	29.0624	23.8947	7.89067	60.9018	93.3633	11.3888	63.5242	18.6934	17.9802	20.0328	11.908	79.4607	10.7662	3.7094	9.9109
66.075	28.1894	28.1859	23.7171	10.933	63.6909	98.6821	12.4846	63.1576	20.6871	24.3874	22.8493	11.7032	79.4763	10.3725	3.75142	9.87287
70.48	29.8205	30.684	23.7631	12.4446	64.1326	98.9836	12.687	63.0771	24.971	27.733	28.0423	11.5535	85.4102	11.3986	3.92424	9.48571
74.885	30.229	35.7353	27.3393	16.1491	65.8313	99.9043	13.9763	63.2055	27.7326	29.8033	31.0655	11.1909	91.2416	11.039	3.74661	9.6052
79.29	24.4086	36.1632	28.8048	21.2103	65.6383	97.3499	14.5252	62.7604	31.8802	29.7304	32.7345	10.8116	90.1526	9.75143	5.26303	12.24
83.695	22.9226	39.2427	29.8546	21.6205	81.3192	88.7832	14.4383	59.7563	33.4957	29.9392	34.8532	10.5379	95.4901	9.59527	8.92268	52.1853
88.1	23.2198	40.6735	30.6904	21.8494	88.8306	68.2077	14.5292	56.7696	33.2597	29.8293	34.7477	9.66865	90.6552	8.85151	9.87399	68.1858
92.505	22.826	38.6049	31.9154	21.8089	93.66	64.0222	14.7622	55.3153	33.6631	30.2765	35.4229	9.43843	99.1036	8.95428	15.6267	72.4939
96.91	23.3463	35.1936	32.5174	21.806	96.9114	62.681	13.4327	43.3455	35.2286	28.7845	34.6931	8.69574	98.2852	9.08469	19.1465	72.8415
101.315	23.1888	39.2461	33.2552	21.697	99.3232	59.8967	12.7105	34.4177	46.2517	31.5415	36.4366	6.75061	90.4822	9.07228	19.2981	72.933
105.72	23.4524	44.0166	30.5219	21.6705	98.8245	58.8419	12.6877	29.9411	50.2644	41.5743	43.26	5.43328	89.219	8.4056	19.8158	75.8462
110.125	23.6735	44.1152	30.0757	21.5509	95.99	51.4264	11.4137	17.571	56.3076	56.5882	50.5451	5.28411	92.9033	9.82213	20.2683	86.4265
114.53	26.0971	46.5909	30.5536	19.5899	95.8301	38.6516	9.05351	15.8291	56.8041	57.106	48.8685	5.90116	93.6575	11.983	21.1189	87.9054
118.935	23.7469	47.2797	32.1908	19.4645	93.7305	34.5441	8.77503	17.1421	55.2032	54.1607	47.3014	6.89042	92.6803	13.3922	21.4296	90.6908
123.34	22.3719	43.2591	29.97	16.3173	93.4374	32.845	7.54465	16.7963	55.2658	53.1977	46.5033	7.36936	93.8134	14.1596	21.4108	92.9738
127.745	25.2092	42.0567	28.2288	13.3063	92.5583	27.0693	7.47111	16.66	53.3104	54.0089	44.3607	8.91802	95.2244	14.6288	21.46	93.1137
132.15	28.2491	40.7851	26.893	8.5491	80.6066	18.7401	10.4952	16.8505	51.2845	62.7251	44.3815	9.35903	93.4674	15.0975	21.1388	86.1272
136.555	31.6201	38.395	32.5459	7.95362	65.538	16.005	10.7886	17.4621	50.9084	68.2263	49.6904	9.89177	90.7974	15.5261	20.2492	76.3966
140.96	32.8287	38.4347	33.9291	11.2183	56.5626	15.1108	10.407	17.1316	50.7455	68.7826	50.435	10.7891	95.3612	15.1725	18.5313	63.8798
145.365	33.0331	38.415	41.6163	11.3795	42.206	12.6381	10.2756	15.0806	50.2464	68.9962	52.6	10.8097	82.5844	15.1935	13.3648	63.5632
149.77	32.3309	39.3455	40.5017	17.5969	36.4344	13.6728	10.6078	14.3696	45.6548	69.3809	53.6795	10.5574	80.2212	15.1613	14.8586	63.5373
154.175	36.6402	34.6724	40.0679	24.4125	32.5757	19.7998	14.9495	14.4842	36.0511	63.6975	51.4776	11.8788	79.0907	16.2258	21.6462	63.5952
158.58	42.8096	36.2782	41.5206	27.1841	32.7473	20.4902	25.5743	14.5547	25.775	56.7085	39.5429	14.2088	78.4106	16.2061	41.6446	55.7611
162.985	43.6881	34.2491	42.2745	40.2402	32.7968	23.9943	31.4135	14.2516	21.5604	48.3567	39.3465	14.4633	73.3237	19.8764	43.038	46.0998
167.39	53.4796	33.6468	40.8633	40.8331	32.5326	25.2094	31.8794	12.7352	20.3123	48.689	38.6168	14.1597	73.4272	20.0586	43.0198	41.6135
171.795	53.4294	35.2391	41.0936	42.0281	30.83	25.2619	31.9681	10.9254	21.1993	48.7611	39.1077	14.4591	70.9874	22.204	43.8382	34.6758
176.2	53.2224	37.1162	41.3583	42.4371	31.0823	25.2884	31.8607	10.9072	21.2496	47.6764	43.0275	13.6909	62.4855	24.2763	44.3824	32.2028
180.605	50.2074	38.4041	41.8655	43.4332	31.5454	27.8119	31.385	10.4136	21.3832	39.7566	42.1205	13.1765	60.9174	27.6433	45.4274	32.0577
185.01	49.7691	38.4524	39.0678	44.1286	32.4773	33.3601	35.9268	8.34619	21.8323	33.3295	38.9978	13.3025	60.6136	29.9805	45.8067	30.0747
189.415	46.6277	41.3433	35.8561	47.7562	31.3515	33.7494	40.0342	7.52536	22.6979	24.4917	36.9867	20.3779	56.5428	34.6396	56.0826	26.2569
193.82	46.3418	41.6804	28.6534	52.525	27.792	39.7799	40.9501	7.70854	22.8747	24.8754	39.8976	47.6965	45.2527	39.7776	56.3044	24.7583
198.225	46.4239	41.7219	23.8814	52.8624	20.992	40.0711	43.0367	7.45486	22.5265	22.7593	38.0756	53.1428	41.3064	43.8064	56.4435	25.5375
202.63	46.6329	40.7607	27.36	49.6162	19.2139	36.4146	42.0034	7.81025	28.9626	28.8202	44.2667	53.5109	41.0036	43.9877	55.5421	23.8768
207.035	39.1587	38.0518	32.1254	48.9188	17.7988	36.3137	38.2158	7.90096	34.1954	46.1185	44.5301	53.1382	41.0508	44.4109	58.8183	20.4855
211.44	40.7243	41.0305	50.1713	39.1483	17.7423	34.8194	33.6912	7.77411	34.1393	48.1477	45.4709	53.1552	41.0462	53.6644	56.6276	18.6751
215.845	29.531	52.9831	50.1107	37.4947	17.9804	34.4584	31.6957	7.53009	33.7817	50.2347	46.1673	53.1184	41.6998	61.4998	61.6056	21.2663
220.25	26.0562	51.7617	57.5131	37.38	18.2077	34.2125	31.4481	6.84971	31.9862	51.8511	47.7232	53.1399	34.423	65.0998	61.8286	23.0909
224.655	32.0216	53.3758	60.8545	36.8579	16.8385	35.8055	31.4484	6.93308	31.7792	52.4323	46.7055	53.5908	18.8017	64.8211	61.5083	23.1333
229.06	35.7145	53.9628	61.2194	36.6855	16.8597	35.1399	31.6457	6.48858	32.5737	53.0419	50.7682	53.5937	13.6825	63.3781	61.1515	22.5997
233.465	40.5185	56.0888	61.8106	36.8023	16.1531	30.9444	30.5897	6.33237	32.773	52.9304	51.6691	53.5817	11.1081	63.8984	60.8714	21.9924
237.87	41.4514	55.1437	63.656	35.8221	15.671	28.7811	22.9701	6.26815	32.8024	53.5382	54.0427	53.674	10.6636	65.2094	55.0558	20.154
242.275	42.6922	55.1251	64.1076	27.5009	15.0817	25.7054	18.326	5.39778	35.2333	53.8446	54.1027	44.0274	10.5267	78.5991	51.9261	20.1342
246.68	43.588	54.3649	64.6555	32.4218	15.1639	20.5526	14.9706	5.32653	35.6276	56.1707	52.3691	23.1263	10.6762	82.9843	52.0232	19.3346
251.085	43.8669	55.6187	64.6483	34.8572	16.1037	21.8805	16.0947	5.60462	32.3204	56.5544	52.43	19.4612	11.4578	85.9265	60.2941	19.0575
255.49	43.4499	56.0195	62.8832	36.2185	16.8151	25.1517	18.238	5.13338	27.3032	52.9624	47.6888	20.6861	12.1043	88.7021	56.136	18.9852
259.895	43.3026	53.6194	49.0187	36.8551	17.1271	24.7606	18.2146	5.02769	24.7227	44.9398	48.364	22.5826	11.8653	83.9776	52.0231	17.7956
264.3	45.1879	42.4186	47.4056	35.9952	16.9803	23.8642	17.9235	4.86848	24.9744	50.2761	49.317	24.7972	9.35891	81.1479	40.4366	14.8199
268.705	46.1735	42.1298	47.2506	36.8826	18.4459	23.6338	17.931	4.26278	30.2563	56.753	54.9314	30.8525	8.81612	74.7987	37.4223	9.35411
273.11	47.6599	46.2996	42.1025	36.961	19.985	22.4823	17.9113	4.09019	35.7545	68.7864	61.1989	30.5172	9.11728	73.5308	37.3044	8.9649
277.515	43.396	51.8387	45.1143	39.2191	19.6404	22.5471	17.8881	3.88884	37.3566	76.5465	61.4018	30.131	9.94211	75.6738	37.7782	8.76646
281.92	50.1558	51.2886	46.8559	37.7329	21.6912	23.8387	17.7654	3.74191	36.0043	78.7441	59.1242	30.244	10.1838	76.3136	39.8589	8.50919
286.325	49.4262	56.3751	44.8612	37.8159	23.5421	24.037	20.5432	3.85061	36.4826	80.8084	68.3326	30.7041	10.7577	76.1086	40.8736	8.91111
290.73	50.5669	56.7086	47.2957	36.4386	24.6902	22.3289	22.7863	4.05414	35.8187	81.1856	73.6416	30.6386	10.3497	71.3331	40.608	9.55016
295.135	49.3066	69.4202	48.4514	35.2465	24.9396	22.2313	20.6653	4.31062	34.9126	80.633	73.7175	37.0014	10.3768	54.6156	40.7895	9.31226
299.54	52.2261	73.3108	61.4589	27.1238	24.9186	22.2327	19.8789	3.9893	36.3169	79.9375	72.9779	38.801	10.6783	51.8023	36.899	9.18002
303.945	52.2883	74.5895	65.8757	25.8602	23.8667	21.7978	25.9789	3.41591	36.8369	86.4946	77.2956	38.8755	8.98597	59.1113	25.3523	8.32689
308.35	53.3814	78.3866	71.1874	27.3532	23.9701	25.32	26.1333	3.06568	38.5641	87.9977	79.7486	41.4497	8.99383	64.7668	25.2224	8.309
312.755	51.5099	83.9521	76.3472	33.8217	24.2503	25.3805	25.7442	5.09635	41.8417	86.1855	83.5695	43.7125	8.96579	70.7693	27.4912	9.86507
317.16	55.0253	82.9052	86.7005	45.028	23.8977	25.279	25.6215	6.53901	43.9146	82.7949	84.294	45.2263	8.85022	81.717	31.4747	9.96281
321.565	62.5312	83.8266	85.6422	46.016	22.8047	27.453	29.6521	6.67756	40.7868	82.1471	82.0193	51.2941	8.78875	87.7033	35.8023	14.0583
325.97	71.2799	86.979	90.2398	52.294	21.3637	28.9955	35.5514	7.2269	40.5702	79.182	77.8909	51.5816	8.13276	88.5278	36.3407	14.4533
330.375	70.763	88.7619	95.3457	74.0191	19.2812	32.9206	40.6606	7.35593	41.8162	83.3124	81.7667	52.776	7.88404	90.3439	36.1825	17.8129
334.78	68.1348	89.5135	98.4727	75.3966	18.6877	33.3952	41.8164	8.40929	43.8527	84.5877	78.9427	52.9246	7.34063	89.9426	32.8735	22.0698
339.185	67.7414	89.521	99.9461	76.5343	14.6796	37.3649	45.0076	10.0695	45.2338	88.2142	71.4954	53.2582	7.25948	88.0141	36.5898	26.1119
343.59	68.6798	90.7529	98.052	77.7567	11.7113	38.2832	50.27	10.5429	45.4687	90.5395	67.829	51.5167	7.88447	96.2013	40.3652	27.5471
347.995	68.8785	85.8687	98.3535	79.1314	11.1537	40.3589	51.2501	11.7849	47.8944	99.3275	67.4813	46.0606	8.94729	97.6706	44.424	28.9666
352.4	71.7389	87.3881	99.6284	79.5872	11.385	40.3501	56.0632	12.8411	47.4049	94.5439	67.3603	46.6346	8.78852	91.5932	44.2356	30.5062
356.805	74.9823	82.8387	97.5469	79.9441	10.9891	40.8777	73.2017	14.2194	56.7473	92.8641	68.1292	44.9009	8.64306	89.7968	43.9127	32.8998
361.21	76.6841	83.7138	95.6472	83.0403	10.7026	41.4871	84.6302	15.0581	64.1352	92.7318	70.7349	43.8243	8.62163	90.2595	42.7221	34.2504
365.615	78.3549	87.0171	95.214	91.5342	10.1488	41.7602	92.1988	15.0856	63.8164	92.1321	67.2906	40.5072	8.6481	90.0085	44.1814	35.7324
370.02	74.4467	87.4183	90.0445	94.8903	9.77764	40.9935	92.2782	16.0329	64.4278	92.0359	68.0941	29.0975	9.62255	92.1796	41.8984	36.6607
374.425	65.3311	81.004	92.0927	95.6095	9.67125	40.5593	92.113	16.8675	66.0914	87.6175	78.0067	25.4156	9.66002	92.9147	42.5261	36.2577
378.83	66.4105	88.328	90.8114	78.8137	9.47076	38.7689	96.3056	17.3848	67.5541	82.6513	80.6611	25.3233	9.8138	91.4837	43.7412	36.2545
383.235	64.8448	84.9629	88.2459	74.919	10.7316	35.2824	97.9524	17.8437	69.8496	74.6233	79.6134	26.2444	9.96593	91.9207	50.382	33.2196
387.64	63.7118	85.1003	86.509	74.9495	10.9856	33.3501	96.8348	17.3885	69.0777	67.723	82.0792	25.0871	10.1221	92.6422	64.6239	32.7385
392.045	64.0093	80.9541	87.9464	79.4176	10.9997	31.6495	96.6921	16.8185	68.7161	66.6496	89.8947	26.068	10.0269	93.079	69.0858	32.8997
396.45	63.1465	84.9824	91.3709	95.0836	11.9784	31.6304	98.417	15.8397	67.0049	56.6088	93.9084	25.9314	8.51552	87.2505	69.9729	34.1683
400.855	60.7716	95.9903	84.193	97.7726	13.9497	28.8021	99.1138	15.6635	66.8833	53.8286	98.0317	26.7374	8.1167	87.7581	80.7164	35.065
405.26	56.884	97.6506	79.8861	99.4761	13.9968	25.5781	88.4695	15.2846	69.8064	66.636	99.7292	26.4601	8.353	94.8146	84.4271	33.2027
409.665	55.9823	98.6471	77.2554	99.6664	14.261	23.9527	77.1325	14.0313	63.7745	68.2093	94.6341	26.6591	8.69793	99.7831	86.8052	30.3158
414.07	59.0271	94.6416	75.9726	97.6482	14.2351	23.8212	61.5688	13.1939	63.2447	68.7646	90.6025	24.5691	9.12152	97.2359	88.2572	28.129
418.475	65.8443	96.9586	73.949	80.9413	14.1394	23.468	63.4437	12.4773	68.0797	64.5354	89.6429	24.0068	9.08332	88.2858	87.663	27.848
422.88	75.8526	96.0067	64.9569	79.3045	14.0989	21.9331	66.3416	10.8675	74.6249	62.2794	80.2814	25.8026	8.41589	83.5185	91.8558	28.2379
427.285	70.8915	92.2493	55.9776	79.3189	14.1919	22.072	58.2081	10.0036	99.76	63.8214	74.3851	22.858	8.3756	80.6387	92.3776	30.6976
431.69	77.8932	97.6462	53.1514	80.7147	13.855	22.6179	56.7087	8.51836	97.8651	64.3752	78.2309	21.619	8.11058	78.683	98.0722	31.825
436.095	85.1001	97.4801	53.5399	79.7854	13.0395	22.1112	54.0561	8.12628	95.8081	66.5681	75.4202	22.9767	7.73803	78.1951	91.6389	31.3283
440.5	96.4835	97.2885	49.3866	73.5169	12.6697	20.9872	50.7357	8.09147	95.8055	71.2018	67.0228	21.4496	7.10255	75.2176	85.8022	30.3331
