# Supplementary material for: Biomechanical Differences Among Collegiate Sprinters Developed Through Specialized and Diversified Training Pathways
Source: Sensors (Basel). 2026 Mar 18;26(6):1906. doi: 10.3390/s26061906 (PMC13030781; doi:10.3390/s26061906)
Supplement: Supplementary file 1 [file sensors-26-01906-s001.zip › emg data/输出结果/22/ranjiahao-Conversion_Phase EMG data_Literature Methods_normalized.xlsx]

## Sheet: 预激活阶段
Time_ms	L_股直肌	L_股外侧肌	L_股内侧肌	L_半腱肌	L_胫骨前肌	L_腓骨长肌	L_外侧腓肠肌	L_比目鱼肌	R_股直肌	R_股外侧肌	R_股内侧肌	R_半腱肌	R_胫骨前肌	R_腓骨长肌	R_外侧腓肠肌	R_比目鱼肌
0	6.08873	3.15133	7.48255	31.9541	7.18651	7.86085	4.70627	3.05825	3.49691	2.70445	1.72031	5.62999	3.81778	2.29118	2.83354	2.49626
1.495	6.07918	3.34549	7.46869	32.0437	6.39103	7.73588	4.67944	3.1381	3.51391	2.59322	1.7204	5.54721	3.81735	2.3083	2.84358	2.48731
2.99	6.11397	4.68684	7.47069	32.0929	6.00561	7.55672	5.08764	3.2873	3.55132	2.52159	1.71888	5.48844	3.81082	2.13915	2.84106	2.54382
4.485	6.20187	5.7536	7.51091	32.3619	5.93271	7.45088	5.10496	3.31066	3.54284	2.53635	1.71813	5.43401	3.80174	2.03049	2.83744	2.58421
5.98	6.23574	6.07973	7.72325	32.8229	5.711	7.32686	5.08356	3.35674	3.52241	2.53603	1.71963	5.41313	3.81056	1.98582	2.84632	2.63868
7.475	6.1744	6.09434	7.94092	34.591	5.562	7.1271	5.1083	3.36627	3.5115	2.50069	1.71231	5.40633	3.85397	1.93729	2.86808	2.61377
8.97	6.1898	6.11994	7.96408	39.5367	5.52233	7.0811	5.11054	3.37856	3.52019	2.39933	1.69998	5.40988	3.91461	1.79917	2.89362	2.49133
10.465	6.28944	6.16273	8.02309	42.4737	5.52086	7.17567	5.30255	3.37722	3.49305	2.37958	1.7165	5.39373	3.94594	1.8182	2.92304	2.44506
11.96	6.42269	6.22304	8.14337	45.5929	5.50012	7.24964	5.64303	3.37533	3.42257	2.37931	1.71331	5.37337	3.94663	2.27133	2.95703	2.4963
13.455	6.15413	6.33005	8.19812	49.9191	5.41602	7.33825	5.73414	3.38844	3.29059	2.37946	1.70767	5.37471	3.89494	2.62041	2.97094	2.62115
14.95	6.09595	6.44351	7.86147	59.0301	5.19403	7.39251	6.17422	3.41362	3.22913	2.37917	1.70312	5.37896	3.85614	2.96246	3.01137	2.76111
16.445	6.10358	6.48527	7.68479	60.6406	4.87179	7.40562	7.56762	3.44836	3.17251	2.37012	1.70381	5.37013	3.82076	3.57891	3.07602	2.95893
17.94	6.16454	6.46505	7.68249	62.5488	4.35895	7.39583	7.73225	3.51515	3.12341	2.42861	1.70901	5.28902	3.85666	3.58015	3.11111	2.92193
19.435	6.23658	6.42161	7.61322	62.7374	3.86631	7.40379	7.8062	3.63411	3.10229	2.48745	1.72295	5.0829	3.90168	3.57663	3.22187	2.93837
20.93	6.04491	6.28486	7.39807	62.8445	3.56391	7.40984	7.9816	3.62338	3.29913	2.55322	1.7375	4.89673	3.93662	3.55561	3.31804	2.95786
22.425	5.9662	6.17434	7.25051	62.835	3.33683	7.40417	8.00854	3.63481	3.36602	2.60868	1.73861	4.90516	3.92634	3.46266	3.39051	2.98803
23.92	5.95971	6.14441	7.28615	62.7933	3.20927	7.40944	8.02001	3.66419	3.31073	2.54158	1.73202	4.89564	3.84329	3.44589	3.4418	3.08332
25.415	5.73187	6.20815	7.35835	62.8075	3.21698	7.47933	8.01046	3.69408	3.23581	2.53487	1.72626	4.85827	3.69093	3.43313	3.4489	3.10608
26.91	5.3605	6.30641	7.31844	62.8187	3.39808	7.58916	7.98364	3.70404	3.16709	2.54879	1.68184	4.8341	3.46999	3.47743	3.40668	3.10819
28.405	5.03264	6.34982	7.09318	62.8181	3.46624	7.61925	7.98888	3.65167	3.13584	2.62905	1.65144	4.46948	3.29758	3.45221	3.38192	3.18757
29.9	4.92404	6.34421	6.94002	62.835	3.43878	7.60706	8.01771	3.6162	3.01957	2.7372	1.65808	3.9433	3.3477	3.45248	3.30628	3.20811
31.395	4.92768	6.34575	6.99028	62.9566	3.41208	7.59835	8.02251	3.56533	2.9416	2.7864	1.67546	3.40734	3.38831	3.45292	3.2495	3.23038
32.89	4.98283	6.3505	7.07896	63.7489	3.45082	7.58784	8.09277	3.53674	2.90149	2.71847	1.70265	3.02299	3.39213	3.4993	3.21684	3.23265
34.385	5.00948	6.3483	7.10458	65.5334	3.48175	7.58858	8.16064	3.5372	2.90075	2.71162	1.71675	2.98159	3.35428	3.52219	3.18558	3.23205
35.88	4.93234	6.32719	7.08523	66.5067	3.48387	7.58079	8.1978	3.57225	3.15632	2.76218	1.73338	2.98508	3.26845	3.51531	3.13904	3.25342
37.375	4.82597	6.30133	7.06934	66.1308	3.48891	7.57702	8.20707	3.60982	3.39807	2.79219	1.7521	2.96558	3.1012	3.54927	3.08135	3.15392
38.87	4.77154	6.29113	7.06359	66.7677	3.51709	7.60552	8.21025	3.65059	3.4213	2.7984	1.77039	2.92017	2.93741	3.58326	3.01413	3.09655
40.365	4.71716	6.28301	6.9773	65.0405	3.57127	7.60825	8.44626	3.73359	3.4345	2.80419	1.8215	2.82882	2.8699	3.62042	2.93387	3.06369
41.86	4.66075	6.25103	6.63964	63.5069	3.56846	7.49607	9.35204	3.70917	3.65383	2.79966	1.81146	2.66361	2.85298	3.65205	2.88403	3.12396
43.355	4.66604	6.22724	5.98716	63.0176	3.5304	7.29902	9.80129	3.71015	5.13785	2.87835	1.77241	2.54384	2.8507	3.69861	2.85468	3.21465
44.85	4.7031	6.21817	5.77465	63.3541	3.58828	7.32792	10.0587	3.73504	5.84455	3.85514	2.25987	2.47344	2.85114	3.75798	2.83975	3.18897
46.345	4.76753	6.21227	5.77523	63.8643	3.48093	6.79877	11.2666	3.70027	5.92003	4.69495	2.6772	2.50806	2.83802	3.80754	2.82909	3.18333
47.84	4.8573	6.20348	5.75271	64.6886	3.42862	5.63511	11.1839	3.66657	5.89395	5.01732	2.75957	2.66405	2.84349	3.83209	2.81322	3.33738
49.335	4.89988	6.10723	5.68271	64.6784	3.37007	5.10042	11.2744	3.2361	5.88943	5.03308	2.70943	2.92087	2.83595	3.83762	2.79291	3.4098
50.83	4.89374	6.04235	5.60157	65.6944	3.3949	4.83455	11.2585	3.07268	5.91053	5.07354	2.72266	3.12632	2.84212	4.05654	2.77602	3.47479
52.325	4.86079	5.79403	5.58933	68.7633	3.37699	4.79593	11.2105	3.70847	5.9236	5.24201	2.83134	3.19853	2.87157	4.51111	2.76777	3.53878
53.82	4.79923	4.61351	5.57548	70.5049	3.35941	4.80926	11.0473	5.09831	5.90905	5.44538	2.95477	3.18821	2.91808	4.59801	2.76492	3.59907
55.315	4.66887	3.44919	5.48654	72.4116	3.29925	4.77395	11.0499	5.5952	5.90804	5.59766	3.06602	3.17746	2.92932	4.59872	2.76712	3.57808
56.81	4.52507	3.04585	5.09158	77.1987	3.25248	4.69651	11.0532	5.60372	5.94682	5.64705	3.12058	3.23483	2.95711	4.59594	2.78384	3.53623
58.305	4.52006	3.02961	4.80973	76.6284	3.37321	4.71068	11.067	5.62425	5.99882	5.64274	3.12437	3.35601	3.05841	4.59962	2.76409	3.63311
59.8	4.45002	2.96273	4.77514	74.3681	3.69786	4.9616	11.167	5.71887	6.0306	5.64386	3.12263	3.54362	3.20675	4.60252	2.75589	3.80054
61.295	4.23988	2.86718	4.61241	72.9865	3.78884	4.80844	11.0364	6.08895	6.03812	5.65598	3.12116	3.80444	3.29791	4.65542	2.73113	4.20894
62.79	3.90751	2.71139	4.38568	71.5917	3.80111	4.55015	10.9006	6.50648	6.03582	5.67682	3.13546	4.10505	3.315	4.51187	2.69439	4.34338
64.285	3.73437	2.42782	4.25921	66.4567	3.9236	4.3921	10.9072	6.69121	6.03162	5.6788	3.15349	4.33238	3.314	4.3637	2.67913	4.55026
65.78	3.67887	2.14586	4.11811	60.6528	3.97765	4.43652	10.5174	6.70986	6.03717	5.66896	3.16195	4.55348	3.33431	3.94275	2.61897	5.15419
67.275	3.67572	2.02444	4.04362	58.9198	3.97896	4.46732	9.73	6.67927	6.0487	5.68084	3.16153	4.70738	3.35875	3.61907	2.54353	5.29798
68.77	3.53336	2.00905	4.03702	57.3898	3.973	4.46888	9.80076	6.66982	6.05971	5.68469	3.15717	4.79	3.45114	3.62507	2.56963	5.38673
70.265	3.29615	2.01771	3.94731	57.2444	3.99202	4.48427	9.98784	6.61765	6.02458	5.6919	3.14432	4.81604	3.64227	3.73573	2.64727	5.43452
71.76	3.11834	1.95074	3.67674	57.1664	4.03419	4.51301	10.3246	6.61152	5.88661	5.64545	3.11305	4.80329	3.70633	3.81753	2.71779	5.5305
73.255	3.03814	1.90448	3.28693	57.1636	4.04784	4.63766	10.3158	6.60953	5.83958	5.6046	3.09322	5.36638	3.71858	3.84338	2.64654	5.91555
74.75	3.09143	1.83029	2.98378	57.1705	4.04627	4.79211	10.3201	6.62947	5.83489	5.60024	3.09126	5.9785	3.72846	3.89181	2.61734	6.36161
76.245	3.15466	1.57544	2.85696	57.1779	3.99311	4.71253	10.3279	6.73205	5.8356	5.59486	3.09216	6.41415	3.81508	3.85654	2.64067	6.43425
77.74	3.20462	1.11444	2.83482	57.1892	3.82825	4.55076	10.3349	6.79259	5.82851	5.5944	3.09226	6.69987	3.89101	3.81342	2.71541	6.66674
79.235	3.21072	0.981658	2.82204	57.1874	3.76246	4.50267	10.3133	6.91011	5.81948	5.59659	3.0981	6.91785	3.94876	3.88701	2.82921	6.65225
80.73	3.20993	1.05875	2.77002	57.1658	3.77548	4.49844	10.3223	7.16087	5.81653	5.61195	3.10595	7.12573	4.18998	4.21623	2.95757	6.6529
82.225	3.23544	1.10668	2.62196	56.9682	3.77164	4.50223	10.347	7.27978	5.8157	5.61224	3.11327	7.36038	4.32412	4.34215	3.0751	6.66467
83.72	3.20755	1.11	2.36446	55.7836	3.76387	4.49472	10.3134	7.35732	5.81252	5.56426	3.10776	7.65252	4.33634	4.33798	3.12041	6.71247
85.215	3.17946	1.08937	2.13658	53.4485	3.78671	4.49674	10.3292	7.38146	5.72166	5.51285	3.09888	8.09328	4.39572	4.33425	3.15212	6.80326
86.71	3.14547	1.08994	1.99045	51.6529	3.97273	4.52099	10.2985	7.36752	5.46106	5.48229	3.08605	9.2959	4.43441	4.32952	3.4032	6.92099
88.205	3.10935	1.09527	1.90951	51.1455	4.40825	4.50811	10.276	7.35522	5.32755	5.48252	3.07775	10.7878	4.44822	4.30885	3.69414	7.02818
89.7	3.06738	1.10499	1.90287	49.4629	4.55026	4.48006	10.275	7.32956	5.27562	5.51483	3.07132	11.3171	4.5789	4.84965	3.80841	7.50299
91.195	3.07914	1.14361	1.95102	49.1348	5.08899	4.62229	9.939	7.28232	5.2328	5.56585	3.11738	11.4027	4.7319	5.44136	4.03602	7.54993
92.69	3.14485	1.19275	2.03398	49.3624	5.84258	4.91892	9.02399	7.2593	4.88081	5.6089	3.17635	11.7255	4.73373	5.49878	4.07773	7.67659
94.185	3.18718	1.26673	2.09609	49.5672	5.99231	5.50552	8.51228	7.25429	3.19691	5.49155	3.10307	11.7751	4.77206	5.48115	4.15121	7.69935
95.68	3.18438	1.30501	2.1185	48.9725	5.94737	5.43391	7.63844	7.25718	2.21581	4.74402	2.65768	11.898	4.86106	5.47501	4.2257	7.86268
97.175	3.09648	1.30344	2.1051	48.4307	6.29506	5.67508	6.16851	7.26959	2.11091	4.03751	2.30108	12.1804	4.85505	5.49198	4.31641	8.00844
98.67	2.95714	1.28545	2.07739	47.331	6.6774	6.48702	5.98041	7.27409	2.11319	3.79774	2.25699	12.2663	4.85172	5.49435	4.3723	7.94216
100.165	2.92925	1.32468	2.08266	46.9474	6.75037	6.98657	5.81628	7.28211	2.11812	3.87439	2.31221	12.2341	5.0212	5.50236	4.3912	7.91873
101.66	2.98206	1.38005	2.14896	44.877	6.75473	7.05688	5.81014	7.25233	2.03792	3.85303	2.32209	12.5954	5.2649	5.24832	4.42823	8.03061
103.155	3.05198	1.42976	2.25479	39.9158	6.75032	7.16157	5.80417	6.74784	1.95388	3.65769	2.28249	13.1559	5.39821	4.94984	4.46149	8.06492
104.65	3.1504	1.46627	2.3464	37.8495	6.78432	7.40513	5.77194	5.77347	1.95311	3.35438	2.21873	13.5135	5.37741	5.09868	4.47938	8.04052
106.145	3.23009	1.48211	2.37151	30.662	6.96505	7.48271	5.7536	5.50961	1.98111	3.1275	2.09279	13.594	5.37396	5.12164	4.47104	8.03603
107.64	3.27144	1.48507	2.36219	18.5544	7.00466	7.49416	5.76685	5.53676	2.03228	3.10404	2.03265	14.4672	5.33117	5.17801	4.45517	8.03693
109.135	3.50178	1.48368	2.3589	17.5845	7.00444	7.49045	5.7188	5.51204	1.9527	3.20254	2.05784	15.7987	5.27759	5.24059	4.4598	7.98073
110.63	3.88024	1.49931	2.35648	16.6089	6.8681	7.25828	5.59455	5.36286	1.86229	3.35011	2.16644	16.2703	5.33433	5.32402	4.45478	7.89446
112.125	3.92595	1.51945	2.33279	15.5637	6.96152	7.32171	5.63476	4.86448	1.85256	3.45248	2.32597	16.6658	5.51102	5.39615	4.46155	7.67668
113.62	3.90967	1.55435	2.28862	15.4146	7.17878	7.44396	5.62706	4.35108	1.93893	3.49689	2.44879	16.8593	5.66089	5.48336	4.46858	7.61873
115.115	3.87655	1.5642	2.27862	15.3968	7.27609	7.43187	5.53488	4.12805	2.0317	3.53823	2.48828	16.8206	5.91059	5.49713	4.46784	7.43469
116.61	3.86101	1.56427	2.32665	15.2697	8.22483	7.36882	5.40811	4.15683	2.13437	3.53957	2.48972	16.9003	6.16242	5.63848	4.47548	7.11008
118.105	3.92189	1.56075	2.39988	15.214	9.7278	7.37072	5.25115	4.28652	2.31915	3.51054	2.50336	17.1407	6.51425	6.0466	4.51096	6.99923
119.6	4.00851	1.56144	2.44519	15.2562	9.94198	7.37426	5.01808	4.30521	2.49615	3.52139	2.56359	17.2758	6.49762	6.24666	4.52983	6.96666
121.095	4.00296	1.57007	2.42586	15.2942	13.7043	7.51525	4.00645	4.36225	2.59782	3.55671	2.66551	17.552	6.64703	6.18238	4.50517	6.93819
122.59	4.00936	1.63131	2.40279	15.2873	14.8911	8.06613	3.25612	4.39853	2.62431	3.60617	2.75809	18.9919	7.01149	6.15904	4.54598	6.93754
124.085	4.00487	1.65633	2.38682	15.2314	15.1822	8.57673	3.22444	4.40969	2.64604	3.64234	2.83459	20.3844	7.0944	6.34738	4.63639	6.49901
125.58	3.9933	1.65782	2.36644	15.1777	18.3118	8.60355	3.2085	4.32344	2.65896	3.65411	2.88984	21.2092	7.47218	6.59834	4.69789	6.26413
127.075	3.93474	1.67335	2.35575	15.1479	20.7709	8.72567	3.18912	4.11757	2.81915	3.63663	2.91022	21.5121	7.55171	6.73541	4.86518	6.32718
128.57	3.9159	1.74425	2.35364	15.1025	21.7522	8.94517	3.15319	4.0264	3.06915	3.62906	2.92662	21.5157	7.5114	6.97011	4.91101	6.22086
130.065	3.99336	1.87086	2.39142	15.0396	21.8851	9.15602	3.13654	3.66427	3.26832	3.64309	2.99309	22.6879	7.44955	7.37033	4.82773	7.00597
131.56	4.04678	2.00842	2.43246	15.0042	21.8954	9.35783	3.07619	3.19163	3.39488	3.60869	3.12517	24.3343	7.29884	7.59044	4.9597	7.80245
133.055	4.07427	2.00206	2.44197	14.9866	21.9554	9.5585	2.97825	2.92654	3.45743	3.54995	3.20996	24.9125	7.29891	7.56536	5.10154	7.87175
134.55	4.04463	2.10257	2.43746	15.0988	22.7997	9.76764	2.84432	2.82207	3.48191	3.5266	3.29185	25.1798	7.43192	7.57861	5.10824	7.84215
136.045	3.99468	2.24096	2.42487	15.3357	23.1284	9.97539	2.68733	2.90823	3.48843	3.54285	3.41852	25.3144	7.66871	7.91191	5.0857	7.74245
137.54	3.93403	2.29433	2.42353	15.6715	23.7853	10.1833	2.62356	2.95592	3.48684	3.61672	3.50239	24.7329	8.03484	8.02181	4.84142	7.66644
139.035	3.91708	2.33284	2.50566	16.1606	23.7616	10.4513	2.59084	2.95223	3.49307	3.77535	3.53197	24.2453	8.47086	8.18464	4.69239	7.52026
140.53	3.9321	2.36411	2.66917	16.5235	23.8321	10.8881	2.58664	2.95178	4.85206	3.9536	3.99417	24.1513	8.70975	7.77875	4.6002	7.41983
142.025	3.95976	2.39516	2.81228	17.9872	23.8753	10.9045	2.56785	2.94987	6.5602	4.09233	4.78728	24.1158	8.9282	7.5417	4.44904	7.44966
143.52	3.97596	2.40491	2.91214	18.4544	23.8104	10.7192	2.53226	2.94123	6.59942	4.20193	5.03344	23.9776	8.97724	7.741	4.48479	7.27969
145.015	3.98662	2.37316	2.94668	17.7359	24.5946	10.4196	2.49938	2.94314	6.98286	4.18704	5.02861	23.9751	9.05171	7.9175	4.69478	7.23581
146.51	4.01935	2.36556	2.92482	17.9531	24.6535	10.4431	2.36976	2.91444	8.48134	4.27013	5.17595	23.8841	9.01725	7.88901	4.62705	7.01128
148.005	4.06351	2.49972	2.93079	16.6786	24.5882	10.2287	2.24742	2.88498	11.5783	4.31166	5.33362	23.7868	9.3335	7.89984	4.58922	6.99526
149.5	4.07466	2.77975	3.0039	16.3818	24.5621	9.82689	2.15635	2.87384	12.3727	4.26739	5.33825	23.7935	9.62814	7.89957	4.55545	6.99107

## Sheet: 缓冲阶段
Time_ms	L_股直肌	L_股外侧肌	L_股内侧肌	L_半腱肌	L_胫骨前肌	L_腓骨长肌	L_外侧腓肠肌	L_比目鱼肌	R_股直肌	R_股外侧肌	R_股内侧肌	R_半腱肌	R_胫骨前肌	R_腓骨长肌	R_外侧腓肠肌	R_比目鱼肌
0	4.09411	2.86392	3.0352	16.4086	24.7193	9.75225	2.1418	2.86364	12.7352	4.24057	5.33514	23.8092	9.77111	7.91076	4.6002	6.99483
0.3	4.10765	2.90821	3.05619	16.3912	24.8338	9.73578	2.14012	2.85544	13.1139	4.22577	5.33654	23.8132	10.0852	7.92101	4.64405	6.99067
0.6	4.12107	2.95262	3.07817	16.3503	24.9284	9.72489	2.13905	2.84737	13.4683	4.21528	5.33709	23.8122	10.4293	7.92885	4.69142	6.98159
0.9	4.13423	2.99726	3.10212	16.2622	24.9831	9.72515	2.13917	2.83954	13.7742	4.21342	5.33596	23.8013	10.8336	7.93187	4.74586	6.96266
1.2	4.14784	3.04713	3.12616	16.1409	25.009	9.73316	2.13958	2.83303	14.0016	4.22513	5.33213	23.7733	11.1589	7.93248	4.8069	6.93556
1.5	4.16167	3.09962	3.15026	16.003	25.0205	9.74504	2.14011	2.82718	14.1898	4.24361	5.32694	23.7369	11.4448	7.93188	4.87124	6.90439
1.8	4.18074	3.16324	3.16972	15.8624	25.0317	9.78124	2.14228	2.82317	14.312	4.27508	5.32561	23.678	11.632	7.93512	4.94701	6.86745
2.1	4.20459	3.22984	3.18653	15.7329	25.0568	9.83079	2.14563	2.81911	14.4184	4.30626	5.32834	23.6169	11.8409	7.94281	5.01973	6.83254
2.4	4.23798	3.30238	3.19803	15.6253	25.1095	9.90704	2.15134	2.81495	14.4932	4.33688	5.33922	23.5513	12.0928	7.95942	5.08634	6.8017
2.7	4.28537	3.37787	3.20381	15.5436	25.2128	9.9954	2.16049	2.80891	14.5387	4.36317	5.3587	23.488	12.487	7.98467	5.12545	6.78331
3	4.33977	3.45485	3.20673	15.4748	25.3414	10.0898	2.17135	2.80193	14.5694	4.38729	5.38247	23.4258	12.9522	8.01426	5.15079	6.77113
3.3	4.40571	3.53332	3.20296	15.4302	25.4704	10.1557	2.18729	2.79143	14.5781	4.40696	5.41983	23.3678	13.5401	8.03143	5.14764	6.77598
3.6	4.4693	3.61195	3.19835	15.3908	25.5758	10.2072	2.20349	2.78033	14.5857	4.42561	5.46387	23.3112	14.0813	8.03842	5.14466	6.7832
3.9	4.52817	3.6909	3.19208	15.3619	25.6339	10.2301	2.22022	2.76802	14.5913	4.44224	5.52126	23.2578	14.5291	8.02507	5.14205	6.79514
4.2	4.57537	3.76941	3.18819	15.3479	25.6629	10.2363	2.23259	2.75563	14.5999	4.45554	5.59295	23.21	14.8172	8.00194	5.14071	6.81036
4.5	4.61674	3.84771	3.18549	15.3413	25.6773	10.2343	2.24279	2.7432	14.61	4.46718	5.67178	23.1652	15.0255	7.97392	5.14002	6.82721
4.8	4.64068	3.9219	3.19469	15.3736	25.6796	10.2312	2.24518	2.73016	14.6205	4.47216	5.75657	23.1336	15.0676	7.95276	5.1395	6.8541
5.1	4.66107	3.99247	3.21052	15.4206	25.6792	10.2295	2.24676	2.71603	14.6281	4.47561	5.83602	23.1075	15.0959	7.93558	5.13978	6.88617
5.4	4.67436	4.05579	3.23963	15.4974	25.6732	10.2302	2.24671	2.69975	14.63	4.47596	5.9048	23.0924	15.0969	7.92638	5.14163	6.92857
5.7	4.68519	4.10617	3.28031	15.5798	25.6611	10.2269	2.24845	2.67987	14.6287	4.47661	5.95515	23.0864	15.1127	7.92374	5.14627	6.98124
6	4.69479	4.15007	3.32678	15.665	25.6459	10.2216	2.25107	2.65819	14.6257	4.47741	5.9963	23.085	15.1358	7.92437	5.1523	7.03903
6.3	4.7044	4.16878	3.37675	15.705	25.6483	10.2184	2.25593	2.63302	14.6235	4.4814	6.01089	23.0796	15.1379	7.92616	5.16177	7.10381
6.6	4.71273	4.18131	3.4246	15.7312	25.6644	10.2191	2.26031	2.60855	14.6218	4.48496	6.02074	23.0628	15.1625	7.92806	5.17217	7.1656
6.9	4.71851	4.18148	3.46816	15.7296	25.708	10.2277	2.26374	2.58548	14.6213	4.48766	6.02113	23.0233	15.232	7.93016	5.18442	7.2214
7.2	4.71498	4.19244	3.50759	15.7289	25.7611	10.2385	2.26438	2.56639	14.6221	4.48595	6.02605	22.9467	15.4936	7.96698	5.19918	7.25971
7.5	4.70679	4.20879	3.54494	15.7285	25.819	10.2505	2.26363	2.5493	14.6236	4.48204	6.03324	22.8516	15.8514	8.02115	5.21519	7.28927
7.8	4.69052	4.29778	3.57877	15.7374	25.853	10.2546	2.25522	2.5386	14.6233	4.47344	6.06294	22.7014	16.4236	8.15457	5.23559	7.29234
8.1	4.6756	4.41708	3.61056	15.7453	25.8759	10.2545	2.24269	2.53013	14.6221	4.46489	6.1005	22.5379	16.9508	8.296	5.25723	7.29443
8.4	4.66338	4.59701	3.63826	15.7512	25.8766	10.2461	2.22193	2.52609	14.6189	4.45643	6.15379	22.3478	17.3882	8.45346	5.2814	7.29456
8.7	4.64959	4.80405	3.65713	15.7549	25.8979	10.2324	2.19313	2.52744	14.6349	4.45055	6.22154	22.1482	17.6198	8.59399	5.30769	7.30253
9	4.63501	5.02465	3.67158	15.7573	25.9294	10.2162	2.16029	2.5315	14.6605	4.44596	6.29653	21.9438	17.7486	8.72605	5.33506	7.3144
9.3	4.59774	5.23101	3.67333	15.7612	26.0713	10.2029	2.12389	2.54398	14.7321	4.45289	6.39982	21.7648	17.7445	8.82012	5.36554	7.32662
9.6	4.55288	5.42802	3.67515	15.7681	26.2292	10.1924	2.08919	2.55821	14.8034	4.46887	6.515	21.6046	17.7687	8.89968	5.39689	7.33569
9.9	4.49281	5.60633	3.67711	15.781	26.4193	10.1875	2.0579	2.57595	14.8742	4.50297	6.65395	21.4821	17.8494	8.95024	5.42998	7.33848
10.2	4.44657	5.77012	3.68648	15.8034	26.564	10.1864	2.03202	2.59328	14.9275	4.56359	6.80967	21.3933	17.9507	8.97373	5.46415	7.33669
10.5	4.40724	5.92665	3.69956	15.8306	26.686	10.187	2.00884	2.6104	14.9719	4.63747	6.97378	21.3214	18.0623	8.98367	5.49886	7.33261
10.8	4.4032	6.05959	3.72459	15.8682	26.722	10.1883	1.99222	2.62299	15.0127	4.74177	7.1329	21.2704	18.0881	8.97307	5.53453	7.32933
11.1	4.40529	6.18108	3.75261	15.9072	26.7453	10.189	1.97623	2.6345	15.0638	4.84535	7.28162	21.2178	18.0994	8.96081	5.57043	7.32885
11.4	4.41967	6.27968	3.7866	15.9487	26.7428	10.1884	1.96153	2.64389	15.1354	4.94752	7.40957	21.1617	18.0817	8.94524	5.60675	7.334
11.7	4.44415	6.35245	3.82527	15.99	26.7518	10.1852	1.94488	2.6539	15.2429	5.02307	7.51407	21.0941	18.0661	8.92797	5.64267	7.34429
12	4.47368	6.41229	3.8663	16.0313	26.7667	10.1808	1.92726	2.66424	15.3682	5.08532	7.60683	21.0209	18.0517	8.90984	5.6784	7.35714
12.3	4.51887	6.44148	3.91413	16.0705	26.8114	10.168	1.91173	2.67825	15.5319	5.09406	7.67574	20.9385	18.044	8.89391	5.71192	7.37282
12.6	4.56536	6.46488	3.96419	16.1093	26.852	10.1519	1.90049	2.69289	15.6954	5.09579	7.73973	20.8595	18.0462	8.88312	5.74478	7.38901
12.9	4.61447	6.47667	4.01869	16.1472	26.8841	10.1292	1.89786	2.70881	15.8584	5.08352	7.79388	20.7875	18.0685	8.88261	5.77634	7.40623
13.2	4.662	6.48366	4.07621	16.1827	26.9118	10.1087	1.90167	2.72245	15.9983	5.09043	7.83564	20.7314	18.0861	8.90412	5.80732	7.42372
13.5	4.70874	6.48823	4.13525	16.2172	26.9374	10.0893	1.90869	2.73495	16.1267	5.10692	7.87119	20.6831	18.1015	8.93664	5.83801	7.44135
13.8	4.74912	6.49093	4.19363	16.2447	27.0515	10.0919	1.91948	2.74081	16.2054	5.16268	7.8808	20.6588	18.09	9.00494	5.86545	7.45337
14.1	4.78943	6.4935	4.24993	16.2698	27.2551	10.102	1.93109	2.74495	16.2698	5.22149	7.88551	20.64	18.0834	9.07988	5.89067	7.4616
14.4	4.82957	6.4958	4.30206	16.2903	27.6375	10.127	1.94437	2.74563	16.3055	5.28637	7.88042	20.6322	18.0867	9.1681	5.91144	7.46226
14.7	4.87212	6.49755	4.34792	16.3073	28.2259	10.1567	1.95594	2.7446	16.324	5.33677	7.88248	20.6292	18.0907	9.26765	5.92998	7.45729
15	4.91588	6.49903	4.39065	16.3226	28.9172	10.1888	1.96665	2.7427	16.3339	5.37995	7.88813	20.6288	18.0951	9.37286	5.9474	7.44952
15.3	4.94704	6.49942	4.42211	16.3327	29.6183	10.2145	1.9676	2.73983	16.3325	5.39252	7.9189	20.6272	18.0773	9.52231	5.96726	7.43751
15.6	4.97437	6.49957	4.44943	16.3404	30.2382	10.2352	1.96408	2.73747	16.3319	5.39998	7.95727	20.6233	18.0786	9.70123	5.98536	7.4234
15.9	4.99406	6.49921	4.46847	16.3433	30.6954	10.2457	1.95161	2.73614	16.3328	5.39724	8.01081	20.6149	18.1184	9.93906	5.99996	7.40507
16.2	5.01417	6.49896	4.48099	16.342	31.024	10.2492	1.9341	2.73668	16.3485	5.40609	8.07369	20.5995	18.3072	10.2514	6.00436	7.38179
16.5	5.03447	6.49876	4.49025	16.3387	31.2882	10.249	1.91407	2.73816	16.3717	5.42072	8.14125	20.5806	18.5705	10.6009	6.00366	7.35604
16.8	5.05308	6.49995	4.49555	16.3327	31.4721	10.2571	1.89749	2.73437	16.4372	5.49336	8.2162	20.5486	19.1272	11.0365	6.02354	7.33461
17.1	5.06757	6.50191	4.50058	16.3264	31.6326	10.2678	1.88428	2.72509	16.5156	5.5936	8.29265	20.5125	19.723	11.4816	6.05633	7.31821
17.4	5.07385	6.50541	4.50508	16.3192	31.7463	10.2837	1.87779	2.70485	16.6193	5.74902	8.3721	20.468	20.3971	11.9454	6.11497	7.31189
17.7	5.07008	6.51008	4.50809	16.3109	31.7803	10.2927	1.87537	2.67505	16.7237	5.9374	8.45142	20.4199	20.9703	12.3866	6.17327	7.31164
18	5.06128	6.51534	4.51034	16.3021	31.7743	10.2981	1.87497	2.64046	16.8284	6.14226	8.53068	20.37	21.4931	12.8164	6.23141	7.31441
18.3	5.04402	6.52082	4.50799	16.2924	31.7554	10.2966	1.87169	2.60555	16.9008	6.31279	8.60024	20.3244	21.7682	13.1661	6.27202	7.31482
18.6	5.02615	6.52632	4.50475	16.2828	31.7944	10.297	1.86745	2.57382	16.9621	6.45267	8.66412	20.2819	21.9906	13.4838	6.30932	7.31561
18.9	5.00703	6.53183	4.49975	16.2732	31.9493	10.3012	1.86129	2.54845	17.0017	6.53126	8.7166	20.2455	22.1076	13.7379	6.34001	7.31714
19.2	4.99183	6.53841	4.49575	16.2629	32.1734	10.3061	1.85759	2.52851	17.0313	6.55954	8.75781	20.2148	22.1857	13.9337	6.36472	7.33203
19.5	4.97859	6.54553	4.49226	16.2522	32.4322	10.3114	1.85513	2.51129	17.056	6.56265	8.79337	20.1871	22.2445	14.1004	6.38643	7.3536
19.8	4.97781	6.55554	4.4909	16.2386	32.6195	10.3105	1.85751	2.49753	17.0824	6.56241	8.81528	20.1658	22.2757	14.19	6.39385	7.40639
20.1	4.98236	6.56631	4.4899	16.2243	32.7353	10.3065	1.85987	2.48473	17.1139	6.58477	8.83333	20.1449	22.2972	14.258	6.39684	7.46743
20.4	4.9976	6.57858	4.48961	16.2085	32.7077	10.2963	1.86218	2.47387	17.1557	6.65236	8.84366	20.125	22.2993	14.2826	6.39098	7.54494
20.7	5.02433	6.59106	4.49091	16.1944	32.5007	10.2816	1.86456	2.46566	17.2162	6.77056	8.84811	20.0974	22.2896	14.2913	6.37982	7.63041
21	5.0568	6.60364	4.493	16.181	32.204	10.2646	1.86697	2.45878	17.2859	6.91408	8.84961	20.066	22.274	14.2921	6.36601	7.71985
21.3	5.10316	6.61526	4.49764	16.1728	31.8632	10.2578	1.87321	2.4546	17.3876	7.07866	8.84711	19.9917	22.2586	14.3436	6.34775	7.81549
21.6	5.15103	6.62657	4.50215	16.1659	31.6244	10.2581	1.87945	2.45055	17.4968	7.23344	8.84526	19.8868	22.2431	14.4273	6.32878	7.9145
21.9	5.20195	6.63728	4.50641	16.1615	31.5895	10.2729	1.88572	2.44673	17.621	7.36859	8.84469	19.7206	22.2273	14.5755	6.30838	8.02026
22.2	5.24567	6.64728	4.50964	16.1581	31.7248	10.2905	1.88746	2.44196	17.7451	7.47676	8.85392	19.4787	22.2062	14.7705	6.28815	8.13421
22.5	5.28579	6.65692	4.51237	16.1551	31.9453	10.3096	1.88694	2.4367	17.8692	7.57144	8.86805	19.199	22.1823	14.9891	6.26801	8.25224
22.8	5.30529	6.66465	4.5151	16.1528	32.15	10.309	1.87841	2.42851	17.9601	7.63235	8.92864	18.8459	22.1593	15.234	6.24887	8.36858
23.1	5.31946	6.67163	4.51797	16.1506	32.3343	10.3064	1.86953	2.41939	18.0337	7.68352	9.02037	18.4869	22.1395	15.4846	6.22964	8.47657
23.4	5.32297	6.6771	4.52114	16.149	32.4779	10.2999	1.85993	2.4084	18.0728	7.71521	9.17435	18.1162	22.126	15.7468	6.2102	8.56787
23.7	5.31972	6.68144	4.52312	16.1478	32.6269	10.3208	1.8557	2.39793	18.092	7.73194	9.4048	17.7501	22.1281	16.0311	6.19116	8.63512
24	5.3131	6.68522	4.5245	16.1468	32.7787	10.3553	1.85414	2.38772	18.1012	7.7412	9.67348	17.3864	22.1379	16.3265	6.1723	8.69035
24.3	5.30175	6.6877	4.52281	16.1468	32.8989	10.4324	1.86051	2.38366	18.1098	7.74041	10.0169	17.0395	22.1946	16.6616	6.15715	8.71151
24.6	5.30602	6.68976	4.52057	16.1472	32.9452	10.5059	1.86628	2.38265	18.1338	7.73922	10.3596	16.7042	22.2483	17.0028	6.14237	8.72365
24.9	5.34152	6.69099	4.5172	16.1483	32.8435	10.5723	1.87085	2.38772	18.1885	7.73721	10.7009	16.3919	22.2957	17.3563	6.12834	8.71773
25.2	5.44602	6.69154	4.51374	16.147	32.5961	10.6092	1.86886	2.39967	18.3509	7.73567	10.9964	16.1132	22.3002	17.6884	6.11065	8.70423
25.5	5.58502	6.69175	4.51025	16.1445	32.2758	10.6312	1.86359	2.41505	18.5671	7.73436	11.269	15.8513	22.2832	18.0098	6.09113	8.68693
25.8	5.72136	6.6917	4.50698	16.1382	31.9004	10.6226	1.85097	2.44399	18.9965	7.73384	11.4385	15.6402	22.2415	18.237	6.07399	8.67333
26.1	5.82347	6.69164	4.50391	16.1341	31.5195	10.6164	1.8386	2.4789	19.437	7.73398	11.5747	15.4443	22.2116	18.422	6.06356	8.66094
26.4	5.85714	6.6916	4.50126	16.1341	31.1276	10.6152	1.82669	2.52573	19.8997	7.73542	11.6445	15.2788	22.2054	18.5226	6.06656	8.65095
26.7	5.86782	6.69117	4.49998	16.126	30.791	10.6092	1.8184	2.58505	20.2335	7.74063	11.6728	15.143	22.2223	18.5631	6.0562	8.64044
27	5.867	6.69055	4.4994	16.1139	30.482	10.6009	1.8119	2.65061	20.5028	7.74772	11.6803	15.0219	22.2507	18.5736	6.03916	8.62966
27.3	5.88672	6.68916	4.5031	16.081	30.2598	10.5665	1.81457	2.73011	20.5838	7.77446	11.6905	14.9438	22.2747	18.571	5.9744	8.62834
27.6	5.91428	6.68754	4.50856	16.0499	30.0464	10.5322	1.81938	2.81101	20.6442	7.81805	11.7288	14.8797	22.2919	18.5722	5.91528	8.64197
27.9	5.95751	6.68545	4.51754	16.0224	29.8508	10.4982	1.82849	2.89473	20.6633	7.89538	11.8233	14.8438	22.2955	18.5807	5.86744	8.68553
28.2	6.0539	6.6827	4.52829	16.003	29.7702	10.4698	1.83524	2.97376	20.6826	8.01688	12.0151	14.8314	22.3032	18.5761	5.84735	8.77326
28.5	6.17687	6.67963	4.53992	15.9876	29.7472	10.4441	1.8408	3.05045	20.7021	8.16046	12.2556	14.8309	22.313	18.565	5.84115	8.88307
28.8	6.49209	6.67513	4.5504	15.9771	30.0028	10.415	1.84033	3.11276	20.7284	8.32891	12.627	14.8129	22.3822	18.5352	5.8427	9.01571
29.1	6.8356	6.67013	4.56025	15.9669	30.3372	10.383	1.83968	3.17006	20.7478	8.48661	13.0151	14.7506	22.4549	18.5068	5.8427	9.13498
29.4	7.23573	6.66411	4.56887	15.9574	30.8292	10.3455	1.83867	3.21731	20.7532	8.62283	13.4364	14.5995	22.5345	18.4809	5.83961	9.22752
29.7	7.48994	6.65735	4.57681	15.949	31.4174	10.3082	1.84454	3.25658	20.7553	8.72212	13.8452	14.2975	22.5745	18.4552	5.83911	9.26954
30	7.6712	6.65021	4.58441	15.9413	32.0537	10.271	1.85385	3.29186	20.7559	8.80294	14.2476	13.9199	22.5947	18.4298	5.83991	9.28628

## Sheet: 推蹬阶段
Time_ms	L_股直肌	L_股外侧肌	L_股内侧肌	L_半腱肌	L_胫骨前肌	L_腓骨长肌	L_外侧腓肠肌	L_比目鱼肌	R_股直肌	R_股外侧肌	R_股内侧肌	R_半腱肌	R_胫骨前肌	R_腓骨长肌	R_外侧腓肠肌	R_比目鱼肌
0	7.67174	6.63709	4.59362	15.9312	33.0009	10.2171	1.88161	3.33416	20.9944	8.8463	14.8569	12.9284	22.5953	18.3728	5.85162	9.157
3.64	7.71245	6.62887	4.56133	15.7728	33.4411	10.0266	2.07048	3.3652	25.382	10.0767	17.4326	6.60488	22.775	18.2631	5.60303	8.40947
7.28	7.72253	6.76243	5.53088	15.1594	34.7107	10.1925	2.08016	3.23128	25.6244	10.8619	17.4868	4.31562	23.1555	18.1029	5.59792	8.5955
10.92	7.81345	6.75419	6.76989	13.559	34.6761	9.27777	2.07283	3.67855	25.5252	11.1552	17.7256	3.71113	23.0573	18.0158	5.80251	8.40287
14.56	8.11018	6.81985	6.8149	8.98181	37.7853	9.31434	2.05061	3.96161	25.5928	11.4279	18.0468	3.49418	24.4211	18.0148	5.83209	8.56074
18.2	10.2809	6.94305	7.46246	7.95325	39.419	9.4912	2.57158	3.99432	23.9812	14.4885	21.574	3.10025	24.4511	18.3652	5.79309	8.51063
21.84	10.3501	8.92325	9.29069	7.89765	39.4732	9.58506	2.65461	4.00964	23.1673	15.2543	22.426	2.37748	24.2969	18.4446	5.41099	8.50528
25.48	10.1949	10.0478	9.74584	7.32353	40.3015	9.88567	3.21267	4.22588	23.2357	15.5687	22.6345	2.13848	28.5432	18.6385	5.34011	8.32242
29.12	10.3425	10.0296	9.87084	6.7119	41.6721	10.3144	3.72161	5.20967	23.7426	18.2303	25.0731	2.01437	29.1115	19.1781	5.3179	8.16774
32.76	10.234	11.2162	11.1071	5.71124	42.6617	11.2755	4.52172	5.6695	27.6665	22.7072	25.7713	1.84329	32.1979	34.7585	5.06541	8.96334
36.4	10.0477	11.3434	12.1167	5.01219	40.0797	11.5006	5.66603	9.55614	32.1634	24.8511	27.1093	1.93431	32.9187	38.2063	5.02449	23.2617
40.04	10.0277	12.5173	12.5718	5.05607	39.4198	11.9258	6.54556	18.1627	32.7746	25.7319	29.7877	1.88139	32.0002	46.4149	6.45605	37.2462
43.68	9.91353	12.6382	12.6714	4.97556	40.5293	11.4999	7.27384	22.3352	34.9598	28.3559	34.2243	1.84432	35.7976	47.6817	8.45259	45.2844
47.32	10.0727	12.807	12.8923	5.28146	44.5763	11.0487	16.2153	26.4194	34.4165	33.6698	33.5376	1.72652	36.0091	46.9161	8.63502	53.0747
50.96	12.1414	13.6782	13.6402	5.87472	47.0453	11.1647	20.377	28.1392	33.9014	35.4081	35.3807	1.57878	36.7748	46.9328	9.58097	53.9465
54.6	14.5844	14.3468	14.7385	6.34034	47.3296	11.0033	20.5795	30.383	33.9679	35.8605	38.7351	1.72742	37.7783	47.7851	9.77474	53.9817
58.24	14.7897	15.8893	18.9573	6.77676	45.8013	10.6737	21.8943	31.6699	35.1782	36.5557	38.9405	1.99572	40.8053	51.0051	9.82625	54.408
61.88	14.8135	16.1829	23.0056	8.01785	48.2353	11.058	23.5925	36.4665	35.1406	37.5293	39.0938	2.34524	42.6411	51.2521	10.4377	55.8814
65.52	14.7617	18.336	23.074	8.38384	51.6374	12.8265	24.4948	46.8289	35.0046	38.0558	39.0263	2.45417	43.3791	51.2157	10.6631	56.429
69.16	13.6387	19.3012	22.8096	8.15409	52.0101	14.5265	24.9014	49.2506	34.9747	37.2986	37.4897	2.87902	48.4852	51.2815	10.6637	56.447
72.8	16.951	18.5924	22.6648	8.09725	52.7457	15.0999	25.0955	50.419	34.6502	37.0637	40.802	5.14439	47.9784	52.0415	10.7377	56.5095
76.44	18.0887	17.9445	22.9137	8.42923	53.1777	14.5412	25.0244	50.7312	34.5832	37.1443	43.6869	5.38292	44.7577	52.0368	10.669	56.5979
80.08	21.2163	18.2021	23.942	8.47043	56.1709	15.1308	25.0273	51.4608	36.2279	35.6601	43.2718	6.58424	43.3093	51.7	10.7856	56.6843
83.72	24.1925	19.1807	27.1026	8.42757	57.713	14.7992	25.3597	52.2297	34.2373	33.3861	42.9258	7.10871	51.9548	42.5905	10.7554	56.5627
87.36	30.6035	21.1231	26.9015	8.37906	63.4051	14.5711	25.7732	52.0944	34.0131	31.4744	42.6072	7.11876	59.3524	37.5364	10.7195	51.4809
91	40.2461	21.6206	27.7084	8.34643	64.2017	15.3404	25.6304	49.7827	42.4543	30.6246	41.0678	7.27403	68.2983	27.4933	10.067	40.5895
94.64	42.3907	23.4306	33.7744	8.65483	63.688	16.1887	25.2626	48.3521	51.3717	28.2401	38.6552	7.31607	68.5801	30.4596	9.21264	33.9204
98.28	43.6003	24.2563	34.6107	8.5986	67.7002	20.3798	20.102	46.6364	51.1082	24.0839	38.8864	7.31617	82.1446	33.3168	9.26442	20.1755
101.92	43.2278	24.1007	35.2276	8.15026	66.9462	20.992	17.2904	46.1738	50.8538	25.2027	36.0937	7.32499	90.7849	35.2139	8.62686	19.2186
105.56	45.9478	24.4509	36.0431	8.69135	69.4446	21.1606	17.5066	44.7308	49.0685	26.6929	35.8511	7.30374	92.7304	35.9499	8.95977	19.1162
109.2	49.8128	24.7133	32.9901	9.07053	75.2146	22.171	15.9351	43.8839	51.0902	25.6492	38.742	7.24647	98.0878	34.011	9.20375	17.6278
112.84	52.214	24.8713	33.8876	7.8043	83.0188	22.4577	13.5032	40.4039	51.4413	24.449	39.0043	7.10887	98.1537	35.2492	8.53841	12.5783
116.48	54.5363	24.1166	33.9595	7.79955	83.969	21.901	12.0845	26.7325	54.1832	23.8596	39.085	7.12271	99.0608	38.8128	8.17893	10.7163
120.12	54.7087	24.0694	34.2076	9.05199	91.2748	20.8668	11.7523	22.9818	54.3607	24.4387	40.1432	6.91801	97.6564	45.8052	8.29878	11.3609
123.76	54.0639	24.063	34.0451	9.19585	90.8473	20.4804	11.6443	20.6079	54.4447	25.091	36.9312	5.46052	98.3801	47.9236	8.40396	11.6031
127.4	53.9788	24.1253	33.8416	9.15987	90.7912	20.2582	11.6332	20.056	54.5345	25.2289	38.3898	5.28208	99.1521	48.0303	8.58213	12.3226
131.04	53.2583	24.5651	32.9623	9.63575	88.3437	19.6033	11.5	17.8109	53.0537	25.1759	41.6613	3.58385	99.2465	48.71	8.53726	11.8102
134.68	52.0846	23.0197	31.4258	10.2045	85.4094	19.6183	10.195	15.3343	53.7851	25.9084	44.4326	3.36448	92.3315	49.1981	8.66985	11.4926
138.32	48.7038	21.9907	31.6093	10.2871	81.943	22.6074	9.11367	13.3828	51.0815	27.6991	44.5954	3.95484	88.8237	49.3005	8.71963	11.2807
141.96	40.2447	20.356	30.1865	10.7449	81.0335	24.0863	9.32495	13.2119	43.3184	28.9349	49.8889	3.76635	82.0682	49.4062	8.66771	12.4419
145.6	38.928	18.7032	23.5569	10.8135	80.2536	25.2916	9.74306	13.2717	37.3406	32.1323	52.0575	3.84065	80.3716	45.9065	9.00882	30.5446
149.24	37.5153	17.4169	23.0422	12.2614	74.6261	23.9643	9.86331	11.612	38.2766	30.682	54.2254	4.76342	63.0926	44.9375	9.68255	40.0749
152.88	36.7802	17.0749	21.0631	13.067	71.5182	24.3205	9.23595	10.3518	38.7477	36.5575	54.2598	4.96665	53.4534	45.3935	11.0816	40.7711
156.52	31.9913	15.8137	19.5206	15.5391	69.2123	25.0043	8.29329	10.2441	42.2802	36.9782	52.4224	5.06392	44.8222	43.6155	11.1798	41.3085
160.16	26.4171	13.8248	19.455	15.1616	60.1578	24.3051	7.67158	9.78499	45.138	38.5531	49.9985	5.12411	33.5282	41.5066	10.9682	41.9405
163.8	20.9164	13.2914	15.3693	15.1608	48.1324	24.6139	8.07945	10.4814	44.793	39.344	49.6981	5.38479	30.9003	39.8303	13.4515	42.2089
167.44	17.4775	11.6269	18.0774	14.9511	41.7762	26.2842	8.05715	10.744	46.2809	40.4961	50.8131	5.49565	23.6603	35.9268	14.7336	42.2785
171.08	17.3917	11.1115	20.302	14.1587	34.4638	26.1986	7.4304	10.7575	48.3618	40.3693	50.0509	5.52545	24.1114	26.3817	15.1169	42.404
174.72	16.2619	11.4518	21.3115	14.0648	40.7335	26.3379	7.24689	10.6881	48.5255	40.6145	49.6462	5.60914	32.7328	23.435	15.2111	42.8897
178.36	15.5298	12.9826	30.7825	14.5359	63.3619	27.4353	7.30684	10.3192	48.4975	41.226	45.036	5.85099	46.4111	23.2001	15.1632	42.8021
182	14.2043	11.1843	34.4736	14.3772	84.3653	27.4692	7.24416	10.1706	48.7074	41.7103	46.637	5.93954	48.3376	23.2432	15.1914	42.8946
185.64	14.3011	10.9965	36.3305	14.0711	84.6352	27.3492	7.52233	10.041	47.4045	41.9316	45.3443	5.45037	48.5117	24.2144	15.318	42.8797
189.28	14.9681	16.454	36.4493	14.0577	86.01	24.9163	7.28795	10.0515	46.6088	41.6311	44.6667	5.10344	48.8014	24.5143	15.9099	42.9028
192.92	15.0362	22.8745	38.2097	14.0411	86.1188	22.3769	7.47755	9.39103	45.1115	40.6091	40.0695	5.12517	49.0053	28.9575	15.6931	42.689
196.56	15.025	27.1764	38.2463	13.937	86.222	20.9723	9.11569	8.89211	43.9958	38.2478	39.2896	5.12065	49.0775	35.8671	15.3753	28.5954
200.2	15.1292	27.6776	39.2724	12.6884	86.2537	18.7763	16.0996	9.38205	48.8425	36.7891	37.8165	4.33795	49.0899	40.3751	15.1111	20.0048
203.84	15.7644	29.1659	45.422	11.1042	86.605	25.9465	19.1485	10.0989	56.4325	31.4199	38.9478	4.19183	49.0607	39.2786	15.3969	19.5293
207.48	16.4997	31.7352	45.5766	8.93858	86.8781	34.7764	29.4637	13.0081	62.2127	30.9496	39.055	4.15349	49.0512	43.5169	20.5826	25.8153
211.12	20.5954	36.2834	50.3743	8.90479	87.2695	42.7048	32.3065	19.7869	66.0865	34.5396	50.2019	4.02464	49.0438	49.5742	36.5919	24.7988
214.76	24.4245	37.4386	60.0082	9.03779	87.2653	45.18	36.5592	21.4768	75.0439	34.9375	54.7482	3.75402	49.0785	51.3197	36.67	26.5524
218.4	32.2423	39.6952	60.9664	12.6177	86.7655	50.1947	36.9261	22.9643	82.3658	47.1816	61.6442	3.69692	48.4297	65.8334	37.0044	34.6602
222.04	37.599	44.0012	63.1392	14.5635	81.9299	64.9811	46.6146	25.6345	85.4337	52.2691	75.6854	3.61665	47.4417	67.2375	37.0336	40.2082
225.68	44.2097	45.3314	65.8938	14.5221	77.1042	69.7399	52.6131	26.2706	87.4683	51.9642	85.0333	3.55668	39.5681	71.8423	42.9847	46.9349
229.32	60.2629	46.3121	65.3022	15.886	48.1457	71.4629	58.5603	27.2283	88.4133	52.436	88.3424	3.22288	18.6857	75.1806	44.5157	51.0342
232.96	63.8148	52.3318	64.6815	16.2125	25.2757	79.6052	62.9947	28.9109	88.4251	56.6877	86.9887	3.23774	14.4723	75.377	49.7061	52.0882
236.6	67.1872	52.4529	65.3837	21.3481	24.3543	85.3828	64.2317	30.9838	88.3022	57.5415	87.3595	4.24324	13.7999	77.0969	50.8359	56.6106
240.24	69.2046	51.4012	65.3992	24.1259	19.587	87.7783	65.4142	33.1599	88.2918	61.4989	87.3522	4.26761	11.8232	80.809	51.7963	58.2666
243.88	73.3792	48.8514	66.1682	24.7769	19.3834	88.6213	68.793	34.6811	88.2533	68.698	86.8875	4.16904	9.33777	82.0022	52.8352	66.7816
247.52	79.2968	52.6004	72.3091	25.2245	19.1532	91.5478	69.0032	35.8664	86.953	71.146	88.3131	4.41679	8.26164	81.4478	53.4446	73.8875
251.16	84.7769	55.4215	77.3279	25.3329	18.7238	92.9876	69.2612	38.0292	83.9528	72.7673	89.3376	4.97682	8.07703	90.4	55.2443	88.8232
254.8	86.2775	57.8881	78.7571	25.4566	16.9279	93.1327	73.2152	38.3708	76.8524	76.6678	95.2543	5.26579	8.00955	93.557	55.2509	96.2039
258.44	88.0628	56.5843	82.1076	25.1846	17.3343	94.7389	70.3481	40.0848	75.2987	83.6257	96.0412	5.47808	8.24407	93.5625	55.1948	95.586
262.08	87.0072	55.6851	82.2421	25.6842	15.6088	98.1693	71.182	41.2461	81.7326	88.801	91.0654	5.57656	8.64627	92.2213	46.5691	97.7771
265.72	85.4856	55.1961	79.6391	25.902	16.8922	97.6908	71.5702	42.1803	74.9504	93.5756	90.9441	5.51956	8.44756	98.3755	47.1356	99.6587
269.36	82.5862	55.9468	79.254	24.4028	17.3213	99.2207	76.4884	42.8021	68.4588	95.904	88.896	11.0941	8.15781	93.0175	51.5957	97.8174
273	81.8416	55.1508	78.0843	23.8134	17.6197	91.8308	71.3426	44.7913	94.4543	98.44	87.7271	11.2993	8.03628	93.6215	52.7492	97.1397
276.64	76.8371	55.958	77.905	23.8901	18.1896	90.93	66.9474	46.8715	94.6409	98.772	88.0665	11.2476	7.8703	90.6453	48.0102	97.096
280.28	67.9647	55.2552	86.5023	22.8825	18.1973	88.9176	61.9029	47.575	95.6196	99.1574	94.8857	11.242	7.78715	90.5486	47.1825	95.3323
283.92	64.633	57.3749	86.6222	24.3088	17.9464	81.8735	59.2764	50.8816	96.2505	97.5815	96.9916	11.1856	6.50496	91.5239	43.1836	95.2927
287.56	64.5435	60.051	88.0008	20.6492	18.1366	78.0943	62.4793	51.753	96.8205	97.9413	99.0291	10.9844	6.51115	95.6523	42.394	92.8041
291.2	66.8206	62.9144	93.6083	24.2838	19.1877	80.0336	61.1284	51.4198	99.4864	96.2401	99.9796	11.4185	6.66137	96.3565	41.9096	90.8706
294.84	67.0501	63.527	99.4305	49.2685	19.7496	80.792	59.2186	51.2396	99.7326	92.6185	99.7453	12.4824	6.80761	96.3569	44.4514	85.0013
298.48	65.0677	80.5682	98.3252	87.0537	20.0638	83.4498	69.9679	51.4235	99.9616	90.9459	97.9149	24.1341	6.73276	95.3488	43.5068	76.7646
302.12	60.3111	89.0598	94.6336	88.4899	20.8685	83.0102	83.8381	53.2437	99.9607	90.8419	96.9989	35.9157	6.82695	86.5045	41.4208	66.9488
305.76	58.6994	94.5349	91.4544	93.655	21.1028	82.6451	83.267	55.036	99.6598	88.2241	91.2773	44.0429	6.94989	84.1312	46.8732	59.7335
309.4	59.3257	94.8525	91.9808	95.5844	19.914	80.8363	82.9446	53.0048	96.1974	83.4864	90.7219	47.9703	7.00643	84.8219	52.286	58.783
313.04	60.7035	93.8861	88.9753	95.5895	21.0633	77.3548	81.4374	51.3786	86.9079	74.5362	92.1231	60.1817	6.6646	85.6357	53.1973	60.3234
316.68	61.1817	94.8417	86.8006	95.7798	19.145	77.6851	80.8993	49.7772	92.7822	66.8018	93.0234	61.6074	6.38173	82.6613	57.583	60.2927
320.32	61.8701	95.6953	89.6469	96.9682	18.9713	75.1694	76.7359	48.7638	97.191	56.4808	92.0927	62.0113	6.10325	80.2775	56.0256	66.3645
323.96	63.3139	96.6626	89.1769	99.7519	21.0735	88.1645	82.6724	46.5157	83.3308	49.3879	84.5006	67.9358	6.37743	80.8622	58.4047	67.5954
327.6	68.2329	99.7536	85.5225	99.837	23.2599	91.4204	82.776	47.964	82.9371	49.9304	74.2329	69.7841	6.55149	80.5759	73.4849	66.7286
331.24	76.4037	99.4112	78.1742	99.9159	24.0869	91.2249	82.8397	46.6426	81.665	47.4611	63.9271	72.5362	6.62091	78.9997	83.9174	68.0017
334.88	83.5941	95.6683	78.4972	99.7932	24.2146	90.8521	80.2547	48.703	83.6539	48.3193	60.3577	74.0801	7.06337	84.3468	85.7304	67.9907
338.52	84.1092	93.3438	75.4336	99.701	24.3219	89.1944	78.607	47.1845	82.8618	46.5535	56.0528	81.9049	7.12462	77.7306	89.1434	70.2679
342.16	87.8863	91.8763	65.6571	99.0498	23.7394	86.8897	88.1108	46.7488	81.127	45.283	57.7932	99.4301	6.67896	80.3695	90.1903	71.2801
345.8	94.0705	91.4284	56.9575	84.677	23.132	84.6231	99.3889	47.4853	90.164	44.2673	59.2944	99.9944	6.58901	78.298	97.6772	72.2701
349.44	91.9273	69.3479	52.5624	54.4493	22.6853	79.5556	94.6834	46.9239	96.2723	45.5762	60.1486	96.9354	6.46689	76.6145	99.4926	71.5157
353.08	97.3213	55.9149	52.9291	51.5293	21.9683	78.5153	84.1329	43.3571	96.4762	43.7543	61.0037	94.0657	6.35434	76.2026	99.9966	66.37
356.72	99.718	47.488	50.3366	42.1148	21.6863	74.426	82.5761	40.6673	97.9135	41.3014	61.9677	91.6438	6.04742	73.5095	97.6368	64.3996
360.36	98.9662	46.7582	45.5778	41.1525	21.2202	69.2301	82.4157	40.2058	98.0044	39.8433	62.2562	90.781	5.58119	69.9954	94.1274	63.3949
364	99.9875	47.3165	43.7453	42.6269	20.1208	68.0194	81.5345	40.2663	96.8754	40.7523	57.6277	83.9517	5.51366	67.215	93.2906	58.7123
