# Supplementary material for: Biomechanical Differences Among Collegiate Sprinters Developed Through Specialized and Diversified Training Pathways
Source: Sensors (Basel). 2026 Mar 18;26(6):1906. doi: 10.3390/s26061906 (PMC13030781; doi:10.3390/s26061906)
Supplement: Supplementary file 1 [file sensors-26-01906-s001.zip › emg data/输出结果/22/wanglinjiang-Conversion_Phase EMG data_Literature Methods_normalized.xlsx]

## Sheet: 预激活阶段
Time_ms	L_股直肌	L_股外侧肌	L_股内侧肌	L_半腱肌	L_胫骨前肌	L_腓骨长肌	L_外侧腓肠肌	L_比目鱼肌	R_股直肌	R_股外侧肌	R_股内侧肌	R_半腱肌	R_胫骨前肌	R_腓骨长肌	R_外侧腓肠肌	R_比目鱼肌
0	8.29437	5.43047	0.94274	5.93868	41.4544	11.5647	3.13001	4.56657	5.28823	4.72915	1.48651	9.97448	5.24202	2.70911	1.9132	2.23221
1.495	8.54928	5.77798	0.949693	5.32315	41.9014	11.8444	3.12741	4.99318	5.2313	4.7324	1.51238	10.4336	5.2669	2.71332	1.91428	2.29829
2.99	8.57802	6.76987	0.951695	4.26013	42.3153	12.117	3.12969	5.64908	5.3333	4.75656	1.51516	10.7735	5.30445	2.71439	1.90611	2.33771
4.485	8.94799	7.99133	0.979638	4.23399	42.2447	12.2085	3.13832	6.27593	5.40343	4.84693	1.52058	10.9772	5.3531	2.72365	1.89554	2.35207
5.98	9.82194	8.266	1.03061	4.2488	42.7961	12.1136	3.14294	6.6944	5.32323	4.96516	1.54941	11.0836	5.39095	2.74987	1.85468	2.34059
7.475	10.653	8.53408	1.06559	4.23902	43.1371	12.0108	3.1234	6.92657	5.35945	5.02562	1.59081	11.1507	5.39345	2.72696	1.84783	2.34102
8.97	10.9541	8.90903	1.07837	4.23646	43.1353	12.0607	2.95842	6.97459	5.41564	5.03778	1.63326	11.1799	5.38486	2.71742	1.85658	2.34608
10.465	11.0441	9.01356	1.10525	4.07682	42.6959	12.2037	2.671	6.85515	5.45651	5.05864	1.66286	11.1901	5.38915	2.71557	1.90819	2.35219
11.96	11.089	9.33425	1.44731	4.0123	39.8548	12.2816	2.4614	6.70926	5.45087	5.08228	1.67256	11.1943	5.2738	2.47867	1.93484	2.3455
13.455	11.0939	10.8374	2.06786	4.07404	39.0739	12.2893	2.4248	6.66816	5.44253	5.08038	1.67317	11.1955	4.88886	2.22185	1.98017	2.33681
14.95	11.095	13.481	2.1305	4.02957	38.2682	12.2831	2.42878	6.84529	5.43887	5.06132	1.68194	11.1956	4.80786	2.22795	2.01533	2.3365
16.445	11.0968	14.2555	2.4278	4.04063	37.1631	12.278	2.39076	7.11616	5.4403	5.09747	1.71281	11.2007	4.79622	2.24227	1.96283	2.34046
17.94	11.1102	16.3071	2.67495	4.79937	36.3522	12.3797	2.38252	7.37645	5.44047	5.20325	1.75531	11.2058	4.78818	2.17224	1.8956	2.36068
19.435	11.1579	18.5162	2.7699	5.9481	36.1112	13.0287	2.38564	7.57323	5.44502	5.31106	1.77795	11.2048	4.78046	2.14076	1.85081	2.38189
20.93	11.2305	19.0844	2.78839	6.32278	35.985	13.8547	2.39867	7.73494	5.44889	5.35843	1.77915	11.2185	4.77343	2.13499	1.83815	2.37198
22.425	11.2856	19.1197	2.78958	9.84831	35.5621	14.183	2.37691	7.8935	5.43003	5.36071	1.77238	11.2238	4.74863	2.10699	1.83787	2.35714
23.92	11.2916	19.1545	2.78906	10.2848	33.6382	14.1947	2.16264	7.98298	5.26234	5.36787	1.77601	11.2115	4.70704	2.10104	1.85334	2.35172
25.415	11.2855	19.2342	2.78808	10.3096	31.1462	14.1395	2.02661	8.00019	5.23506	5.38209	1.79253	11.191	4.68006	2.13427	1.89091	2.34582
26.91	11.2569	19.3081	2.78643	10.3438	28.0687	14.071	1.98434	8.00271	5.1293	5.37577	1.80336	11.1511	4.67153	2.20189	1.92383	2.34628
28.405	11.0986	19.3783	2.78477	10.3877	25.4819	13.119	1.72288	8.02088	5.0651	5.36352	1.81444	11.0933	4.67276	2.21865	1.98485	2.33958
29.9	10.6483	19.4336	2.78339	10.3967	23.9624	12.4169	1.4031	8.02619	5.0451	5.36325	1.82601	11.0031	4.67256	2.22939	2.05279	2.27965
31.395	10.5217	19.4654	2.7894	10.3576	23.1398	12.5879	1.36541	8.02488	5.03358	5.36304	1.82488	10.8654	4.64247	2.23532	2.13562	2.20857
32.89	10.545	19.4774	2.79169	10.3312	22.2997	12.6524	1.32848	8.02828	4.96737	5.35599	1.82216	10.6708	4.64051	2.26398	2.14018	2.14906
34.385	10.4156	19.4833	2.78503	10.351	20.153	12.8304	1.33657	8.02947	4.94538	5.35854	1.83082	10.4383	4.65238	2.27587	2.07848	2.1176
35.88	10.3908	19.4884	2.77603	10.3441	19.6434	12.7119	1.35023	8.02248	4.94571	5.37865	1.85733	10.1965	4.64269	2.25391	2.0894	2.1138
37.375	10.4863	19.4896	2.76712	10.3393	18.6293	12.5919	1.33574	8.00487	4.96201	5.36086	1.88999	9.93372	4.39307	2.21004	2.28448	2.06559
38.87	10.6833	19.492	2.75944	10.4482	18.0823	12.5342	1.32033	7.97895	4.9627	5.27744	1.92977	9.479	3.92221	2.15107	2.67319	2.01897
40.365	10.7258	19.4946	2.75493	10.4682	17.7562	12.2255	1.26672	7.93449	4.95812	5.21172	1.94443	8.9825	3.11374	2.0675	2.87897	1.8974
41.86	10.6731	19.5	2.76928	11.0074	17.4139	12.1996	1.25852	7.87144	4.89447	5.20226	1.945	8.46932	2.74671	2.07764	3.21663	1.89696
43.355	10.4726	19.5011	2.80908	13.8759	16.704	12.1664	1.27234	7.8308	4.76333	5.15049	1.94414	7.9537	2.69196	1.95359	3.43804	1.87622
44.85	10.1348	19.501	2.83699	16.8221	15.9754	12.1904	1.30524	7.89001	4.48657	5.01314	1.94994	7.45038	2.63487	1.9338	3.61198	1.86444
46.345	9.68621	19.4753	2.83761	17.443	15.6393	12.2274	1.32621	8.0131	4.69921	5.09257	1.97476	6.97859	2.56538	1.94367	3.77576	1.86449
47.84	9.42656	19.3999	3.00198	20.9046	15.1739	12.2436	1.31184	8.1311	4.91413	5.41436	2.0064	6.52996	2.55341	1.93894	3.94709	1.90237
49.335	9.26072	19.1248	3.65371	24.5321	15.1039	12.1182	1.2851	8.15934	5.15302	5.57067	2.05809	6.05639	2.54289	1.91708	4.15859	1.94436
50.83	8.78427	18.7829	3.72204	24.7092	14.3326	11.809	1.27943	8.03541	6.23274	5.56032	2.10544	5.58332	2.53405	1.90022	4.42289	1.94513
52.325	8.62951	18.771	3.78184	24.8404	12.7662	11.4157	1.28043	7.68814	6.99475	5.71485	2.11373	4.74503	2.52052	1.89713	4.74859	1.90617
53.82	8.53591	18.382	4.06579	24.8659	11.7571	11.1134	1.28096	7.15361	7.34579	5.96439	2.11636	3.96775	2.47651	1.90916	4.8844	1.89547
55.315	8.01232	18.2708	4.35784	24.9123	11.6612	10.966	1.26019	6.63051	7.41022	6.03096	2.1162	3.47719	2.38001	1.89731	4.95573	1.88296
56.81	6.83589	18.3637	4.52025	25.0043	8.0864	10.9247	1.22681	6.27681	7.42678	5.99203	2.10208	3.23586	2.31019	1.86426	5.00684	1.88339
58.305	5.68441	18.2467	4.58244	25.129	5.71079	10.9175	1.21428	6.09103	7.51068	5.94653	2.09437	3.40104	2.29825	1.86414	5.05693	1.89947
59.8	5.2672	18.0912	4.59844	25.2018	4.8208	10.8215	1.21221	6.05777	7.65755	5.93437	2.28766	3.92101	2.32216	1.86025	5.18031	1.99828
61.295	5.09589	18.0715	4.59141	25.2671	4.51569	10.6615	1.1889	6.06629	7.75853	5.94693	2.58445	4.52253	2.31426	1.78711	5.26902	2.00461
62.79	5.08964	17.804	4.43396	25.6856	3.94104	10.6063	1.14652	6.00024	7.903	5.94052	2.71221	5.14571	2.32341	1.7336	5.36189	2.00867
64.285	5.18396	16.7317	4.24721	25.8932	3.84778	10.6266	1.06749	5.82386	8.17886	6.02656	2.7374	5.76655	2.28763	1.73194	5.39666	1.99251
65.78	5.2562	14.7428	4.21343	26.5334	3.81955	10.6381	1.04682	5.52624	9.27458	6.23786	2.72997	6.30939	2.23843	1.71907	5.39057	2.04842
67.275	5.27617	14.2049	4.06126	26.6301	3.73953	10.6191	1.04868	5.19129	10.3465	6.40356	2.73192	6.58871	2.57692	1.77898	5.40467	2.11306
68.77	5.22464	11.092	3.9513	27.7143	3.68741	10.3862	1.04679	4.90622	10.5874	6.43514	2.7537	7.36307	3.18049	1.86295	5.42851	2.10138
70.265	5.07309	7.74089	3.92435	29.9231	3.54369	9.33805	1.03865	4.7534	12.1389	6.38227	2.78876	8.09074	3.19823	1.84859	5.44437	2.09975
71.76	4.90016	6.77723	3.92846	30.3389	3.28969	8.17496	1.02458	4.72719	13.4369	6.35144	2.81495	8.74634	3.19938	1.85354	5.44863	2.08038
73.255	4.80705	6.72753	3.93219	29.5035	3.24329	7.67021	0.984081	4.87779	13.6473	6.39779	2.82366	9.32405	3.18009	1.84982	5.45271	2.06736
74.75	4.80083	6.58307	3.93272	29.4651	3.24711	7.44919	0.961649	5.07678	13.6975	6.51382	2.82005	9.79772	3.15932	1.85602	5.4476	2.08217
76.245	4.81189	6.35319	3.93105	29.5212	3.26596	7.28256	0.997741	5.16841	13.7621	6.63925	2.81329	10.1648	3.15137	1.87341	5.43404	2.12821
77.74	4.79443	6.12752	3.9302	29.5274	3.19563	6.98208	1.0017	5.16486	13.7728	6.75596	2.80839	10.4426	3.15099	1.94335	5.40619	2.23469
79.235	4.78848	5.90277	3.93283	29.8387	3.08349	6.39458	1.00346	5.20886	13.7872	6.80222	2.80138	10.6579	3.15379	1.97907	5.37653	2.39243
80.73	4.78647	5.72994	3.9352	30.0067	2.9224	5.87495	1.00862	5.53405	13.7992	6.80378	2.79023	10.754	3.15604	1.97683	5.34747	2.5156
82.225	4.70564	5.6442	3.93085	30.0404	2.80549	5.45169	1.13848	6.21718	13.8007	6.8126	2.78218	11.0693	3.12456	2.01056	5.32071	2.53937
83.72	4.46761	5.62229	3.93024	30.0646	2.69264	4.89177	1.22077	7.12683	13.8055	6.88087	2.78575	11.2397	3.07552	2.06258	5.29254	2.55341
85.215	4.39082	5.62441	3.93393	30.0682	2.73541	4.42488	1.47006	7.77383	13.8213	7.00465	2.80584	11.9728	3.06412	2.08436	5.28774	2.56462
86.71	4.26735	5.62632	3.93978	30.0956	2.70808	4.14679	1.70915	7.92677	13.8389	7.11591	2.83436	12.8962	3.06808	2.08576	5.27355	2.62571
88.205	3.54377	5.62966	3.94338	30.1277	2.77839	3.95199	1.87618	7.93394	13.8593	7.18187	2.84534	12.9554	3.06939	2.07725	5.18307	2.8248
89.7	3.02181	5.62345	3.94402	30.1374	2.74347	3.78093	1.90019	8.02501	13.8743	7.20975	2.84506	13.0136	3.0647	2.07168	4.98272	2.99006
91.195	2.93767	5.61218	3.94322	30.2041	2.76233	3.76103	1.97143	8.21561	13.8836	7.21494	2.84037	13.1044	3.04669	2.04852	4.90283	3.11995
92.69	2.96383	5.60824	3.92869	29.9461	2.76281	3.76305	2.01597	8.70907	13.9317	7.21871	2.83615	13.2599	2.99958	2.02426	4.72959	3.11992
94.185	3.01071	5.62639	3.89496	30.326	2.68022	3.7431	2.01049	10.7254	13.923	7.26221	2.8451	13.2896	2.95881	2.02149	4.62256	3.1603
95.68	2.9803	5.6475	3.87744	33.0502	2.56322	3.65947	1.99865	11.5729	13.7636	7.35759	2.87523	13.299	2.90956	1.92045	4.54388	3.17295
97.175	2.82405	5.63087	3.88452	33.7089	2.46403	3.54146	2.02703	11.5573	13.4712	7.33864	2.91877	13.3028	2.8964	1.86826	4.41374	3.27477
98.67	2.67179	5.54052	3.64761	30.9582	2.44882	3.45111	2.02547	11.4906	13.4157	7.18332	2.95203	13.3297	2.89638	1.91937	4.25156	3.45733
100.165	2.59664	5.51924	3.10036	29.5108	2.45301	3.39475	2.09799	11.4835	13.1594	7.09796	2.94656	13.3774	2.89606	1.95467	4.03177	3.6218
101.66	2.61373	5.36824	3.07596	29.3838	2.43521	3.44496	2.22427	11.5081	12.6417	7.08809	2.92404	13.4222	2.88363	1.95721	3.73391	3.76069
103.155	2.67171	5.20266	2.94169	29.2718	2.4041	3.59099	2.25564	11.5998	12.2831	7.00403	2.91639	13.4327	2.87399	1.97884	3.30481	3.83293
104.65	2.72916	4.79747	2.49788	29.2604	2.40562	3.67859	2.29075	11.6792	12.0573	6.88543	2.92259	13.4266	2.87231	1.98801	3.21969	3.84441
106.145	2.74297	3.49402	1.99848	29.2082	2.42209	3.7249	2.36143	11.7098	12.0229	6.82988	2.94696	13.4241	2.87612	1.98848	3.15268	3.84286
107.64	2.6568	2.64253	1.68642	29.2444	2.4064	3.78971	2.96836	11.6984	12.0131	6.78616	2.98978	13.4231	2.88333	1.98844	3.07516	3.84866
109.135	2.56136	2.52926	1.57711	29.7441	2.40279	3.81895	3.60826	11.726	11.9236	6.77309	2.99051	13.4321	2.8822	2.01355	2.97558	3.88894
110.63	2.5586	2.50794	1.56231	29.7872	2.40172	3.81574	3.69879	11.8759	11.832	6.74058	2.78781	13.3768	2.86491	2.02175	2.8332	3.92474
112.125	2.5716	2.39537	1.55592	29.7697	2.40065	3.78463	4.08018	11.9767	11.7709	6.71292	2.51798	13.2115	2.8661	2.02369	2.67607	4.04294
113.62	2.49198	2.2156	1.55559	29.5039	2.44923	3.7162	4.40123	12.0253	11.6922	6.77439	2.41476	12.9844	2.83687	2.01592	2.41673	4.12005
115.115	2.3547	2.06535	1.54863	29.2951	2.52994	3.66863	4.44971	12.0304	11.4203	6.80973	2.44564	12.7895	2.80202	2.05064	2.3638	4.13126
116.61	2.24783	1.94443	1.52986	28.8666	2.56278	3.72167	4.94845	12.0341	10.4337	6.76927	2.53609	12.7321	2.77225	2.06071	2.46904	4.09276
118.105	2.21129	1.82196	1.51614	28.8702	2.67701	3.74987	5.05934	12.1005	9.57922	6.68391	2.61351	12.7521	2.22835	2.04087	2.54041	4.07197
119.6	2.2172	1.74204	1.49987	27.6799	2.67688	3.73962	5.75424	12.2104	9.20014	6.616	2.61996	12.3124	1.54675	2.01385	2.63285	4.06935
121.095	2.27	1.7303	1.4712	24.6467	2.6853	3.72078	6.78149	12.2141	6.51419	6.58504	2.58008	11.8596	1.56781	2.00888	2.73874	4.0624
122.59	2.35773	1.72517	1.44343	24.4442	2.71339	3.6581	6.83012	12.1557	4.17307	6.61628	2.54945	11.6153	1.59839	2.01638	3.07852	4.07567
124.085	2.43085	1.7262	1.46028	24.4197	2.68065	3.60642	6.921	12.0016	3.80691	6.69629	2.5578	11.2433	1.57079	2.06395	3.29868	4.18219
125.58	2.45961	1.72098	1.50943	25.0737	2.70939	3.57573	7.00776	11.8955	3.62087	6.83013	2.61438	11.0248	1.55887	2.22808	3.47178	4.35224
127.075	2.46234	1.68617	1.55253	25.3686	3.00175	3.5622	7.27926	11.8676	3.57862	6.96938	2.72164	10.8641	1.68026	2.30649	3.63102	4.3515
128.57	2.4624	1.68436	1.58069	25.3891	3.65499	3.61242	7.29303	11.8648	3.86331	7.05793	2.86896	13.0186	2.03044	2.20138	3.81465	4.27413
130.065	2.46416	1.71435	1.58724	24.8985	4.40995	4.03703	7.49018	11.8005	4.21351	7.11204	2.97839	13.8419	2.37361	2.18271	4.01888	4.15431
131.56	2.52315	1.7234	1.58255	25.0724	5.01886	4.13342	7.51403	11.6005	4.3471	7.12543	3.06595	14.9405	2.76405	2.19957	4.2471	4.09608
133.055	2.64028	1.72167	1.58608	25.1713	10.7598	3.97491	7.52496	11.3365	4.39542	7.12277	3.09914	14.7021	3.07055	2.15134	4.46965	4.08609
134.55	2.75352	1.70428	1.60148	26.2742	11.6605	4.16047	7.51574	11.4309	4.57463	7.12333	3.09461	14.5734	3.14946	2.09398	4.59841	4.09223
136.045	2.83914	1.6428	1.62868	26.737	11.8877	4.14052	7.61602	11.4558	5.93338	7.14081	3.09624	13.8539	3.20515	2.08189	4.70658	4.11848
137.54	2.89114	1.60133	1.66949	27.6507	12.3314	4.13389	7.88642	11.4288	6.45286	7.15704	3.10545	13.2905	3.29079	2.10551	4.98512	4.22244
139.035	2.89438	1.59511	1.71445	28.4305	12.4466	4.19939	8.06872	11.5091	6.5644	7.15077	3.10991	13.2863	3.43005	2.12798	5.41942	4.32362
140.53	2.9164	1.59974	1.7367	28.4668	12.7832	4.23586	8.13947	11.4264	6.69334	7.12099	3.08547	13.2423	3.61843	2.10221	5.81675	4.41015
142.025	3.01233	1.5864	1.73924	28.3915	13.431	4.5048	8.19735	11.3746	6.66799	7.11564	3.0694	13.125	3.8346	2.16077	5.96497	4.39791
143.52	3.12661	1.52951	1.74243	28.3134	14.2119	4.76657	8.90949	10.9161	6.5615	7.19542	3.0799	13.7356	4.04854	2.1872	6.27769	4.39106
145.015	3.22697	1.47231	1.75662	24.3489	14.8027	6.25156	9.11309	9.34481	6.58934	7.3261	3.11545	15.6086	4.23381	2.20443	6.50622	4.35917
146.51	3.2874	1.42999	1.78962	20.9976	15.4255	7.42614	9.10797	8.93349	6.63843	7.34836	3.1489	17.6019	4.3673	2.40391	6.55419	4.38453
148.005	3.29417	1.41047	1.81142	19.7534	15.9309	7.90619	9.11321	8.9784	6.6692	7.2988	3.12681	18.6292	4.44587	2.7831	6.60232	4.29128
149.5	3.30759	1.39153	1.83222	19.2493	16.0353	8.16776	9.15019	9.22077	6.66864	7.25338	3.07402	24.4847	4.54294	2.79959	6.6911	4.12507

## Sheet: 缓冲阶段
Time_ms	L_股直肌	L_股外侧肌	L_股内侧肌	L_半腱肌	L_胫骨前肌	L_腓骨长肌	L_外侧腓肠肌	L_比目鱼肌	R_股直肌	R_股外侧肌	R_股内侧肌	R_半腱肌	R_胫骨前肌	R_腓骨长肌	R_外侧腓肠肌	R_比目鱼肌
0	3.31588	1.38265	1.83539	19.4853	16.0402	8.20166	9.1469	9.25231	6.66396	7.24604	3.05907	27.2295	4.65701	2.7952	6.72511	4.06968
0.12	3.31735	1.38094	1.83608	19.6194	16.0445	8.20307	9.14616	9.25537	6.66325	7.24517	3.05578	27.4806	4.74471	2.79633	6.7351	4.05755
0.24	3.31882	1.37922	1.83676	19.7534	16.0488	8.20448	9.14541	9.25843	6.66255	7.2443	3.05249	27.7317	4.83242	2.79746	6.74509	4.04541
0.36	3.32029	1.3775	1.83745	19.8875	16.053	8.2059	9.14466	9.2615	6.66184	7.24343	3.04919	27.9828	4.92013	2.79859	6.75508	4.03328
0.48	3.32176	1.37578	1.83814	20.0216	16.0573	8.20731	9.14392	9.26456	6.66113	7.24256	3.0459	28.2339	5.00784	2.79973	6.76507	4.02115
0.6	3.32264	1.37452	1.83883	20.1987	16.0658	8.20725	9.14312	9.26674	6.66062	7.24236	3.04305	28.2997	5.11246	2.8002	6.7765	4.01349
0.72	3.3234	1.37335	1.83952	20.3845	16.0751	8.2069	9.14232	9.26873	6.66016	7.24228	3.0403	28.3285	5.22047	2.80054	6.78822	4.00673
0.84	3.32416	1.37218	1.84021	20.5702	16.0844	8.20655	9.14152	9.27073	6.6597	7.24221	3.03755	28.3573	5.32847	2.80088	6.79994	3.99997
0.96	3.32492	1.37101	1.84089	20.7559	16.0937	8.2062	9.14071	9.27273	6.65924	7.24213	3.0348	28.386	5.43648	2.80123	6.81167	3.99321
1.08	3.32533	1.37017	1.84152	20.9378	16.097	8.20693	9.13971	9.27552	6.65876	7.24268	3.03252	28.3943	5.50984	2.80125	6.82379	3.99054
1.2	3.32556	1.3695	1.8421	21.1177	16.0973	8.2082	9.1386	9.27872	6.65828	7.24354	3.03047	28.3922	5.56588	2.80111	6.83612	3.98991
1.32	3.32579	1.36883	1.84269	21.2976	16.0976	8.20946	9.13749	9.28191	6.65781	7.24439	3.02843	28.3902	5.62192	2.80097	6.84845	3.98929
1.44	3.32602	1.36816	1.84327	21.4774	16.0979	8.21073	9.13638	9.2851	6.65733	7.24525	3.02638	28.3882	5.67796	2.80084	6.86078	3.98866
1.56	3.32632	1.36765	1.84377	21.6421	16.118	8.21284	9.13518	9.28932	6.65669	7.24668	3.02467	28.3869	5.70937	2.80228	6.87328	3.99029
1.68	3.32669	1.3673	1.84419	21.7916	16.158	8.21581	9.13387	9.29456	6.65589	7.24868	3.0233	28.3863	5.71616	2.8053	6.88597	3.99416
1.8	3.32705	1.36695	1.8446	21.941	16.1979	8.21878	9.13257	9.2998	6.6551	7.25068	3.02193	28.3856	5.72294	2.80831	6.89865	3.99803
1.92	3.32742	1.3666	1.84501	22.0905	16.2378	8.22174	9.13126	9.30504	6.6543	7.25268	3.02056	28.385	5.72972	2.81133	6.91133	4.00191
2.04	3.32803	1.36633	1.84536	22.2407	16.3269	8.22575	9.12998	9.31074	6.65331	7.25511	3.01945	28.3936	5.73441	2.81597	6.92432	4.00755
2.16	3.32912	1.36623	1.84557	22.3924	16.5141	8.23183	9.12876	9.31733	6.65192	7.2584	3.01886	28.4207	5.73493	2.82383	6.9379	4.01671
2.28	3.33021	1.36613	1.84578	22.5442	16.7014	8.2379	9.12753	9.32392	6.65053	7.26169	3.01828	28.4478	5.73545	2.8317	6.95148	4.02588
2.4	3.3313	1.36603	1.84598	22.696	16.8887	8.24398	9.1263	9.33052	6.64914	7.26498	3.01769	28.4749	5.73596	2.83957	6.96507	4.03504
2.52	3.33242	1.36597	1.84616	22.8538	17.0904	8.25184	9.12518	9.33709	6.64765	7.26855	3.01733	28.5099	5.73826	2.84761	6.97885	4.0453
2.64	3.33372	1.36612	1.84618	23.0416	17.3647	8.2686	9.12458	9.34354	6.64566	7.27352	3.01804	28.5845	5.74945	2.85656	6.99362	4.06105
2.76	3.33502	1.36627	1.84621	23.2295	17.639	8.28536	9.12399	9.35	6.64368	7.27848	3.01875	28.6592	5.76065	2.86552	7.0084	4.0768
2.88	3.33632	1.36642	1.84623	23.4174	17.9132	8.30211	9.12339	9.35646	6.64169	7.28344	3.01946	28.7338	5.77185	2.87447	7.02318	4.09255
3	3.33762	1.36657	1.84625	23.6053	18.1875	8.31887	9.12279	9.36291	6.63971	7.2884	3.02017	28.8085	5.78304	2.88342	7.03795	4.1083
3.12	3.3378	1.36688	1.84622	23.7683	18.3809	8.362	9.12278	9.36848	6.63744	7.29603	3.02298	28.8894	5.80039	2.88823	7.05352	4.12846
3.24	3.33798	1.36719	1.84619	23.9312	18.5744	8.40514	9.12277	9.37404	6.63518	7.30366	3.02578	28.9703	5.81773	2.89303	7.06908	4.14862
3.36	3.33816	1.3675	1.84616	24.0942	18.7678	8.44827	9.12275	9.3796	6.63291	7.3113	3.02859	29.0512	5.83508	2.89784	7.08464	4.16877
3.48	3.33834	1.3678	1.84613	24.2572	18.9612	8.4914	9.12274	9.38517	6.63065	7.31893	3.03139	29.1321	5.85243	2.90265	7.10021	4.18893
3.6	3.3371	1.36799	1.84624	24.3124	19.0476	8.56808	9.12302	9.38981	6.62824	7.33	3.03669	29.1889	5.87231	2.90299	7.11605	4.20922
3.72	3.33556	1.36815	1.84639	24.3461	19.1126	8.65147	9.12337	9.39427	6.62582	7.34176	3.04249	29.2409	5.89271	2.90243	7.13195	4.22953
3.84	3.33403	1.36832	1.84654	24.3798	19.1776	8.73486	9.12371	9.39873	6.62339	7.35353	3.04829	29.2929	5.9131	2.90188	7.14785	4.24984
3.96	3.3325	1.36848	1.84669	24.4135	19.2425	8.81825	9.12405	9.40319	6.62096	7.36529	3.05409	29.3449	5.9335	2.90133	7.16375	4.27015
4.08	3.33032	1.3682	1.84718	24.4442	19.267	8.92263	9.12535	9.40653	6.61818	7.38065	3.06245	29.3805	5.95812	2.90002	7.17961	4.28946
4.2	3.32783	1.3677	1.84784	24.4734	19.2711	9.03751	9.12714	9.4093	6.61523	7.39782	3.07208	29.4078	5.98485	2.89832	7.19546	4.30826
4.32	3.32534	1.3672	1.8485	24.5026	19.2753	9.15238	9.12893	9.41207	6.61229	7.41498	3.08171	29.4352	6.01159	2.89662	7.2113	4.32706
4.44	3.32284	1.36669	1.84917	24.5318	19.2794	9.26726	9.13071	9.41484	6.60934	7.43214	3.09134	29.4625	6.03833	2.89492	7.22715	4.34587
4.56	3.32054	1.36571	1.85031	24.6418	19.2818	9.38237	9.13268	9.41657	6.60601	7.4522	3.10318	29.4844	6.07294	2.89638	7.24288	4.36423
4.68	3.31841	1.36424	1.85194	24.8325	19.2825	9.49772	9.13482	9.41724	6.60229	7.47515	3.11724	29.5007	6.11543	2.90099	7.2585	4.38214
4.8	3.31629	1.36277	1.85357	25.0233	19.2831	9.61307	9.13695	9.41791	6.59858	7.4981	3.1313	29.517	6.15792	2.9056	7.27413	4.40005
4.92	3.31417	1.3613	1.8552	25.214	19.2838	9.72842	9.13909	9.41858	6.59486	7.52105	3.14536	29.5333	6.20041	2.91021	7.28975	4.41797
5.04	3.31227	1.35954	1.85729	25.4031	19.2841	9.8345	9.14059	9.41874	6.59108	7.54574	3.16098	29.5484	6.25058	2.91792	7.30539	4.43612
5.16	3.31081	1.3572	1.86032	25.589	19.2837	9.92205	9.1408	9.41788	6.58716	7.57389	3.17973	29.5608	6.31614	2.93183	7.32106	4.45477
5.28	3.30934	1.35485	1.86334	25.7748	19.2833	10.0096	9.141	9.41702	6.58324	7.60204	3.19847	29.5733	6.38169	2.94573	7.33674	4.47342
5.4	3.30788	1.35251	1.86636	25.9607	19.2829	10.0971	9.14121	9.41616	6.57933	7.6302	3.21722	29.5857	6.44724	2.95963	7.35241	4.49206
5.52	3.30627	1.35013	1.86963	26.1271	19.2835	10.1785	9.14128	9.41525	6.57549	7.65902	3.23671	29.5981	6.51434	2.97412	7.36818	4.5113
5.64	3.30393	1.34752	1.87414	26.1963	19.2891	10.2292	9.14064	9.41408	6.57208	7.69121	3.25993	29.6097	6.58914	2.99148	7.38437	4.53351
5.76	3.30159	1.34491	1.87866	26.2655	19.2946	10.2799	9.14	9.41291	6.56867	7.72339	3.28314	29.6213	6.66395	3.00885	7.40056	4.55572
5.88	3.29925	1.34231	1.88318	26.3347	19.3002	10.3306	9.13936	9.41175	6.56526	7.75558	3.30635	29.6329	6.73875	3.02622	7.41675	4.57793
6	3.29691	1.3397	1.88769	26.4039	19.3058	10.3812	9.13872	9.41058	6.56184	7.78776	3.32957	29.6446	6.81355	3.04358	7.43295	4.60014
6.12	3.29523	1.33773	1.89335	26.4353	19.3185	10.4026	9.13889	9.4099	6.55879	7.82243	3.35633	29.6578	6.87058	3.05911	7.44967	4.62753
6.24	3.29355	1.33576	1.89901	26.4667	19.3313	10.424	9.13905	9.40923	6.55573	7.8571	3.38309	29.671	6.92761	3.07463	7.46639	4.65492
6.36	3.29188	1.33378	1.90468	26.4981	19.3441	10.4454	9.13922	9.40855	6.55267	7.89176	3.40984	29.6843	6.98464	3.09016	7.48311	4.68231
6.48	3.2902	1.33181	1.91034	26.5295	19.3569	10.4668	9.13939	9.40787	6.54961	7.92643	3.4366	29.6975	7.04166	3.10568	7.49983	4.7097
6.6	3.29558	1.33054	1.91639	26.5867	19.3593	10.475	9.13854	9.40743	6.54739	7.96159	3.46498	29.7132	7.07596	3.12078	7.51642	4.73856
6.72	3.30238	1.32942	1.92252	26.649	19.3598	10.4806	9.13749	9.40705	6.54533	7.99686	3.49369	29.7294	7.10571	3.13581	7.53298	4.76771
6.84	3.30918	1.32829	1.92865	26.7113	19.3602	10.4861	9.13644	9.40666	6.54327	8.03212	3.52239	29.7455	7.13546	3.15083	7.54954	4.79687
6.96	3.31597	1.32717	1.93478	26.7736	19.3606	10.4917	9.13539	9.40627	6.54122	8.06738	3.5511	29.7617	7.16521	3.16585	7.5661	4.82602
7.08	3.33243	1.32648	1.94075	26.8616	19.3778	10.4934	9.12898	9.40583	6.54104	8.10187	3.58003	29.7776	7.1811	3.18304	7.58238	4.85131
7.2	3.35372	1.32602	1.94664	26.9626	19.4035	10.4932	9.11989	9.40537	6.54179	8.13598	3.60908	29.7935	7.19006	3.20132	7.59851	4.87466
7.32	3.37501	1.32556	1.95253	27.0635	19.4292	10.4929	9.11081	9.40491	6.54255	8.17009	3.63813	29.8093	7.19902	3.2196	7.61464	4.89802
7.44	3.3963	1.3251	1.95841	27.1645	19.4548	10.4927	9.10173	9.40445	6.54331	8.2042	3.66718	29.8252	7.20798	3.23787	7.63078	4.92137
7.56	3.42409	1.32516	1.96389	27.2368	19.5258	10.4919	9.08533	9.40414	6.54545	8.23715	3.69597	29.838	7.21229	3.25708	7.64707	4.93977
7.68	3.45838	1.32575	1.96895	27.2804	19.6419	10.4904	9.06163	9.40397	6.54896	8.26895	3.72452	29.8478	7.21193	3.27723	7.66353	4.95322
7.8	3.49268	1.32634	1.97401	27.324	19.7581	10.4889	9.03793	9.4038	6.55248	8.30075	3.75306	29.8575	7.21158	3.29737	7.67999	4.96667
7.92	3.52697	1.32692	1.97908	27.3676	19.8743	10.4874	9.01423	9.40364	6.55599	8.33256	3.78161	29.8673	7.21123	3.31752	7.69646	4.98011
8.04	3.56403	1.32814	1.98366	27.3828	20.0178	10.4861	8.98773	9.40359	6.55988	8.36334	3.80999	29.8746	7.21327	3.33561	7.71298	4.99089
8.16	3.60663	1.3306	1.98729	27.3411	20.2161	10.4851	8.95564	9.40377	6.56449	8.39209	3.83805	29.877	7.22011	3.34959	7.72964	4.99631
8.28	3.64922	1.33307	1.99091	27.2994	20.4143	10.4841	8.92355	9.40396	6.56911	8.42083	3.86611	29.8793	7.22695	3.36357	7.7463	5.00173
8.4	3.69182	1.33553	1.99454	27.2577	20.6125	10.4831	8.89146	9.40414	6.57373	8.44958	3.89416	29.8817	7.23379	3.37755	7.76296	5.00715
8.52	3.73471	1.33837	1.99784	27.2126	20.8138	10.4823	8.86104	9.40409	6.57841	8.47769	3.92217	29.8832	7.24198	3.38994	7.7793	5.01171
8.64	3.77903	1.34309	1.99952	27.1506	21.0305	10.4828	8.83897	9.40283	6.58344	8.50263	3.94991	29.8805	7.25691	3.39443	7.79409	5.012
8.76	3.82336	1.3478	2.00119	27.0887	21.2471	10.4833	8.8169	9.40157	6.58846	8.52757	3.97766	29.8778	7.27184	3.39891	7.80888	5.01228
8.88	3.86768	1.35252	2.00287	27.0267	21.4638	10.4838	8.79483	9.40032	6.59349	8.55251	4.00541	29.875	7.28677	3.4034	7.82367	5.01256
9	3.91201	1.35723	2.00454	26.9648	21.6804	10.4843	8.77277	9.39906	6.59851	8.57745	4.03315	29.8723	7.30171	3.40788	7.83846	5.01284
9.12	3.94717	1.36383	2.00425	26.9261	21.8705	10.4862	8.76965	9.39371	6.60398	8.59795	4.06004	29.8665	7.30839	3.40766	7.85131	5.00959
9.24	3.98233	1.37042	2.00396	26.8874	22.0605	10.488	8.76653	9.38836	6.60946	8.61846	4.08693	29.8606	7.31506	3.40743	7.86417	5.00634
9.36	4.0175	1.37702	2.00367	26.8487	22.2506	10.4899	8.76341	9.38301	6.61493	8.63896	4.11383	29.8548	7.32174	3.40721	7.87703	5.0031
9.48	4.05266	1.38362	2.00338	26.81	22.4407	10.4917	8.76029	9.37767	6.6204	8.65946	4.14072	29.8489	7.32842	3.40699	7.88989	4.99985
9.6	4.07268	1.39106	2.002	26.7952	22.5991	10.4938	8.77121	9.36798	6.62559	8.67611	4.16582	29.8448	7.3296	3.40656	7.90394	4.99508
9.72	4.08968	1.39866	2.00041	26.785	22.7513	10.4958	8.78494	9.35742	6.63073	8.69199	4.19057	29.8411	7.32968	3.40609	7.91822	4.99
9.84	4.10668	1.40627	1.99882	26.7749	22.9034	10.4978	8.79866	9.34687	6.63586	8.70787	4.21531	29.8373	7.32975	3.40561	7.93251	4.98493
9.96	4.12367	1.41387	1.99722	26.7648	23.0555	10.4999	8.81239	9.33631	6.641	8.72375	4.24006	29.8335	7.32983	3.40514	7.9468	4.97985
10.08	4.13097	1.42145	1.99544	26.7664	23.1823	10.5016	8.84359	9.32337	6.64556	8.73671	4.26265	29.8372	7.3301	3.40558	7.96152	4.97497
10.2	4.13341	1.42901	1.99355	26.7738	23.2963	10.5032	8.88353	9.30922	6.64983	8.74819	4.28417	29.8446	7.33047	3.40648	7.97646	4.97019
10.32	4.13585	1.43658	1.99167	26.7813	23.4104	10.5047	8.92347	9.29508	6.6541	8.75968	4.30569	29.8519	7.33084	3.40737	7.9914	4.96541
10.44	4.13829	1.44414	1.98978	26.7887	23.5244	10.5063	8.96341	9.28094	6.65836	8.77117	4.32721	29.8593	7.3312	3.40827	8.00634	4.96063
10.56	4.13907	1.45138	1.98815	26.802	23.6193	10.5077	9.02338	9.26704	6.66412	8.78069	4.34693	29.8713	7.33123	3.40978	8.01564	4.95658
10.68	4.13817	1.45829	1.98678	26.8211	23.695	10.5091	9.10337	9.25337	6.67135	8.78825	4.36486	29.8878	7.33091	3.41191	8.01929	4.95327
10.8	4.13728	1.46521	1.9854	26.8402	23.7707	10.5104	9.18336	9.23971	6.67859	8.7958	4.3828	29.9044	7.3306	3.41404	8.02294	4.94995
10.92	4.13639	1.47212	1.98403	26.8593	23.8464	10.5118	9.26335	9.22604	6.68583	8.80336	4.40073	29.921	7.33028	3.41617	8.02659	4.94663
11.04	4.13645	1.47888	1.98297	26.8786	23.9101	10.5133	9.34633	9.21392	6.69705	8.80982	4.41746	29.9362	7.33025	3.41834	8.02801	4.94364
11.16	4.13843	1.48535	1.98253	26.8984	23.9499	10.5151	9.43528	9.2049	6.71624	8.81408	4.43178	29.9489	7.33078	3.4206	8.02498	4.94127
11.28	4.14041	1.49181	1.9821	26.9182	23.9897	10.5169	9.52423	9.19588	6.73544	8.81834	4.4461	29.9615	7.33131	3.42287	8.02195	4.93891
11.4	4.14239	1.49827	1.98166	26.938	24.0294	10.5187	9.61318	9.18686	6.75463	8.8226	4.46042	29.9741	7.33185	3.42513	8.01892	4.93655
11.52	4.14534	1.50471	1.98142	26.9544	24.0642	10.5205	9.69418	9.17885	6.77602	8.82642	4.47414	29.9855	7.33243	3.4273	8.01929	4.9341
11.64	4.15316	1.51106	1.98211	26.9542	24.0739	10.5229	9.73545	9.17591	6.80842	8.82807	4.48482	29.9907	7.33326	3.429	8.03665	4.93122
11.76	4.16097	1.51741	1.98281	26.954	24.0837	10.5252	9.77672	9.17297	6.84082	8.82971	4.49551	29.9959	7.33409	3.43071	8.05402	4.92834
11.88	4.16879	1.52377	1.98351	26.9538	24.0935	10.5275	9.81798	9.17003	6.87322	8.83135	4.50619	30.0011	7.33492	3.43241	8.07138	4.92545
12	4.1766	1.53012	1.98421	26.9537	24.1032	10.5298	9.85925	9.16709	6.90562	8.833	4.51688	30.0063	7.33575	3.43411	8.08875	4.92257

## Sheet: 推蹬阶段
Time_ms	L_股直肌	L_股外侧肌	L_股内侧肌	L_半腱肌	L_胫骨前肌	L_腓骨长肌	L_外侧腓肠肌	L_比目鱼肌	R_股直肌	R_股外侧肌	R_股内侧肌	R_半腱肌	R_胫骨前肌	R_腓骨长肌	R_外侧腓肠肌	R_比目鱼肌
0	4.26312	1.55368	1.99184	26.8847	24.1122	10.5374	9.84491	9.17542	7.01499	8.8311	4.54728	30.0207	7.33931	3.4372	8.23051	4.90669
4.79	7.02559	1.60814	2.16075	27.2658	25.9684	10.5713	10.1247	9.45854	7.73162	8.62178	4.50618	30.2789	10.3505	3.61778	10.9817	6.63549
9.58	7.60275	1.96983	2.08665	27.1732	26.027	10.7602	10.134	9.28733	10.3746	8.50991	4.80318	30.9356	11.8929	3.99984	13.8645	11.4054
14.37	7.63267	1.99658	2.16797	26.3107	26.2556	10.9841	10.7807	10.2358	10.9178	8.34697	6.69479	31.305	13.77	4.70473	13.9301	15.6742
19.16	7.77808	2.15522	2.20214	26.2816	25.9546	12.2231	11.0346	12.1331	10.5967	10.4467	11.36	29.6549	15.0737	5.47541	13.857	16.5799
23.95	8.2544	2.14167	2.19421	28.8558	23.5737	14.0304	11.1125	12.6816	9.85748	13.07	17.6131	30.753	20.6899	5.60494	13.7888	33.2573
28.74	9.61238	2.32746	2.16165	27.4766	23.9694	14.1019	12.0457	12.7017	10.3549	12.9504	19.229	31.1205	26.9874	6.01908	13.868	37.762
33.53	12.4509	2.50435	2.25682	27.8064	24.6012	13.2573	12.3653	12.2887	13.0017	16.7732	22.4763	30.073	29.7614	6.39518	14.077	52.1127
38.32	13.1088	2.84636	2.40317	27.4861	28.0567	12.8213	12.4296	11.9637	16.6684	21.7087	23.129	23.9973	31.3146	11.7858	14.6297	52.6293
43.11	16.0438	8.08813	7.05189	22.4682	27.5573	11.473	12.3949	11.6394	16.7614	68.6356	31.8965	22.6635	36.4402	16.383	14.9594	53.1529
47.9	16.4889	15.8889	7.96329	20.1306	28.6864	11.4345	12.3637	12.1614	22.2023	74.369	35.9919	24.8057	39.4962	17.4841	15.1821	53.7747
52.69	28.9284	17.0701	11.3082	19.6372	35.0435	15.3143	11.4724	13.8979	38.985	81.3777	37.4777	67.0376	40.9043	17.5379	16.5618	60.6388
57.48	29.1201	17.1794	11.5371	18.8822	38.9541	16.4684	11.4784	14.2073	43.7426	85.9636	39.8407	85.7529	40.9636	18.2476	13.3683	67.3244
62.27	29.1207	17.294	13.5836	18.9275	40.614	19.4372	10.1784	15.0947	45.3044	90.9973	42.178	88.6919	42.6386	19.4986	12.3853	70.728
67.06	29.2003	18.7327	13.8705	18.7935	42.6601	21.1506	10.4525	29.5609	48.1126	91.1177	43.0857	89.2757	45.7214	21.1527	12.4996	85.7216
71.85	29.4355	20.8407	14.051	12.2133	42.7426	23.4775	10.4333	50.537	50.4632	96.0897	42.851	93.0645	50.2692	22.3027	13.4483	99.015
76.64	35.596	24.5361	14.2651	9.65064	43.0333	24.7989	10.5359	59.678	51.2002	97.886	43.2655	95.7824	47.9641	23.1568	13.3499	97.7103
81.43	45.9458	28.1411	16.7071	8.83042	44.0038	27.7371	12.2073	67.328	54.9749	98.4587	42.8662	95.9071	64.7507	23.3918	13.4211	96.28
86.22	46.0179	40.452	18.7683	7.7021	45.708	31.5715	16.1194	67.4398	55.8681	98.8637	44.4723	96.0847	68.0159	22.5138	13.2746	92.349
91.01	46.9844	46.1453	20.5068	7.93275	45.7151	32.96	16.3512	68.1752	56.7677	96.3072	49.7977	96.2116	72.9504	21.2946	12.9701	92.8363
95.8	51.0049	46.6841	26.2242	7.4926	44.971	33.7489	18.1414	82.2043	57.3507	73.2744	54.1325	96.2512	77.9709	19.6075	14.3267	92.6233
100.59	51.4727	44.9248	26.9904	8.01694	44.7367	34.6982	22.121	86.3557	51.4071	72.6005	64.6161	81.6898	77.1415	21.8987	13.8437	92.3767
105.38	46.0151	47.7	27.273	8.02025	49.8267	34.304	23.5747	98.7462	46.8026	64.4379	68.0566	62.2274	76.6623	21.9418	11.8554	84.5469
110.17	46.6852	47.8074	27.4239	7.88969	63.2095	34.0159	23.9213	99.6219	46.3833	57.6338	66.1885	43.8572	77.6	20.9232	11.9673	85.073
114.96	54.6126	47.767	27.7133	7.56262	71.8728	32.9398	23.9796	99.9527	49.2942	56.3952	65.4555	43.5365	77.5241	21.3314	12.0832	82.6429
119.75	66.756	48.3367	33.0425	8.25796	76.1481	34.474	23.7561	90.2218	47.2635	54.1765	64.7711	39.9566	78.8087	20.1696	11.0765	49.3582
124.54	71.6532	46.6637	34.4185	9.09679	79.2692	32.7671	24.9778	87.2972	50.8098	46.0831	64.5601	27.1889	79.6764	20.1529	11.0024	41.2736
129.33	67.4723	46.6578	37.9289	9.45791	85.0043	32.1276	25.0552	78.3582	51.411	47.1528	65.5955	23.7617	75.3577	19.3463	12.2551	44.3922
134.12	63.5014	40.2784	36.7382	9.74027	91.2581	29.6224	22.3814	76.3035	52.0903	47.8367	64.3475	23.43	73.3146	19.5799	12.5341	45.7518
138.91	63.0733	27.8592	35.954	10.6874	91.5462	27.8655	21.3649	76.5188	52.3776	43.852	63.9826	19.9116	69.8329	20.9793	12.65	46.0578
143.7	60.4587	26.0364	32.504	10.9198	96.4693	28.8852	21.0481	71.411	54.4535	41.7491	52.5104	16.6158	59.1591	20.0246	10.1729	50.5797
148.49	58.3275	23.9917	31.6645	10.509	99.6916	27.6722	19.1506	56.5082	54.027	39.9384	50.9997	15.9092	65.4835	17.9956	10.4211	51.0104
153.28	57.8657	20.0162	30.6904	10.0052	97.6655	25.9347	13.6786	42.8604	53.1785	39.5107	36.3783	16.2484	72.4912	18.8928	11.2527	51.5118
158.07	57.7903	17.3684	29.7873	11.0563	90.1834	26.426	13.1792	22.8348	52.8353	38.4822	36.2483	17.5691	74.1668	19.2645	11.4327	48.7256
162.86	54.8149	18.6685	30.4713	13.3613	85.9701	27.8011	12.3746	21.496	47.8882	39.7176	39.897	17.3866	74.0265	19.4632	11.8152	44.2826
167.65	53.8739	16.3471	28.5951	15.8259	84.313	28.5759	12.4078	18.5815	44.8859	38.6839	41.8009	14.8563	77.8659	18.9945	11.8968	43.8661
172.44	30.4552	16.1491	23.407	15.8778	86.6184	27.5319	11.1446	15.7671	43.9976	36.0495	41.5076	15.684	76.2912	19.067	11.8047	43.829
177.23	29.4648	23.5375	22.1053	16.5114	85.6959	27.342	8.23844	14.8049	35.8092	34.5721	40.8102	15.637	85.5248	19.4923	11.8411	41.6078
182.02	29.0553	35.357	21.3038	18.9459	83.1392	27.0367	8.0857	15.1888	30.1002	31.8769	39.2078	15.3784	86.3326	20.0865	11.5807	33.5094
186.81	29.8867	40.9708	21.2896	18.8143	76.1563	26.5681	8.10744	14.9708	28.3876	27.5243	38.4831	14.4335	83.7275	18.4555	11.8162	31.3514
191.6	30.1406	41.0251	21.5157	19.0198	78.5133	26.4576	7.89258	12.8617	21.1806	26.5894	34.8882	14.4043	83.2294	21.0831	12.2304	22.4237
196.39	30.4137	41.6089	21.2051	20.7998	70.4468	26.004	7.87425	12.1634	17.119	23.8728	32.9636	14.2696	82.4812	20.6138	12.0489	13.5428
201.18	32.4604	41.799	22.0539	22.6328	69.4759	26.7219	7.89734	12.3217	17.8902	21.0366	29.3638	14.2206	77.5524	21.0271	11.6111	9.29756
205.97	34.9872	42.0484	21.891	22.861	65.9589	27.3191	7.96883	12.6756	16.2599	18.8195	28.9231	13.048	77.1284	20.1473	11.3664	6.61781
210.76	34.9866	42.1604	21.5432	23.0068	65.608	31.4196	8.2099	12.9623	14.4945	13.35	24.2687	12.0979	78.0663	20.0633	11.2611	6.71748
215.55	34.4641	41.8542	20.8542	20.3729	58.7496	31.787	8.36334	13.3156	17.1098	9.57951	18.5509	11.9855	78.5126	19.3524	11.7661	7.55085
220.34	31.6993	41.6473	20.9064	20.1309	48.4979	30.7948	8.40072	13.2377	16.7178	10.2736	14.0859	10.8151	72.4523	19.6703	12.0225	8.8226
225.13	30.7517	40.661	20.094	19.3164	42.6049	34.8865	8.57134	13.0751	16.6814	10.8253	15.4268	9.0041	61.6094	21.0897	12.4685	9.08766
229.92	33.0418	37.0692	14.1549	17.8376	41.1893	37.7928	8.53817	12.3728	16.6865	11.209	13.9895	9.90737	51.9162	19.6965	11.4469	9.18947
234.71	33.873	28.4112	15.0598	15.7591	30.9831	39.6277	8.93474	11.426	16.7313	10.3154	13.6922	9.62277	50.2924	19.7691	11.5496	9.18651
239.5	35.5236	30.4966	14.9653	16.3921	25.3243	38.6116	8.52995	11.3429	15.4823	13.5294	19.4642	14.3046	49.7531	19.6289	10.6557	9.13767
244.29	35.9908	31.5328	14.604	15.0598	20.6426	38.9766	8.22851	9.86852	14.5423	16.584	28.7937	17.4692	48.7345	17.2565	10.2996	9.0846
249.08	35.8269	31.5295	12.763	13.3836	28.6286	38.8638	7.3958	10.2394	12.9403	16.5765	30.5108	33.1692	45.626	17.1581	10.0869	9.07661
253.87	35.0256	32.5262	13.0645	12.61	34.9808	39.4104	7.27334	10.1815	11.53	16.0433	31.4817	49.0064	42.5037	16.5615	10.5108	9.02641
258.66	31.9977	33.3713	12.9433	11.7314	36.5939	39.1568	7.33241	9.57612	11.6294	16.1437	33.2614	58.8673	38.1844	17.3438	10.8854	8.92467
263.45	30.5947	34.3079	12.6534	11.3522	43.5687	32.8402	6.23277	9.85937	8.55548	16.3891	33.0597	63.3264	40.9871	17.3653	10.53	7.78171
268.24	27.6062	36.8734	11.9151	11.3793	44.0744	32.9483	6.18214	9.47968	6.95818	18.8475	33.089	63.3944	44.6807	16.7497	10.2139	7.29729
273.03	27.0365	40.6096	12.2724	11.5399	49.0787	30.704	6.15392	9.69401	8.2046	19.9417	36.9807	65.1294	50.511	17.5899	10.7455	5.78497
277.82	26.4593	40.6164	12.6944	13.1923	60.821	27.4027	5.85386	9.60183	8.22682	21.2741	38.3659	67.6781	51.568	16.5522	11.2206	6.65532
282.61	22.4715	40.3765	13.2426	13.4862	69.7484	23.0741	5.79282	9.69908	8.14354	21.4202	39.3011	67.9659	69.8391	21.6823	13.0937	6.97197
287.4	21.4453	39.2281	13.3509	13.4264	71.2045	23.3557	5.3641	9.65644	8.20162	20.0486	39.2183	68.1211	84.0042	23.1262	12.5992	6.79137
292.19	20.8044	41.6674	13.9174	12.5625	71.9528	23.7265	5.22417	9.88473	9.19382	18.8276	35.303	67.767	87.8286	22.929	12.5637	6.57521
296.98	20.3186	42.2097	14.3834	13.3567	68.1735	25.7955	5.62136	9.92526	10.5	20.5318	33.1174	67.2611	87.7446	22.6721	12.4562	6.81127
301.77	19.6378	42.4878	14.7543	11.2715	71.278	24.6479	5.85386	8.84843	10.2939	24.7399	33.1243	54.254	96.0815	23.0632	12.9771	7.76967
306.56	17.9472	45.874	15.1832	11.2142	71.4372	23.7915	6.16955	7.90823	10.1815	27.6389	31.0189	43.6688	96.7478	22.5269	13.7618	8.02813
311.35	18.267	48.9138	15.7173	11.6755	71.4268	24.1703	6.18423	7.15478	9.63349	30.1065	31.1394	35.8406	96.3253	22.1498	13.425	8.53277
316.14	18.493	49.7626	16.0509	12.3991	75.2258	24.1017	6.13762	6.14785	9.99708	29.8503	34.8961	34.9876	94.5141	21.5625	13.0638	8.47914
320.93	18.5442	53.2162	18.7036	12.2775	74.5783	23.3541	6.1577	6.0621	9.37501	30.31	39.3737	37.7424	92.6974	20.6312	12.6195	8.6073
325.72	18.2354	54.3583	19.9123	13.3138	71.8671	23.8803	6.36019	6.06144	9.2047	30.6602	38.2722	35.7812	92.6084	19.6074	11.3107	8.04544
330.51	17.2471	57.6544	19.8119	12.2385	53.9214	24.5552	6.07908	5.30141	9.08822	31.9079	38.2313	39.3839	94.2071	19.81	10.8204	7.66866
335.3	17.0667	57.1506	20.9367	12.4016	52.609	24.0209	6.2988	5.07379	9.05794	35.8658	39.8601	42.6161	74.7605	12.93	9.07757	7.31838
340.09	13.7167	59.0976	20.0919	12.6566	56.0658	24.898	6.34252	4.59605	13.16	37.9051	52.4702	42.885	66.2212	12.387	8.97269	7.52444
344.88	13.8902	58.2793	22.5485	11.6923	57.6716	23.7038	6.06886	3.71927	15.1966	39.4625	60.6481	43.4566	66.9351	12.7533	9.24679	7.56095
349.67	14.188	61.4541	23.2803	10.7705	62.8357	22.965	5.9079	3.74374	16.9232	38.3822	62.0815	43.3391	61.0624	12.3927	8.89059	6.82966
354.46	34.5762	65.2315	24.2129	10.8714	67.0998	23.7493	6.69466	3.48094	19.2071	39.4417	67.971	43.3866	56.1699	11.2486	6.30366	6.33422
359.25	39.3842	64.1736	25.1552	14.4691	66.607	23.1405	7.13689	3.47868	24.8178	38.7675	81.4843	42.5962	56.0918	11.3622	6.29214	6.17835
364.04	41.4064	64.1062	28.2862	16.1332	59.8284	23.8024	7.46418	3.4528	26.6248	40.7688	84.1582	41.3623	61.9703	11.6113	7.281	5.67222
368.83	43.7362	70.7518	30.3148	16.2452	58.2054	26.8776	7.5963	3.32833	26.6483	45.5415	84.2711	37.6498	60.7784	11.9486	7.52008	5.53753
373.62	66.6894	66.8383	30.1366	15.6881	61.4402	34.535	7.56831	3.32987	26.654	47.9719	85.0682	36.4225	60.924	12.1615	7.67027	5.11254
378.41	72.2722	69.3039	30.091	15.6379	61.5911	59.3834	8.32536	2.96649	26.6696	46.7443	86.3419	33.4933	59.8135	12.5303	7.81509	6.30521
383.2	84.3605	70.8515	37.8047	16.9264	61.5938	68.6995	9.0931	2.94569	26.684	49.1038	88.4512	23.6116	51.5395	15.839	9.27403	7.30874
387.99	89.9593	66.7827	38.5296	20.5386	61.267	71.1053	12.8587	7.13048	25.2445	48.2259	87.6377	21.2492	48.2331	18.3395	10.7466	7.77079
392.78	94.4244	67.9781	41.3031	23.4424	54.7097	75.9043	16.1621	13.2535	27.2293	47.0257	79.1834	19.6648	46.4716	27.1631	11.1216	7.87161
397.57	95.0437	70.7378	43.4121	23.487	53.3837	79.9986	34.1498	22.9313	30.3757	46.9406	76.4291	18.0159	44.9418	30.0251	13.9219	27.4359
402.36	94.4794	70.4623	45.1905	24.1087	34.3234	79.9105	39.8296	25.3465	31.1507	47.15	76.6994	18.2743	39.7576	42.9801	56.159	40.627
407.15	95.5344	72.5724	45.1487	24.2499	28.4644	81.3185	55.5475	32.945	33.1072	45.849	75.9157	16.3182	39.1007	51.3459	61.7426	43.2424
411.94	94.7465	79.4256	44.7773	21.7975	26.2147	90.1947	67.945	37.3648	29.931	47.0018	81.1677	15.604	24.0376	61.9947	61.6991	48.3042
416.73	96.1265	81.9506	44.0372	20.581	25.7792	95.9	78.423	38.2934	31.8564	44.9515	89.297	16.1664	21.0966	70.3199	61.807	52.2163
421.52	91.0194	83.1126	44.807	20.5739	22.553	94.9921	79.4959	38.3951	33.9662	45.055	88.9032	13.8554	19.1022	73.3282	69.3082	52.5358
426.31	81.8876	86.4525	50.5319	20.2321	13.0027	88.0002	88.1604	39.3862	35.4727	42.8771	92.5957	15.3103	10.5436	78.3298	78.9196	52.7173
431.1	81.976	91.1255	54.3428	19.408	13.645	86.2283	96.7034	39.4796	36.9197	44.821	91.2113	16.6578	10.4984	83.65	86.4494	52.6276
435.89	82.0118	90.4809	51.4541	17.9204	14.3213	94.8709	99.2138	39.8261	50.7038	42.6952	92.4925	16.0247	10.5364	84.5715	88.6402	54.093
440.68	75.3772	90.9561	51.2354	9.82288	15.5403	98.4654	99.9466	38.1709	52.4535	41.4033	92.0504	16.4501	10.7204	83.152	91.9327	58.0033
445.47	78.2893	89.3987	50.2191	8.51457	15.5307	97.692	99.0631	36.3152	57.265	44.3885	95.3364	16.297	9.63619	96.0518	94.2247	58.7703
450.26	85.3542	88.6652	56.4134	7.51108	15.1451	96.9222	96.947	34.0509	57.7007	48.3774	99.9691	15.5452	8.887	98.9087	93.6248	50.34
455.05	84.4784	91.1393	72.8127	5.78441	14.5081	98.9593	96.2056	33.8114	71.8534	47.9423	95.3456	16.5976	7.39358	93.2582	87.1681	46.0037
459.84	92.582	88.0394	76.9025	5.15039	13.0319	99.2313	96.6426	26.6439	82.5847	53.5895	87.2285	17.6605	6.40935	89.8531	93.4396	46.4875
464.63	97.9806	89.5554	80.6646	5.31639	12.8225	89.6557	89.6405	23.0554	85.1274	52.0697	78.4697	18.6609	5.95638	84.1381	95.1426	38.829
469.42	97.2644	84.3837	85.9875	4.5724	12.2179	93.2615	83.4997	22.5539	92.4644	51.0087	75.3385	20.2654	6.10197	81.1955	95.1013	38.9917
474.21	97.8958	85.2037	87.181	4.21214	11.8005	92.6074	79.4573	23.2774	96.3078	52.7552	74.7216	20.2497	5.32184	79.3775	91.0542	38.6446
479	98.7249	88.8042	96.7884	4.01038	10.9462	85.0965	69.4	26.0396	97.7425	53.5636	69.4129	18.7	4.99904	72.3894	85.6054	38.431
