# Supplementary material for: Biomechanical Differences Among Collegiate Sprinters Developed Through Specialized and Diversified Training Pathways
Source: Sensors (Basel). 2026 Mar 18;26(6):1906. doi: 10.3390/s26061906 (PMC13030781; doi:10.3390/s26061906)
Supplement: Supplementary file 1 [file sensors-26-01906-s001.zip › emg data/输出结果/22/yulongjie_Phase EMG data_Literature Methods_normalized.xlsx]

## Sheet: 预激活阶段
Time_ms	L_股直肌	L_股外侧肌	L_股内侧肌	L_半腱肌	L_胫骨前肌	L_腓骨长肌	L_外侧腓肠肌	L_比目鱼肌	R_股直肌	R_股外侧肌	R_股内侧肌	R_半腱肌	R_胫骨前肌	R_腓骨长肌	R_外侧腓肠肌	R_比目鱼肌
0	4.34791	0.804934	2.18324	6.61329	40.0181	19.0686	6.17592	8.50565	2.5731	2.42655	2.52081	2.87002	2.46499	3.68291	1.91873	3.0695
1.495	4.4735	0.80634	2.16198	6.68623	40.0944	18.7225	6.02869	8.69495	2.32197	2.3797	2.56867	2.57761	2.5677	3.65229	1.96543	2.95517
2.99	4.70652	0.808614	2.16182	6.92754	40.54	17.913	5.83151	8.76037	2.28662	2.36501	2.56947	2.23163	2.93463	3.62163	2.01188	2.90034
4.485	4.76807	0.809416	2.16004	7.42596	40.7504	17.9366	5.80873	8.76458	2.28905	2.39646	2.51326	2.04668	3.53296	3.67244	2.08539	2.84454
5.98	4.79032	0.811798	2.15433	8.10811	40.7653	18.03	5.52325	8.82445	2.26944	2.48483	2.48437	2.01857	3.87165	3.79663	2.13399	2.8461
7.475	4.96233	0.813392	2.14625	8.69156	41.4552	18.1381	5.14172	8.9324	2.27777	2.57969	2.49877	2.01896	3.91011	3.71533	2.20718	2.86936
8.97	5.07015	0.813365	2.14808	9.33533	42.6946	18.2376	4.92209	8.96467	2.28059	2.61313	2.55472	2.03173	3.9068	3.55209	2.24443	2.8837
10.465	5.05703	0.816441	2.11344	10.0447	47.317	18.006	4.73472	8.96153	2.32502	2.62116	2.61324	2.09744	4.08149	3.3152	2.27312	2.85225
11.96	5.05511	0.845821	2.0629	10.5984	48.3242	17.2297	4.55135	8.40427	2.38282	2.57487	2.66878	2.28428	4.28193	3.07443	2.34208	2.80561
13.455	5.06518	0.936552	2.0394	11.0705	48.5855	15.9622	3.9173	6.606	2.40923	2.50298	2.68718	2.27307	4.47864	3.05242	2.43958	2.74618
14.95	5.08147	1.03219	2.04954	11.3802	50.5186	14.5338	3.44739	6.12719	2.3851	2.45956	2.65846	2.23737	4.6604	3.10391	2.54239	2.71252
16.445	5.02722	1.07775	2.06458	11.6883	51.408	13.8763	3.38078	6.15806	2.40124	2.4453	2.64769	2.24067	4.8631	3.21217	2.6049	2.72903
17.94	4.85879	1.0919	2.05226	12.1208	51.6539	13.321	3.35314	5.87889	2.34199	2.47558	2.67506	2.20873	5.05133	3.29481	2.65272	2.79708
19.435	4.78939	1.09479	2.00905	12.5416	51.5	12.6277	3.09397	5.37023	2.30422	2.47989	2.75966	2.18758	5.23738	3.33661	2.68223	2.78692
20.93	4.75532	1.09508	1.91632	12.9178	51.6924	11.9005	2.48314	4.94514	2.21826	2.41221	2.87029	2.14566	5.41221	3.30651	2.67619	2.83264
22.425	4.81494	1.10366	1.86106	13.3237	52.3274	11.6286	2.46738	4.78017	2.14026	2.27531	2.94558	2.1504	5.54791	3.3059	2.68966	2.84704
23.92	4.84933	1.27215	1.83477	13.4263	53.8192	10.2636	2.40037	4.80015	2.15742	2.17875	2.9284	2.34908	5.84259	3.33858	2.74087	2.8549
25.415	4.6983	1.54886	1.83249	13.4085	54.037	9.04445	2.37979	4.8467	2.19578	2.17659	2.88272	2.51592	6.06416	3.44804	2.81156	2.85258
26.91	4.44902	1.71266	1.83362	13.3388	53.269	8.939	2.38049	4.89169	2.21375	2.20466	2.86028	2.50137	6.21103	3.58681	2.92827	2.86985
28.405	4.26984	1.76739	1.80699	13.2967	52.8111	9.13173	2.38023	4.89296	2.196	2.29297	2.88119	2.4798	6.24873	3.6799	2.99351	2.90335
29.9	4.15573	1.76916	1.74506	13.2216	52.1422	9.44412	2.34268	4.95069	2.15273	2.38073	2.93687	2.49104	6.23848	3.70454	3.0155	2.93623
31.395	4.10831	1.76922	1.68112	13.1879	52.0797	9.32074	2.31518	4.94975	2.11962	2.42589	3.06316	2.61873	6.22065	3.68238	3.00144	2.96844
32.89	4.09222	1.7811	1.65064	13.1997	51.0078	9.21162	2.22755	4.79474	2.08818	2.42281	3.17465	2.67647	6.34104	3.70029	3.05483	2.96412
34.385	3.96616	1.83799	1.65524	13.2503	50.5962	9.42986	2.15237	4.786	2.07884	2.44289	3.2258	2.73855	6.49999	3.72395	3.13576	2.96632
35.88	3.83136	1.91311	1.66284	13.754	50.8239	9.60517	2.18365	4.92169	2.07779	2.47733	3.23878	2.84407	6.59456	3.74528	3.18146	2.9702
37.375	3.77655	1.90813	1.63456	16.129	50.7594	9.63871	2.19842	4.98493	2.07602	2.528	3.23579	2.98748	6.62364	3.7552	3.16307	2.93802
38.87	3.91952	1.89651	1.58833	18.4192	50.3294	9.6359	2.14805	4.91599	2.07937	2.5814	3.26853	3.08468	6.6257	3.77807	3.16483	2.91621
40.365	4.25311	1.88954	1.57959	20.6884	50.1715	9.5992	2.09856	4.7961	2.07904	2.61435	3.36324	3.07493	6.70374	3.8312	3.18934	2.9383
41.86	4.46311	1.909	1.61563	23.1548	49.4682	9.52167	2.05881	4.7217	2.07162	2.62464	3.47433	3.0669	6.9176	3.9066	3.2023	2.97605
43.355	4.50429	1.98215	1.74005	23.7278	47.8793	9.38004	2.0764	4.7212	2.0329	2.62648	3.58659	3.08114	7.12271	3.89014	3.19168	2.97679
44.85	4.53234	2.10112	1.84591	24.2062	47.0541	9.05716	2.07751	4.80677	2.00274	2.62908	3.65926	3.09247	7.28009	3.88486	3.16268	3.00064
46.345	4.79913	2.33848	1.96766	28.7027	45.9146	8.88202	2.05366	4.86855	1.96796	2.65323	3.68993	3.1174	7.32924	3.86239	3.17988	2.98571
47.84	5.19442	2.69877	2.08802	37.1938	44.3065	8.85546	2.16069	4.93251	1.93714	2.65535	3.68856	3.05766	7.38668	3.76603	3.19985	2.96721
49.335	5.3871	3.04275	2.14307	40.6161	42.4687	8.50607	2.27125	4.92164	1.95001	2.70913	3.71365	2.97976	7.53493	3.7305	3.36126	2.98499
50.83	5.50049	3.4094	2.148	40.8045	42.615	8.14058	2.25242	4.53581	1.99031	2.83208	3.79504	3.08286	7.52973	3.73618	5.06261	3.25392
52.325	5.41364	4.16038	2.19251	40.7936	42.6155	8.07962	2.1704	4.22728	2.0175	2.87069	3.92333	3.26499	7.51988	3.74093	6.02646	3.47749
53.82	5.24244	4.95717	2.35808	40.7525	42.2531	8.10132	2.15001	4.136	1.99399	2.86676	4.0396	3.4346	7.38947	3.7435	6.34919	3.71027
55.315	5.30038	5.28638	2.51757	40.6612	42.2167	8.04141	2.17814	4.10388	1.97702	2.84864	4.11239	3.51468	7.19602	3.69263	7.00952	3.99802
56.81	5.35915	5.37296	2.52888	40.561	42.1521	7.81001	2.18913	3.86121	1.96457	2.86338	4.1238	3.53421	7.16679	3.56392	7.07261	4.08437
58.305	5.30379	5.40227	2.546	40.4687	41.2079	7.50322	2.09219	3.61036	1.9572	2.95856	4.1163	3.54797	7.23896	3.49404	7.06156	4.09606
59.8	5.24474	5.40581	2.85508	40.4009	38.9748	7.36036	2.01001	3.63068	1.97189	3.16885	4.12441	3.52952	7.24654	3.47194	7.05769	4.50902
61.295	5.24379	5.40942	3.81787	40.2451	37.262	7.48842	2.0056	3.66977	1.95993	3.33202	4.18687	3.46024	7.12529	3.53811	7.05162	5.32805
62.79	5.3463	5.41169	3.86919	40.1324	38.778	7.62875	2.04347	3.65159	1.96733	3.39304	4.2688	3.36793	7.00569	3.56524	7.04725	5.78779
64.285	5.66508	5.47139	4.01418	40.0334	38.8737	8.17184	2.0694	3.83286	2.01287	3.39454	4.34653	3.45119	7.02567	3.55929	7.04724	5.83722
65.78	5.92249	5.58673	4.27374	39.9433	36.1078	8.43806	2.06989	4.33681	2.03449	3.39836	4.40959	3.5806	7.0862	3.52381	7.03569	5.84278
67.275	6.09311	5.76269	4.48638	39.8993	35.234	8.51471	2.04452	4.69306	2.03465	3.42724	4.42504	3.69095	7.10603	3.47522	7.02126	5.83913
68.77	6.12686	5.95737	4.54362	39.8256	35.1634	8.42603	1.97353	4.7575	2.03193	3.50973	4.40707	3.76974	7.39377	3.35172	7.0029	5.88727
70.265	6.13802	6.11113	4.5338	39.7246	35.638	8.20759	1.93481	4.76511	2.05065	3.59272	4.40102	3.79226	7.91232	3.31973	6.99221	6.00595
71.76	6.14247	6.19395	4.63728	39.5845	35.5026	7.9226	1.9261	4.77338	2.12714	3.61925	4.43151	3.81094	7.95134	3.33921	6.99725	6.18233
73.255	6.05319	6.23587	4.81573	39.4609	33.9369	7.70722	1.94145	4.76497	2.30299	3.62393	4.50209	3.81445	7.97375	3.31603	7.04094	6.36092
74.75	6.02407	6.24242	4.95017	39.4267	31.9161	7.78486	1.99825	4.74264	2.39824	3.62779	4.58957	3.69578	7.87059	3.44287	7.12743	6.41692
76.245	6.0756	6.23501	4.99683	39.5246	30.9634	7.96376	2.01656	4.69327	2.38289	3.65128	4.61378	3.59682	7.9972	3.52062	7.16584	6.47163
77.74	6.10587	6.27116	4.99304	39.5659	29.6512	7.95231	2.05229	4.65187	2.37269	3.63565	4.61411	3.5924	7.9745	3.53401	7.14233	6.49679
79.235	6.07895	6.33509	4.99484	39.5856	28.5079	7.63239	2.18913	4.64012	2.37462	3.5946	4.60872	3.59326	7.97856	3.69637	7.12492	6.51221
80.73	6.04702	6.40355	5.00468	39.6078	28.3711	7.05302	2.3514	4.56677	2.37809	3.54425	4.58679	3.66438	8.08359	3.87702	7.11779	6.53511
82.225	6.01968	6.4464	5.02639	39.6397	28.0984	6.8526	2.56152	4.48139	2.38193	3.52186	4.5521	3.71371	8.06616	3.95552	7.10791	6.54029
83.72	6.00274	6.45598	5.08658	39.6712	28.0422	6.78661	2.7098	4.46191	2.3782	3.53627	4.565	3.70467	7.93594	3.97824	7.10041	6.53865
85.215	5.99935	6.43551	5.21135	39.6731	27.7606	6.45927	3.55327	4.4301	2.37156	3.57295	4.56888	3.66077	7.80424	4.22127	7.09262	6.54612
86.71	6.00768	6.41626	5.3377	39.3308	27.2738	6.60126	3.73305	4.36577	2.37045	3.5859	4.55816	3.5998	7.9036	4.52939	7.08628	6.60473
88.205	5.96728	6.41526	5.41163	38.3846	27.0378	7.00013	4.77709	4.28653	2.37082	3.60818	4.56131	3.53188	8.73827	4.8245	7.0865	6.82249
89.7	5.80729	6.41572	5.42362	37.3161	26.39	7.28083	5.32295	4.3195	2.37828	3.6074	4.57691	3.47716	9.05967	4.90811	7.14425	7.24602
91.195	5.54288	6.41453	5.42777	36.0919	26.1022	7.52281	5.35079	4.93329	2.37806	3.60474	4.59979	3.512	9.01171	4.86231	7.62876	7.27071
92.69	5.41026	6.40708	5.44493	34.8286	26.0855	7.60397	5.36559	5.35519	2.36594	3.60237	4.61393	3.54888	8.8427	4.81573	7.73712	7.23282
94.185	5.39735	6.40018	5.47909	34.6678	25.9704	7.66232	5.75755	5.33494	2.33416	3.64504	4.59391	3.5529	8.68603	4.87291	7.79559	7.21224
95.68	5.33759	6.39149	5.57573	33.9836	25.6912	7.74817	6.13552	5.2524	2.31358	3.71961	4.54721	3.54324	8.67021	4.88125	7.81205	7.2349
97.175	5.04082	6.33713	5.64214	28.9201	25.6433	7.76414	6.82977	5.17134	2.30542	3.79619	4.54176	3.52994	8.92948	4.86459	7.79399	7.3282
98.67	4.61712	6.19289	5.61456	18.5404	25.6335	7.87954	7.03587	5.10359	2.31162	3.84842	4.61723	3.53629	9.26286	4.87877	7.79266	7.41345
100.165	4.44815	6.08149	5.59994	16.8717	24.8695	7.99336	7.07867	5.33165	2.3146	3.86787	4.72777	3.5129	9.3968	4.87189	7.71894	7.42629
101.66	4.26846	5.80979	5.62431	19.3581	24.5074	7.98319	7.13501	6.18818	2.29441	3.81543	4.80599	3.40141	9.86166	4.85762	6.68546	7.32636
103.155	4.22882	5.24423	5.70174	23.1366	24.3554	8.08139	7.42838	6.37392	2.23993	3.8062	4.8114	3.21985	10.1346	4.85415	6.13775	7.21581
104.65	4.21908	4.60436	5.70981	24.1948	24.1394	8.21	7.43003	6.477	2.23608	3.91587	4.7765	3.05932	11.3386	4.83539	5.63498	7.08036
106.145	4.10287	4.43435	5.76422	24.5771	24.0495	8.30176	7.42007	7.59874	2.28249	4.16503	4.73024	3.03781	11.6792	4.83482	4.94561	6.94511
107.64	3.98845	4.48542	5.83312	24.5518	24.0558	8.34071	7.41169	8.14998	2.37291	4.43024	4.7486	3.05641	11.6993	4.95479	4.91651	6.94831
109.135	3.92431	4.76895	5.88092	25.2148	24.0541	8.31933	7.41016	8.71558	2.4579	4.59323	4.86377	3.0591	12.2219	5.02358	4.89969	6.96238
110.63	3.95028	5.27797	5.59547	27.0301	23.0877	8.25162	7.42595	8.94768	2.45812	4.50238	5.01201	3.10444	12.8679	5.01718	4.90041	6.64761
112.125	3.96145	5.54194	5.12801	27.3328	16.6843	8.21491	7.46032	9.94739	2.46673	4.4212	5.07486	3.22633	13.458	5.07707	4.89834	6.02837
113.62	3.75501	5.71147	5.12945	27.3164	12.1065	8.10859	7.50051	12.5334	2.64596	4.50604	5.0487	3.51278	14.1174	5.28261	4.9098	5.73029
115.115	3.37433	6.70899	5.01915	27.2853	10.6591	7.82498	7.55878	14.9234	2.78689	4.73285	4.98057	3.70535	14.7844	5.41021	5.02513	5.69851
116.61	3.03408	7.92735	4.82082	27.2667	10.56	7.86289	7.63161	15.3751	2.76781	5.13205	4.93799	3.79548	14.9613	5.38313	5.5886	5.69905
118.105	2.73739	7.82827	4.66243	27.5707	10.4938	7.78547	7.65596	15.3078	2.79679	5.46917	4.96684	3.70866	15.2915	5.33923	5.74882	5.69959
119.6	2.70233	7.68433	4.71489	27.5993	9.09753	7.74152	7.67921	15.312	2.88194	5.50256	5.08915	3.6401	16.8861	5.34193	5.77573	5.58735
121.095	2.68679	7.58191	4.73189	27.5947	6.92189	7.71386	7.69852	15.3454	2.87996	5.43412	5.16623	3.63965	17.6876	5.3237	5.84492	5.40529
122.59	2.7124	7.56554	4.62452	27.606	5.80763	7.68241	7.69988	15.4412	2.8908	5.52452	5.08202	3.62651	17.7712	5.32764	6.09198	5.17259
124.085	2.74137	7.62372	4.49143	28.3159	5.3645	7.60996	7.69784	15.5897	2.86382	5.72183	4.9415	3.63639	17.8126	5.31071	6.40134	5.08203
125.58	2.76521	7.71486	4.4559	29.0585	5.38216	7.49989	7.8324	15.8053	2.84301	5.93472	4.86216	3.67774	18.086	5.16415	6.64221	5.32356
127.075	2.55534	7.81707	4.47353	28.9663	5.52603	7.48448	8.05701	16.1446	2.84728	6.08557	4.85238	3.8518	20.0309	5.04941	6.859	5.35353
128.57	2.50027	7.87594	4.48656	29.1024	5.52468	7.81556	9.07837	16.9523	2.84952	6.24692	4.94098	4.00941	22.9844	5.02915	6.91174	5.29201
130.065	2.48481	7.93603	4.48755	29.8416	5.52708	8.27542	9.26355	18.4047	2.88104	6.32925	5.14172	4.0694	24.2501	5.31096	6.96568	5.21648
131.56	2.52197	8.04064	4.47284	30.3135	7.63597	8.39099	9.45916	19.8618	3.26334	6.33545	5.37521	4.15406	26.5909	5.62859	7.64659	5.22615
133.055	2.54792	8.10571	4.45009	30.3285	7.89654	8.8287	9.41008	20.4655	3.3778	6.35931	5.49729	4.33531	27.8076	5.70001	8.02193	5.4652
134.55	2.54129	8.51602	4.40736	30.3882	9.88145	9.37272	9.56751	20.5336	3.42945	6.48677	5.48543	4.60447	28.2975	5.90067	8.17161	5.91409
136.045	2.52402	8.87625	4.35669	30.4411	15.7342	9.48008	9.79605	21.1948	3.45734	6.67196	5.45899	4.7833	28.3029	5.89178	8.19805	6.38312
137.54	2.52355	9.05196	4.35565	30.8659	19.2251	9.34737	9.82757	22.2741	3.46426	6.9018	5.53068	4.82256	28.2421	5.59203	8.91295	6.66534
139.035	2.54109	9.10091	4.41559	31.3049	20.6129	9.69845	9.30003	22.7847	3.5204	7.19918	5.78783	4.86714	27.9546	5.36388	11.4454	6.4537
140.53	2.49231	9.10257	4.48497	31.4366	24.9044	10.2404	9.4341	22.8413	3.64198	7.42119	6.13044	4.8636	27.9295	5.30771	12.6534	6.1057
142.025	2.49769	9.11102	4.48399	31.3444	28.4261	10.3782	9.97668	22.6928	3.78861	7.49271	6.4107	4.86234	28.1811	5.3331	12.5366	6.4171
143.52	2.49705	9.13774	4.46471	33.0472	29.0154	10.3521	10.5036	22.6396	3.88515	7.49563	6.61718	4.94322	30.0499	5.69597	12.6862	7.58107
145.015	2.65346	9.17861	4.45863	33.8854	30.1203	10.4851	10.4376	22.6599	4.02458	7.55077	6.70423	5.34729	31.2949	6.22988	13.3526	7.83185
146.51	2.68942	9.22085	4.46284	35.4074	32.0612	10.5292	10.8655	22.7601	4.25185	7.76635	6.71364	6.00264	31.2715	6.283	13.7239	8.7143
148.005	2.71989	9.2656	4.54433	36.9018	34.6055	10.5253	10.9255	22.8076	4.27251	8.05814	6.75599	6.50765	31.2307	6.28985	13.8556	8.8688
149.5	2.92946	9.30204	4.63919	36.0857	34.7261	10.4053	11.1867	22.908	4.33901	8.36147	6.91128	7.1681	31.1455	6.34667	13.8458	8.81018

## Sheet: 缓冲阶段
Time_ms	L_股直肌	L_股外侧肌	L_股内侧肌	L_半腱肌	L_胫骨前肌	L_腓骨长肌	L_外侧腓肠肌	L_比目鱼肌	R_股直肌	R_股外侧肌	R_股内侧肌	R_半腱肌	R_胫骨前肌	R_腓骨长肌	R_外侧腓肠肌	R_比目鱼肌
0	3.06814	9.30886	4.65684	35.5597	34.7942	10.3634	11.2617	22.9171	4.40978	8.4326	6.98542	7.40688	31.1514	6.34982	13.851	8.8045
0.98	3.4081	9.31626	4.67211	35.4393	34.8954	10.3266	11.3004	23.087	4.6125	8.52801	7.14184	7.90861	31.1172	6.35064	14.528	8.85444
1.96	3.79861	9.31735	4.66497	34.5141	34.921	10.3242	11.3289	23.2641	4.80087	8.5855	7.29576	8.36126	31.3313	6.35485	16.894	8.97695
2.94	4.26391	9.32274	4.55788	32.5508	34.9239	10.2685	11.2117	23.339	4.93006	8.60888	7.42281	8.78357	32.1636	6.36643	18.2714	9.06746
3.92	4.81569	9.34128	4.52517	31.5507	35.0135	10.2261	11.1676	23.3509	5.01805	8.6049	7.49935	9.17818	32.3748	6.38981	18.4714	9.13443
4.9	5.39987	9.36847	4.48914	31.2252	35.0789	10.1246	11.174	23.3461	5.07081	8.58462	7.53034	9.78342	32.1071	6.39885	18.9274	9.24199
5.88	6.03566	9.41643	4.42918	30.942	35.2735	10.0271	11.2145	23.3692	5.10002	8.56464	7.53732	10.321	32.0685	6.40187	19.0235	9.3537
6.86	6.74674	9.47469	4.39955	30.8399	35.5517	9.9687	11.2578	23.187	5.10319	8.56634	7.53888	11.4324	32.1371	6.43234	19.1384	9.39914
7.84	6.93955	9.51297	4.37223	30.8762	35.5896	9.95698	11.2676	23.1468	5.07776	8.5661	7.5527	12.3452	32.2765	6.5901	19.5929	9.47882
8.82	6.96173	9.51306	4.32565	31.2543	35.6062	9.96063	11.2858	23.1081	5.04967	8.55027	7.57453	13.7932	32.2421	6.98685	20.0517	9.52203
9.8	7.24934	9.42616	4.26082	31.2957	35.6306	9.94471	11.2869	22.9183	5.02884	8.55291	7.59473	14.7635	32.6505	7.26639	20.2789	9.4943
10.78	7.93429	9.25487	4.22645	30.8031	35.6604	9.9147	11.2825	22.8602	5.02013	8.60296	7.64074	15.6513	33.8122	7.36229	20.5209	9.48251
11.76	8.91794	9.08881	4.22364	30.8365	35.696	9.87789	11.2769	22.7641	5.01756	8.66473	7.74681	16.474	34.7578	7.42926	20.5866	9.48978
12.74	10.0626	9.03262	4.22055	31.4639	35.7361	9.83089	11.2923	22.3887	4.99006	8.68214	7.92017	17.2597	34.966	7.51331	20.6357	9.4957
13.72	11.1521	9.00908	4.20944	32.047	35.7844	9.77781	11.3136	21.5852	4.91039	8.64922	8.07893	18.0302	34.8849	7.56781	20.7557	9.50821
14.7	11.8878	8.76294	4.19319	32.2401	35.8339	9.74483	11.3207	20.447	4.81859	8.60085	8.13831	18.8001	34.7085	7.5408	20.8098	9.52553
15.68	12.2279	8.19481	4.17261	32.3034	35.8769	9.79567	11.3143	19.6638	4.81464	8.53385	8.14321	19.6225	34.551	7.5101	20.7848	9.53227
16.66	12.3787	7.30252	4.15138	32.3412	35.9079	9.91597	11.2967	19.664	4.94897	8.42558	8.16571	20.4906	34.8181	7.51201	20.7105	9.53271
17.64	12.5094	7.09288	4.13126	32.1792	35.9531	10.1547	11.2831	19.9515	5.1314	8.28687	8.26888	21.4123	36.2347	7.63138	20.7457	9.58855
18.62	12.5906	7.14082	4.10745	31.9371	36.0176	10.3623	11.3008	20.157	5.22765	8.18842	8.41419	22.4246	38.3214	8.18457	20.9146	9.8511
19.6	12.6297	7.17116	4.04713	31.865	36.089	10.4012	11.3489	20.1901	5.22332	8.15016	8.49668	23.4188	39.3444	9.05427	21.1175	10.3794
20.58	12.6441	7.17928	4.0879	32.0754	36.1522	10.3909	11.3771	20.1887	5.20744	8.16092	8.5189	24.5425	39.1534	9.58326	21.3461	10.7779
21.56	12.746	7.18067	4.67168	33.703	36.8834	10.3936	11.3801	20.287	5.29202	8.1621	8.52708	24.7838	39.2804	9.7051	21.618	11.1514
22.54	12.9365	7.17449	5.07851	34.8643	38.7283	10.4075	11.3999	20.5143	5.3891	8.12599	8.59789	25.7477	39.3278	9.72446	21.6085	11.7719
23.52	13.1343	7.14579	5.06746	35.2302	39.4189	10.4322	11.4267	20.5771	5.44957	8.05108	8.81382	26.5356	39.3456	9.81577	21.6348	12.1191
24.5	13.3208	7.08951	5.03289	35.0251	39.436	10.505	11.4514	20.5247	5.47985	7.9619	8.88351	27.4332	39.3964	9.89168	21.7854	12.3497
25.48	13.4464	7.00778	5.04466	34.5922	39.6391	10.778	11.4226	20.4481	5.46253	7.94284	8.89703	28.0529	39.5071	9.91894	21.7396	12.4991
26.46	13.5069	6.91204	5.05836	34.4757	40.3355	11.4492	11.3997	20.3635	5.46496	8.36479	9.01354	28.388	39.5092	9.95119	21.7882	12.6131
27.44	13.5728	6.81429	5.0387	34.6194	41.0942	12.0661	11.3266	20.2401	5.59161	8.92956	9.05962	28.4523	38.8984	9.98244	21.7456	12.7268
28.42	13.7607	6.71644	5.09644	34.8817	41.555	12.2245	10.784	19.9508	5.8665	8.97247	9.40642	28.4378	37.6829	9.97816	21.7602	12.7917
29.4	14.1103	6.63042	5.22564	34.7544	41.8733	12.1175	10.399	19.3627	6.27757	10.2639	9.97114	28.4269	36.7993	9.89025	21.8301	12.803
30.38	14.5167	6.5451	5.36376	34.3567	42.0715	11.9395	10.2949	18.4542	6.69206	12.2154	10.0547	28.4223	36.3805	9.73788	22.1228	12.8051
31.36	14.8631	6.38235	5.49269	34.4413	42.1205	11.8987	10.1245	17.3621	6.81541	13.1509	9.96281	28.4365	36.2786	9.60593	22.6232	12.8029
32.34	15.1047	6.34509	5.57489	34.6185	41.9426	11.8036	10.0623	16.4274	6.72793	13.3608	9.97343	28.4921	36.3417	9.4931	22.9183	12.7706
33.32	15.3181	6.27191	5.60869	34.6866	42.1148	11.5883	10.0689	15.9569	6.70753	13.3648	11.4154	28.6464	36.6438	9.51126	22.9312	12.7069
34.3	15.4943	5.97792	5.59895	36.0792	42.1348	11.3128	10.0644	15.9149	6.79371	13.3673	14.2855	28.7352	36.9271	9.89147	22.8837	12.6763
35.28	15.5327	5.7676	5.56446	38.8462	41.5485	11.1038	9.91508	15.885	7.04413	13.4617	15.5453	28.7103	38.8192	10.5549	22.891	12.723
36.26	15.6573	5.94505	5.51765	39.0187	40.3349	11.1017	9.62887	15.513	7.15925	13.7466	15.6551	28.7018	39.1833	10.9449	22.9281	12.7199
37.24	16.2365	6.25144	5.63307	38.8983	39.3189	11.1872	9.47903	14.6982	7.1705	14.1928	15.693	28.739	39.2669	11.0493	23.0581	12.6653
38.22	17.3535	6.39063	5.8898	38.9164	38.7826	11.1121	9.46603	13.938	7.17707	15.3331	15.7472	28.8174	39.4028	11.0931	22.8713	12.6341
39.2	18.6985	6.37406	5.91756	39.0225	38.3758	10.7728	9.42436	13.8509	7.19258	17.5205	16.2035	28.896	39.6797	11.1087	22.1544	12.651
40.18	19.7756	6.47572	5.88401	38.9167	38.0091	10.2703	9.35347	14.2093	7.19584	19.591	17.4954	28.9706	39.958	11.1013	21.475	12.6872
41.16	20.2025	6.84007	5.85962	38.9719	35.3243	9.84872	9.24861	14.3265	7.16371	21.3498	18.3461	29.0303	40.2383	11.0995	21.1473	12.699
42.14	20.2394	7.30293	5.85558	39.2174	33.1878	9.62912	8.98232	14.4088	7.11386	22.1992	18.3694	29.0731	40.4563	11.0947	21.0797	12.6141
43.12	20.3707	7.6394	5.85761	39.2656	32.9582	9.59241	8.57798	14.9575	7.1119	22.2872	18.787	29.1214	39.921	11.05	21.1057	12.2392
44.1	20.6007	7.83366	5.85597	39.0235	32.5462	9.61133	8.23365	15.7343	7.18246	22.8615	20.0809	29.1801	39.3495	10.882	21.0414	11.8556
45.08	20.7119	7.96044	5.81819	39.9921	32.036	9.50699	8.15494	16.1843	7.20173	23.9464	22.0644	29.2656	38.7507	10.639	20.8138	11.7855
46.06	20.7275	8.05221	5.77641	40.6512	30.9832	9.37737	7.69836	16.3149	7.10901	25.1899	22.7357	29.3856	38.7556	10.5998	20.6571	11.4499
47.04	20.7962	8.0886	5.68593	40.6968	29.4911	9.3263	7.26789	16.3534	7.11672	26.3955	22.8426	29.6	39.0536	10.7368	20.5498	11.0227
48.02	20.8318	8.12866	5.7256	40.4983	27.1737	9.33566	7.06598	16.4314	7.13189	27.2311	23.1452	29.8836	39.3278	10.9133	20.4948	10.8873
49	21.0507	8.19512	5.70963	40.3907	26.9078	9.39058	6.76215	16.3497	7.21847	27.7537	23.2186	30.0659	39.3382	11.02	20.4917	10.9233
49.98	21.2077	8.23235	5.70566	40.148	27.0266	9.43355	6.47428	16.3098	7.1995	27.9407	23.2863	30.3168	39.5933	11.0145	20.4932	10.9814
50.96	21.2324	8.24522	5.73067	40.3023	27.0399	9.48024	6.26546	16.1625	7.09648	28.4027	23.7543	30.3911	40.6314	11.0464	20.3722	11.0073
51.94	21.1759	8.24516	5.7638	40.8182	27.2818	9.53178	6.27802	15.6594	6.9626	29.8975	24.5272	30.4472	42.4827	11.0757	19.1966	10.956
52.92	21.1023	8.24792	5.77663	41.3688	27.6675	9.60461	6.18171	15.3379	6.87145	31.8635	25.2089	30.4586	44.0655	11.1013	17.0722	10.8752
53.9	21.0037	8.28034	5.89283	42.0676	27.7618	9.68883	6.18599	15.3375	6.86466	32.7072	25.5578	30.4473	45.1007	11.2693	16.6029	10.8283
54.88	20.9511	8.4145	5.90458	42.6472	27.6194	9.74761	6.36143	15.606	6.92755	33.0917	25.6163	30.3963	46.1336	11.3768	16.1358	10.758
55.86	21.0078	8.76052	5.89841	42.8488	27.7672	9.77845	6.76953	16.065	7.02932	35.8588	25.7018	30.2527	46.77	11.4795	15.9009	10.6592
56.84	20.9605	9.39385	5.86434	43.1365	27.92	9.78817	7.16132	16.3527	7.18563	39.5449	26.1534	30.1224	47.037	11.6997	15.7097	10.5686
57.82	20.8455	10.2613	5.96199	43.6523	27.923	9.7682	7.42712	16.3398	7.47264	41.5469	26.3694	29.6067	47.1166	12.0759	15.5122	10.5395
58.8	20.831	11.057	6.69209	44.0274	27.9105	9.78917	7.55369	16.2926	7.91912	41.9634	26.3679	29.3395	47.1071	12.7061	14.7283	10.4422
59.78	20.8089	11.4634	7.23844	43.7549	27.9168	10.0889	7.62765	16.4033	8.4251	42.0399	26.3506	28.6688	47.3847	13.3098	14.337	10.4308
60.76	20.8585	11.5154	7.32749	43.4536	28.4957	10.4061	7.64585	16.745	8.92828	42.2293	26.3797	28.3129	49.8192	13.5228	13.9913	10.4337
61.74	20.7331	11.5603	7.33591	43.5653	29.4777	10.4961	7.79439	17.2004	9.40588	42.2942	26.5375	27.8355	49.8644	13.5106	13.743	10.4087
62.72	20.2735	11.6279	7.35074	43.8403	29.8312	10.615	7.94183	17.4881	10.6161	42.2893	26.5759	27.4098	49.5643	13.491	13.7165	10.3836
63.7	19.7026	11.7217	7.37416	44.3923	29.9932	10.7656	7.97343	17.5549	11.4467	42.2962	26.5739	26.9305	49.5679	13.543	13.6279	10.3696
64.68	19.3002	11.8715	7.37919	45.0388	30.1076	10.8341	7.9719	17.5681	11.9962	42.2992	26.8393	26.4279	49.5681	13.8984	13.6644	10.3671
65.66	19.2908	12.1191	7.4762	45.2469	30.1185	10.7839	7.95525	17.4944	12.2174	42.2965	27.1125	25.8689	49.6191	14.5273	13.9268	10.3904
66.64	19.3326	12.4898	7.7629	45.2236	30.3579	10.5955	7.93156	17.1719	12.2379	42.3426	27.2444	25.2445	49.6577	14.953	14.1425	10.4523
67.62	19.2608	12.8863	8.05531	45.2964	30.3871	10.2915	7.92343	16.7302	12.1723	42.4638	28.3183	24.5472	49.2558	15.1167	14.1482	10.5345
68.6	19.1949	13.2031	8.22313	45.7547	30.3123	9.97538	7.91663	16.3694	12.1839	42.4716	29.8842	23.7433	47.8328	15.076	13.9619	10.5066
69.58	19.4435	13.3841	8.28006	46.9827	30.2554	9.81827	7.87261	16.234	12.4822	42.4882	30.8427	22.8689	46.4	14.7194	13.6406	10.2814
70.56	20.6268	13.4329	8.30374	49.4261	30.4075	9.79781	7.79021	16.2976	13.212	42.4882	30.962	21.8091	46.0678	14.261	13.4745	9.76111
71.54	22.0645	13.4358	8.24041	52.6665	30.629	9.80831	7.86446	16.4595	14.2444	42.4882	31.2733	21.1443	46.6725	14.1276	13.4301	9.70796
72.52	22.6476	13.4426	8.24959	54.49	28.9528	9.8105	8.04654	16.4966	15.3705	42.5063	32.6453	20.7389	46.9784	14.2274	14.004	8.99098
73.5	22.6183	13.4941	8.59215	56.0601	26.9442	9.78967	8.22916	16.5321	16.6501	42.5399	33.7055	19.7912	47.433	14.2531	14.9976	8.43864
74.48	22.69	13.5678	12.7637	57.3358	26.6185	9.77305	8.2794	16.7024	17.6573	42.5904	33.7362	19.0562	47.7203	14.2204	15.6889	8.00686
75.46	23.7163	13.8024	15.3839	57.3168	27.0168	10.04	8.26344	16.7871	17.7452	42.6078	33.9545	18.4045	52.9964	14.2329	16.1419	7.65111
76.44	25.0811	14.5622	15.5564	57.2587	27.507	9.96608	8.23513	16.7566	18.2036	42.5789	33.9751	20.2359	55.516	14.6902	16.7255	7.30139
77.42	26.3943	15.6638	16.6459	57.2722	27.3727	9.37984	8.75122	16.7079	19.2666	42.5622	33.9678	21.0727	55.5103	15.3645	17.4436	7.07736
78.4	27.4247	16.5293	18.3843	57.4214	27.3536	8.91181	10.5651	16.6647	21.2546	42.5241	33.9773	21.7244	56.2366	15.803	18.1784	7.09055
79.38	28.0195	16.8106	19.5423	58.1568	27.5918	8.71128	11.825	16.7338	23.887	42.7312	33.8583	22.0693	57.3444	16.0513	18.5572	7.37959
80.36	28.3384	16.8384	19.6503	59.3811	27.8558	8.67342	11.9574	16.8083	26.5022	42.7591	33.8966	22.3212	57.8427	16.2475	18.5357	7.68195
81.34	28.3312	16.9825	19.6969	59.9316	27.7629	8.76805	11.9792	16.8168	28.5263	42.4283	33.9292	22.4966	57.7129	16.4455	17.9931	7.75049
82.32	28.2281	17.1475	19.6929	59.882	29.2463	8.90192	11.9962	16.8471	29.7417	42.3709	34.27	22.5386	57.1361	16.7006	17.2561	7.74226
83.3	28.522	17.2494	19.6816	59.7329	31.7816	8.96773	12.0077	16.901	30.2203	42.5973	35.2017	22.4192	56.4235	16.8012	16.9157	7.82313
84.28	29.3164	17.3271	19.7539	59.6159	33.5376	8.99148	11.9952	16.9395	30.2838	42.6463	35.689	22.179	56.1292	16.749	16.8782	7.94433
85.26	30.7735	17.5308	19.9089	57.8959	34.0581	9.02511	11.9387	16.9239	30.3379	42.6262	35.2108	22.1276	55.0405	16.5705	16.8391	8.0586
86.24	32.4585	17.9306	19.9455	57.3052	34.0976	9.06855	11.8726	16.8054	30.6766	42.5543	35.1543	22.1251	54.1841	16.5591	16.8178	8.14365
87.22	33.9777	19.2654	19.9376	57.6243	34.4685	9.12473	11.8512	16.6515	31.3529	42.4663	35.9121	22.0892	54.1273	17.2081	16.819	8.86355
88.2	34.1505	19.9951	19.9272	57.76	34.3421	9.18612	11.8465	16.5367	31.8783	42.5286	36.7325	22.0034	54.0927	18.3143	17.4683	9.62181
89.18	34.5767	20.5683	20.6597	57.4979	34.5772	9.16517	11.8615	16.3115	32.0879	42.3946	36.9942	21.8906	54.2086	19.3728	17.7756	15.216
90.16	34.4154	20.7837	21.5055	57.4078	34.7699	9.26274	11.8867	15.8344	32.3738	41.7863	36.6102	21.8058	54.3387	19.7223	19.4947	22.7198
91.14	33.9934	20.7227	21.5828	57.4447	34.7704	9.42316	11.8388	15.5011	32.6833	41.0569	36.0104	21.7359	54.432	20.009	25.7908	31.9351
92.12	34.0136	20.7268	21.7639	57.4176	34.7409	9.68426	11.7307	15.4597	33.14	40.3471	35.9862	21.6837	54.3913	21.804	35.8954	41.9141
93.1	34.3043	20.8692	22.0537	57.2719	34.7467	10.2175	11.6819	15.214	33.8274	40.6776	36.5995	21.6324	54.2915	25.4686	45.7417	50.3124
94.08	34.6475	20.9299	22.2884	56.9483	34.759	11.0416	11.6672	14.4747	34.6514	41.6873	36.5103	21.552	54.1825	28.5094	52.0607	53.4542
95.06	34.9431	20.8744	22.4166	56.3643	34.758	11.8219	11.6647	13.8007	35.3844	42.2582	35.5909	21.4302	54.0507	29.2608	54.8513	54.4433
96.04	35.0391	20.8706	22.4422	55.5468	34.8045	12.3169	11.6636	13.4748	35.8456	42.1252	35.3063	21.2022	54.161	29.2728	55.818	61.5552
97.02	35.0487	21.0467	22.4857	54.9107	35.5583	12.4954	11.6582	13.3084	36.0169	41.4199	35.952	20.9288	55.0139	29.2856	56.0331	71.2092
98	35.1928	21.5321	22.5728	54.7031	36.7837	12.5183	11.4136	13.2044	36.0175	40.8192	36.1955	20.2974	55.9115	29.4467	56.0316	77.3404

## Sheet: 推蹬阶段
Time_ms	L_股直肌	L_股外侧肌	L_股内侧肌	L_半腱肌	L_胫骨前肌	L_腓骨长肌	L_外侧腓肠肌	L_比目鱼肌	R_股直肌	R_股外侧肌	R_股内侧肌	R_半腱肌	R_胫骨前肌	R_腓骨长肌	R_外侧腓肠肌	R_比目鱼肌
0	35.3668	21.8962	22.6509	54.6157	36.9077	12.6237	11.3324	13.1573	36.0437	40.6417	36.1343	20.1401	56.1493	29.5254	56.0549	79.0666
3.52	37.1577	24.2659	27.7638	54.1788	36.4218	13.6608	11.2856	13.1996	37.6621	39.6669	35.5289	18.819	57.8286	32.1132	58.4713	82.8749
7.04	37.155	25.196	28.6271	52.6104	36.1923	14.9656	11.1076	13.4142	37.7357	38.3037	36.1086	18.4932	55.386	41.8345	66.3458	83.1228
10.56	36.9388	27.9138	29.0411	51.6048	35.7518	15.4817	10.2726	13.3659	37.633	30.5337	38.0899	18.337	60.6333	42.0277	70.265	83.2792
14.08	36.7084	28.1915	29.0181	50.7588	34.3828	15.3989	9.99687	12.538	37.4804	34.9281	40.8039	18.8654	57.0296	42.1645	71.6347	83.4152
17.6	36.6112	29.752	29.2193	48.3346	34.0995	15.4148	9.79629	12.5184	37.9376	35.3964	41.2951	19.5607	56.8325	43.3098	72.0589	83.7032
21.12	37.0506	29.5233	32.4197	48.7954	36.7901	15.7355	9.80379	15.509	39.2858	35.9479	40.0308	19.4735	59.9797	45.0882	73.9403	83.8739
24.64	36.9832	31.2012	33.9733	37.6473	38.2173	16.1697	9.56478	21.0629	40.251	39.4379	39	19.7575	70.0991	46.179	76.8644	83.9703
28.16	37.2541	33.9249	33.3552	32.4664	40.9745	15.7189	9.30895	22.1535	40.6593	43.4874	38.8868	16.8763	77.9221	46.5893	78.3498	84.0587
31.68	35.5982	35.1535	31.1801	30.1566	40.5514	15.376	3.32683	22.3326	45.0994	54.9544	39.6646	14.3477	88.0291	46.3522	78.5769	84.1338
35.2	40.1839	35.2755	33.5822	26.6985	37.3484	15.1751	3.37792	24.0521	41.8928	64.521	39.8446	18.9864	88.9076	46.5888	78.9065	84.5268
38.72	41.9694	35.0091	33.7429	25.9846	36.6435	15.3027	3.77637	25.7935	42.8996	65.0978	39.7027	24.5927	89.1377	47.9653	79.7276	84.6487
42.24	40.2355	37.8529	35.9137	26.3248	38.2078	15.1672	4.08555	26.3948	42.0409	65.6083	39.7756	25.1743	88.7593	46.918	79.6676	81.7345
45.76	39.938	40.2436	40.3803	29.2092	40.5652	14.4281	4.14437	26.8073	43.1206	64.9922	39.0348	28.6267	89.6789	42.9971	65.022	66.5833
49.28	40.391	40.9734	49.1045	33.7609	57.2707	13.1791	4.9592	26.7931	49.8607	64.1876	37.6147	31.3133	97.1238	43.817	60.1953	43.4375
52.8	42.0478	51.5796	55.9134	37.0057	58.3526	12.8058	5.60728	27.1569	52.1832	64.2445	44.5233	31.874	99.868	43.949	59.576	20.7587
56.32	42.3549	57.2913	58.0177	37.1502	61.5544	13.2712	15.5575	27.2618	63.0641	64.7298	43.7614	32.0171	98.7138	35.2564	51.5774	18.7614
59.84	44.4956	64.4062	66.891	50.3895	85.0161	13.1009	16.9568	26.9476	69.4738	68.4719	48.2967	32.2943	95.5048	33.0174	44.4941	17.9863
63.36	45.9069	63.9787	68.0296	61.0852	89.817	13.5118	16.9715	26.8824	73.976	68.169	47.4017	33.1037	95.1735	32.4358	41.2629	17.4454
66.88	48.4213	66.3793	68.2772	68.8182	94.3716	13.6341	17.0611	27.3195	74.8378	70.741	47.8348	32.8304	95.2351	31.275	40.6896	16.2258
70.4	48.9411	72.4295	75.3394	70.5723	99.9447	14.3499	17.5092	26.525	79.7129	70.875	48.5052	33.1754	94.3508	27.2287	38.1006	14.862
73.92	48.1506	75.3322	76.2869	72.5201	98.4403	14.3428	17.8118	22.7032	82.6255	69.4867	48.3933	33.8839	93.8617	26.8917	32.1991	14.0162
77.44	46.3703	74.1008	75.8129	76.1474	98.8483	14.3209	18.1937	19.4087	87.5732	68.9519	47.8299	34.4634	77.6947	25.9371	25.252	13.2977
80.96	45.9296	74.2378	77.5703	76.9795	97.6662	14.355	18.5786	19.2158	86.6741	64.2993	51.1007	34.6299	67.5507	25.7112	21.2679	13.1282
84.48	43.2756	74.3939	77.7348	80.626	98.6238	14.3599	18.8302	17.6664	97.1919	48.3581	53.7549	34.3895	64.5689	26.8063	21.5162	10.3736
88	35.3541	77.3675	77.387	81.834	98.1762	14.6299	18.8437	14.7805	96.9438	64.6473	56.912	29.8504	64.1245	25.8027	18.8092	7.10008
91.52	34.7822	76.0746	78.0387	81.9927	97.2816	15.1553	20.0945	13.6485	99.4171	67.2547	55.1715	30.8307	64.0898	36.2861	19.3562	7.06909
95.04	33.8098	74.3923	78.7809	82.1735	96.7881	18.6118	22.7663	15.3684	99.1578	78.3562	55.9785	30.9129	62.9751	38.526	19.3965	15.1318
98.56	36.178	73.5739	81.5762	80.4879	88.5654	23.5976	23.2914	19.5168	99.1253	83.0466	56.0148	29.138	55.9248	44.2917	25.5859	24.709
102.08	35.3591	70.6632	87.9929	77.9236	86.2242	23.5638	23.4017	20.3193	97.315	86.4132	55.1762	33.5939	44.3295	44.74	25.7708	32.2556
105.6	40.24	75.7723	85.5978	77.7898	86.2726	23.0165	21.1842	20.2608	93.3757	87.7594	56.2342	34.5105	38.2694	44.7005	26.0983	33.1249
109.12	41.4088	79.7035	81.6658	73.4805	81.9369	22.0418	17.2931	20.0911	87.7154	87.6184	54.1118	35.6038	38.9207	44.4282	26.0392	33.1484
112.64	39.6911	81.3023	77.966	63.8557	61.084	21.8624	17.3532	19.8649	82.0671	86.55	50.6648	36.3269	41.025	44.9606	25.9841	33.2003
116.16	36.4604	85.902	77.7821	56.0239	56.418	21.6633	17.4429	20.0954	85.1078	85.8561	53.799	35.5679	40.4794	45.6349	25.4593	33.2684
119.68	34.853	81.2339	76.1682	57.1526	43.2568	21.8392	17.2349	20.6488	82.537	85.8313	54.8991	35.914	40.3246	46.2752	25.2444	33.339
123.2	34.513	79.9009	76.3224	67.6523	41.8089	23.1699	16.7904	21.1515	81.0311	93.4295	56.0829	35.2283	38.4566	46.0212	24.9261	33.5216
126.72	34.9404	81.5657	76.8441	70.6594	41.602	24.3354	16.4388	21.2737	78.0338	95.044	57.1845	37.2545	40.8282	46.4997	25.0047	33.5952
130.24	36.5704	83.1791	76.0105	70.2735	44.0804	28.3964	16.1765	22.2285	74.4925	95.9381	60.1066	40.5891	43.5436	47.9682	24.9549	33.5607
133.76	38.0688	87.4532	79.5808	68.5956	42.3713	31.231	16.0951	22.918	60.378	99.6636	55.9213	40.5053	47.3302	48.147	24.287	33.567
137.28	38.1769	93.1758	79.1824	66.1426	41.945	31.4298	16.0953	22.927	56.139	92.7734	55.0756	40.9062	50.7402	47.5138	23.978	33.8765
140.8	40.6871	93.7926	83.3403	69.3561	44.0481	32.4015	15.4618	22.3965	56.3421	90.5313	55.296	40.1429	51.5955	41.9531	22.6207	33.9573
144.32	47.3921	94.5246	79.0088	72.8066	44.5417	31.6228	11.455	21.848	53.7415	82.5682	55.7986	39.192	51.4983	38.0139	19.4415	32.891
147.84	47.8715	95.928	78.1839	76.2455	46.4767	27.2595	9.14837	21.2036	57.2143	75.4894	55.9444	37.7484	51.3437	30.5921	13.1386	26.5516
151.36	43.8423	97.8894	70.4154	79.7158	50.0974	26.8994	8.96656	20.0915	59.7212	77.4915	63.2034	33.7873	51.482	29.5912	10.8647	16.5765
154.88	46.4682	93.1082	65.3387	80.4033	63.0068	27.5694	8.7051	20.0446	59.8252	74.9062	62.2916	32.7711	51.3942	30.5108	9.66525	11.0743
158.4	45.0398	82.5875	65.1303	80.3774	66.1031	27.9004	8.69392	19.6051	59.9989	75.8158	71.5695	33.7507	49.9582	35.7374	11.0491	11.0314
161.92	45.9334	86.0337	65.2351	81.2059	65.3747	27.92	8.54324	19.7025	61.0848	80.0162	73.5169	34.032	48.276	39.9496	11.2181	10.8471
165.44	53.5145	93.0888	65.2169	84.1839	65.2909	28.3434	9.13288	19.8704	59.9199	81.7466	74.559	36.8771	47.7962	43.2593	11.8079	10.6096
168.96	53.9806	91.5955	68.0074	83.97	64.9453	32.1578	9.39234	26.7343	55.9496	84.329	74.6364	41.3576	48.7598	43.2753	13.3133	10.4278
172.48	53.8841	94.6713	65.5302	77.1569	65.0523	32.1812	9.57553	33.3103	57.4679	77.7711	73.9972	46.3568	53.1872	43.2594	15.3769	10.231
176	53.4729	96.4101	66.0898	68.693	65.1716	34.0913	9.95909	52.7606	52.6186	83.4634	79.0396	49.3604	55.0209	43.033	16.6092	10.3302
179.52	53.8093	97.425	66.4395	67.1909	65.531	34.8864	10.1693	61.5314	55.0148	82.1732	78.9632	49.0753	46.0106	43.3712	19.3551	10.9457
183.04	59.4342	96.4942	63.9316	66.1933	69.9597	30.2018	10.1952	61.2965	58.9769	85.176	77.5272	50.4282	38.1649	44.9166	22.5654	14.2027
186.56	61.7059	85.8887	63.9069	66.3372	70.8243	32.3185	10.3066	61.6137	61.5895	82.9689	80.992	51.3558	36.8463	46.2975	23.1629	16.0594
190.08	66.3836	88.8156	60.1491	65.979	70.0276	34.1501	11.2381	61.8916	64.661	84.6818	82.8083	51.923	41.7159	49.9399	29.0878	17.4086
193.6	63.1634	89.893	58.7446	68.401	69.1454	33.7708	12.7403	62.1775	64.0159	89.5465	83.6685	52.4502	45.206	49.8487	30.7438	21.5485
197.12	61.669	89.115	55.6902	66.3667	70.2947	34.0129	14.6252	62.503	62.5379	91.2183	84.4392	52.3309	45.5379	50.0017	31.5956	22.0205
200.64	62.066	89.0981	55.2484	61.9965	71.385	34.0806	14.2685	61.8711	54.7043	88.9952	83.9617	52.3193	46.6661	48.4528	31.9641	21.5569
204.16	61.3245	86.6553	59.3331	59.5944	73.4143	34.4908	14.2513	61.8233	54.2207	89.1045	83.358	52.4916	48.2253	48.7245	31.9823	21.4663
207.68	60.1977	84.4258	65.6773	59.6266	61.9869	34.8868	14.0582	62.0134	54.4372	93.3408	81.3296	52.1476	48.2228	48.6838	32.0363	21.7053
211.2	60.4595	87.1698	65.3701	60.5126	58.3481	35.3905	14.1325	62.3778	53.2913	91.0292	75.8549	50.9592	48.2905	42.5453	32.2235	21.7875
214.72	55.4165	74.832	70.8187	58.6288	59.0536	35.5177	14.2305	62.4768	51.241	94.4617	74.8415	49.0839	48.309	44.5077	32.0691	22.0469
218.24	61.5763	76.402	69.2811	54.7085	60.823	32.4102	13.5018	61.0397	52.0716	91.5566	72.9136	46.6714	47.5535	57.1001	31.7647	22.1691
221.76	65.6735	76.3161	71.4488	52.9548	60.6024	31.956	13.8774	58.6413	51.0488	91.3847	71.6223	42.3391	44.6899	58.9711	30.5972	26.6189
225.28	66.9342	66.3862	75.5057	53.2533	60.3251	30.7766	13.6436	62.1669	49.3898	84.6216	68.1715	37.9162	38.7634	60.7497	33.5977	27.2483
228.8	70.1185	65.0235	84.3184	53.993	59.398	31.9491	13.2566	45.6362	47.6347	85.2586	69.8185	32.0843	38.4643	64.5928	36.1943	27.019
232.32	65.1507	68.4293	89.0015	55.6121	55.5258	33.1197	12.9327	55.586	41.4853	83.2217	69.6781	32.0855	38.2972	66.943	34.9549	26.4463
235.84	63.7314	83.5392	92.1314	56.3339	48.9205	32.1767	14.2011	57.654	40.6988	82.139	68.4703	29.8316	37.2802	67.9701	42.7452	27.8268
239.36	58.2657	86.9889	95.9725	78.2339	48.6829	31.0783	16.2151	60.6981	36.3532	83.2301	68.4669	27.5015	28.394	73.5016	44.3314	28.8267
242.88	56.7071	89.8226	98.7211	76.6032	48.6507	47.8824	22.9862	61.2712	49.5645	76.939	66.4491	25.7201	21.7448	77.5899	48.6181	29.0693
246.4	58.232	89.7882	99.3576	73.604	46.6006	52.1431	33.4708	60.5562	52.2903	79.0431	68.1189	25.9007	22.2173	78.8049	51.4323	37.4249
249.92	57.6201	90.8377	99.9853	78.6099	44.9335	58.6124	34.9091	65.5886	61.832	79.54	66.5028	26.0589	19.3012	83.2265	50.8645	39.3262
253.44	57.0235	93.3796	96.0382	81.297	30.0617	59.0707	37.9283	85.2843	62.1935	80.3793	65.9488	26.3732	14.4237	87.2866	52.0164	45.6587
256.96	54.0849	97.1911	93.3528	82.7157	23.9287	60.9446	43.1106	86.8263	66.6277	76.4673	65.9503	26.5364	14.1952	87.1173	53.1752	51.1249
260.48	53.2805	98.3534	97.3765	82.5829	23.473	65.3325	48.2171	88.3492	76.0759	74.3986	65.6495	29.3335	14.2276	88.5521	58.7982	66.2982
264	53.8962	94.1318	94.0243	82.6126	20.6346	69.6594	48.4057	92.6839	87.4297	65.5017	69.2328	29.5485	14.1789	88.0139	61.5461	68.3497
267.52	49.7645	95.5137	95.7808	82.2639	10.2686	70.9393	54.7963	94.3137	87.8252	65.7822	70.4319	29.3814	13.7597	81.0292	64.5831	70.0817
271.04	48.5774	94.3996	95.9595	81.522	10.2302	74.8849	55.2844	96.0524	88.2015	65.1911	75.2093	28.3981	13.4471	82.5604	68.3679	79.1811
274.56	45.4165	94.2466	91.861	80.8321	10.9926	78.9888	64.787	94.2984	90.7753	65.9959	76.6673	27.2541	13.5399	84.8534	70.3362	82.5965
278.08	42.1487	95.4563	83.874	80.9601	11.0066	80.2594	66.9749	91.0217	90.7473	65.7808	78.5394	27.3421	13.378	85.9275	72.2274	86.2342
281.6	38.9766	95.6488	81.3962	80.7567	10.9765	81.5626	69.7291	87.3216	90.6345	62.4616	80.3184	25.5582	13.117	94.9941	84.6361	89.0616
285.12	38.6657	86.9372	76.7857	80.0155	10.6441	86.2616	70.0451	88.9943	90.4116	68.8135	85.7095	22.9897	12.8778	98.6855	84.7879	90.0325
288.64	39.3571	81.7096	74.4944	69.4035	11.0814	86.6348	71.9293	90.9345	91.5435	72.9451	87.1137	22.5842	11.8509	99.5934	84.8561	92.0093
292.16	40.3977	69.8955	73.4556	52.3488	11.6309	81.9421	73.1141	91.8149	85.2723	76.8761	93.9063	22.8519	11.2567	93.4356	82.7098	93.2866
295.68	40.7642	70.475	71.7009	53.9361	11.9181	78.3318	70.7116	97.786	83.7219	77.1188	99.2182	22.8948	8.12195	93.2873	83.021	92.0525
299.2	41.1031	70.9693	71.7278	51.5198	12.2235	74.0333	68.9317	99.8764	81.4216	76.569	98.4406	22.7502	7.6581	93.8458	86.1136	94.5062
302.72	41.7663	71.3572	74.351	75.8557	12.3608	75.3706	68.4991	86.5222	84.4881	74.255	97.8536	21.7155	7.45467	92.4448	87.4572	96.0727
306.24	42.5889	69.8043	74.5686	86.5525	12.3594	75.1288	73.1224	84.3321	90.4976	72.8347	97.5633	21.248	6.24189	92.9237	88.7746	99.8272
309.76	42.8925	66.7308	70.0848	87.9044	12.1711	78.4345	70.6166	84.6367	85.8611	71.8772	96.8121	15.7319	6.00797	92.1979	87.8337	92.247
313.28	52.4771	66.7714	72.0043	87.7018	12.3951	78.6037	77.7316	82.9268	78.8737	70.1244	94.5242	17.9832	6.02073	90.7471	86.3077	92.89
316.8	62.6569	61.8799	73.2801	87.6513	12.8042	76.7746	75.2015	79.2234	82.5834	70.2401	94.4048	17.7334	6.42242	93.4833	85.2295	93.9106
320.32	71.9788	62.1361	75.3376	87.712	12.678	80.2969	75.52	82.7249	84.1475	70.3597	91.1189	17.2111	6.47792	92.3799	83.3847	88.1038
323.84	74.6241	65.0139	78.1243	87.6972	13.7899	79.5203	71.8086	81.5865	83.8519	72.048	90.6548	17.0996	6.59612	88.8727	87.5291	85.0604
327.36	89.9801	66.2911	79.0999	86.8517	14.7765	82.5318	71.129	84.1899	89.2266	72.1246	86.3688	16.9893	6.93827	91.0275	86.9212	79.0374
330.88	92.1073	70.2193	78.0097	85.2645	15.0802	93.5459	76.9713	83.8184	92.5223	72.4042	84.0931	16.5518	8.01889	83.9992	84.6871	77.8949
334.4	97.2255	68.7865	77.0858	84.9616	16.2104	91.6319	87.5343	86.78	93.3438	69.9255	78.3327	18.18	8.23909	77.7252	84.0258	78.5725
337.92	98.2376	72.0634	76.1831	85.0265	16.8877	96.0967	93.5016	82.8498	95.0648	62.3803	71.6643	22.2715	8.57944	73.34	84.6354	75.9866
341.44	97.3751	74.4857	75.0816	84.9162	16.7899	98.5021	93.6376	84.2491	93.0607	55.4682	63.3707	25.1815	9.10913	72.0726	86.2966	74.5475
344.96	99.1405	77.0949	74.7778	84.1716	16.9715	97.9814	93.744	77.2097	93.1054	52.6636	55.3711	26.2559	8.80718	71.5064	86.0376	75.5076
348.48	98.6483	79.5366	75.1717	81.984	16.6066	98.0364	98.6887	74.2047	91.1748	55.0457	48.9286	26.6081	8.89892	73.4451	84.5719	77.6303
352	99.0033	78.101	73.1976	66.9436	16.8155	100	99.9188	74.9219	84.5236	53.8928	44.757	26.6026	8.92633	72.3214	85.4475	82.5575
