# Supplementary material for: Biomechanical Differences Among Collegiate Sprinters Developed Through Specialized and Diversified Training Pathways
Source: Sensors (Basel). 2026 Mar 18;26(6):1906. doi: 10.3390/s26061906 (PMC13030781; doi:10.3390/s26061906)
Supplement: Supplementary file 1 [file sensors-26-01906-s001.zip › emg data/输出结果/22/yuyongmin-Conversion_Phase EMG data_Literature Methods_normalized.xlsx]

## Sheet: 预激活阶段
Time_ms	L_股直肌	L_股外侧肌	L_股内侧肌	L_半腱肌	L_胫骨前肌	L_腓骨长肌	L_外侧腓肠肌	L_比目鱼肌	R_股直肌	R_股外侧肌	R_股内侧肌	R_半腱肌	R_胫骨前肌	R_腓骨长肌	R_外侧腓肠肌	R_比目鱼肌
0	7.3152	7.92136	4.28859	1.52963	22.8705	8.55007	2.77048	1.83399	11.3501	10.9819	9.02052	56.0532	18.5489	4.89682	4.37512	7.85909
1.495	7.97367	7.22451	4.28083	1.41674	23.4222	8.65834	2.7344	1.78766	11.0758	11.2248	9.05573	55.6701	20.1479	4.93486	4.40569	7.70514
2.99	8.03058	6.69898	4.12785	1.4353	24.4976	8.60897	2.76447	1.79846	10.7223	11.7289	9.2454	55.7602	20.1835	4.90845	4.41532	7.60094
4.485	8.05449	6.51193	4.03262	1.37928	24.7776	8.49111	2.85595	1.79095	10.6782	11.8323	10.2201	56.0956	20.1832	4.83289	4.41868	7.5869
5.98	8.02724	6.49883	4.00383	1.4254	24.828	8.1749	2.94112	1.74102	10.6785	11.842	11.218	56.6942	20.1743	4.78615	4.42526	7.51543
7.475	7.97831	6.58654	4.05127	1.62875	24.7593	7.95622	2.99384	1.69809	10.6512	12.0478	11.2503	57.7961	20.2009	4.85078	4.46108	7.39924
8.97	7.94296	6.60424	4.22856	1.68626	24.5269	7.80965	3.0043	1.65646	10.6227	12.1075	11.2028	59.8103	20.3063	4.86877	4.50539	7.40878
10.465	7.97507	6.5451	4.38016	1.67688	24.4573	7.67765	2.97557	1.60343	10.614	11.7617	11.1077	61.9501	20.2425	4.86713	4.47761	7.3767
11.96	8.00207	6.25111	4.4425	1.66115	24.4425	7.69387	2.91413	1.62723	10.6108	11.5234	11.1825	63.1348	20.1297	4.8712	4.41486	7.21243
13.455	8.05168	5.90889	4.40791	1.65391	24.3541	7.49533	2.82054	1.62849	10.5745	11.452	11.2115	63.3787	20.1165	4.85179	4.43562	6.51074
14.95	7.95429	5.86735	4.37373	1.62665	23.2263	7.39226	2.69435	1.64216	10.5158	11.5593	10.7112	63.22	20.1186	4.70444	4.49667	5.42195
16.445	7.85707	5.85261	4.36268	1.63353	21.8479	7.40889	2.60046	1.65763	10.5187	11.152	10.4624	63.4598	20.0274	4.66604	4.4745	5.30129
17.94	7.98221	5.81822	4.38811	1.63854	20.1827	7.52105	2.59828	1.65656	10.5131	10.3348	10.4319	63.8885	19.77	4.65967	4.45562	5.37185
19.435	8.05147	5.81027	4.46623	1.64637	20.0914	7.51046	2.59077	1.65295	10.3652	9.8777	10.2216	64.26	19.2702	4.56967	4.44024	5.46452
20.93	8.06063	5.8191	4.56147	1.65333	20.1449	6.85493	2.54557	1.65096	9.92643	9.92361	10.186	65.4038	18.482	4.41869	4.36346	5.54766
22.425	8.051	5.8222	4.63545	1.65294	19.8042	5.52245	2.36361	1.65233	9.61284	9.999	10.1645	67.4169	18.9138	4.35359	4.267	5.58756
23.92	8.04669	5.81342	4.67357	1.65017	19.5846	5.37049	2.255	1.75569	9.3907	10.0501	10.2207	68.8641	18.8597	4.4237	4.22888	5.58426
25.415	8.01934	5.81504	4.675	1.63392	18.9391	5.35087	2.26693	1.82478	9.37162	9.98155	10.4437	69.1877	18.0994	4.46673	4.21586	5.57073
26.91	8.01941	5.81064	4.67505	1.6576	19.4123	5.35044	2.28487	1.82511	8.78946	9.8872	10.5364	69.1672	17.4752	4.27746	4.21371	5.55866
28.405	8.01598	5.79776	4.70488	1.65548	20.0456	5.20563	2.26413	1.8302	7.45345	9.84249	10.57	69.1116	17.4764	3.95849	4.20287	5.62963
29.9	7.99115	5.81476	4.79204	1.642	19.9725	5.04443	2.25859	1.83096	7.07856	9.76372	10.572	69.1761	16.858	4.20239	4.16251	5.84711
31.395	7.96457	5.85357	4.88493	1.6649	20.1675	5.2936	2.35086	1.826	7.03804	9.54554	10.573	69.0552	16.3025	4.83049	4.11814	6.01322
32.89	7.95765	5.91774	4.87292	1.64249	20.9935	6.26466	2.63121	1.73094	6.88128	9.15781	10.5706	68.5177	15.4583	5.41359	4.10665	5.91844
34.385	9.03326	5.98412	4.84487	1.62229	22.6936	6.47843	2.75856	1.67999	6.71704	8.88504	10.5744	67.4565	15.5521	5.58676	4.12743	5.67759
35.88	9.83116	5.98666	4.82931	1.6296	22.9124	6.69372	2.79757	1.83121	6.66919	8.79621	10.584	66.6531	15.3484	5.62776	4.24285	5.88857
37.375	9.91904	5.98217	4.83186	1.66609	22.9628	6.86338	2.81376	2.0734	6.69777	8.77877	10.5472	66.0919	15.5207	5.60708	4.32379	6.43885
38.87	10.3543	6.04621	4.85828	1.71124	23.1307	6.87539	2.81816	2.18867	6.69435	8.57481	10.4966	66.6691	15.8344	5.50162	4.26119	6.82079
40.365	11.0385	6.15418	4.84721	1.75316	23.2512	6.87122	2.82748	2.18931	6.31569	8.34155	10.487	63.4314	16.954	5.4248	4.16454	7.03161
41.86	11.2714	6.16769	4.8117	1.76297	23.3547	6.86397	2.85235	2.19448	4.95081	8.3094	10.4232	58.2167	17.1247	5.40264	3.99957	7.12311
43.355	11.2548	6.17701	4.74606	1.75348	23.3706	6.87801	2.88839	2.20494	4.5188	8.30794	10.2511	55.3762	17.5706	5.53977	3.85593	7.17338
44.85	10.8383	5.93196	4.6684	1.7448	23.4452	6.78665	3.08887	2.23002	3.92472	8.32411	10.1146	54.5644	17.4265	5.73713	3.86683	7.2273
46.345	10.6944	5.33667	4.65946	1.73456	23.4774	6.63918	3.20997	2.2502	3.83152	8.34152	9.98385	53.8822	17.6204	5.99526	3.86608	7.17152
47.84	10.6674	5.25055	4.64381	1.70086	23.6834	6.55879	3.25964	2.28347	3.5496	8.31594	9.31906	53.7799	17.707	6.31065	3.85871	7.12075
49.335	10.2337	4.72071	4.62776	1.70679	24.7695	6.52826	3.28364	2.25166	2.91485	7.49981	8.8737	53.8141	17.8383	6.55638	3.83957	7.20562
50.83	9.58987	3.8283	4.62192	1.723	33.6397	6.38015	3.28623	2.28842	2.80902	7.22907	8.83471	53.719	17.4346	6.61457	3.777	7.52893
52.325	9.21944	3.39508	4.67406	1.79038	36.3874	6.2668	3.28298	2.34135	2.56061	6.61591	8.76482	53.4911	18.6515	6.72183	3.61451	8.15321
53.82	9.18241	3.35577	4.70579	1.94635	36.5642	6.24409	3.29979	2.34409	2.48275	5.88562	8.45319	53.1999	21.2251	7.13196	3.45135	8.8863
55.315	9.18617	3.37897	4.68741	2.08498	38.4259	6.24589	3.33579	2.39999	2.47927	5.77794	6.96437	52.6433	21.2627	7.5683	3.3014	9.32005
56.81	9.18881	3.3137	4.68233	2.15637	38.6565	6.3214	3.33266	2.43749	2.40773	5.71975	5.71546	51.837	21.7168	7.90552	3.21581	9.41745
58.305	9.28311	3.12425	4.62577	2.12471	39.2639	6.32254	3.33096	2.48756	2.33175	5.15338	5.46741	51.2515	22.2475	8.07142	3.15045	9.61563
59.8	9.30673	3.0391	4.49008	2.10342	40.2428	6.34333	3.34805	2.49155	2.3836	4.64731	5.17099	49.5563	22.194	8.09475	3.06598	10.3257
61.295	9.40924	3.01026	4.40441	2.09929	40.3481	6.36537	3.35904	2.49929	2.39003	4.54404	5.12669	48.4032	22.2914	8.18029	2.94924	10.4357
62.79	9.45309	3.01419	4.38073	2.09474	40.3991	6.33493	3.41078	2.5024	2.38825	4.53463	4.81002	46.8808	26.0903	8.4401	2.75923	10.4686
64.285	9.40906	3.01326	4.41241	2.15108	40.8188	6.44448	3.45339	2.51048	2.3756	4.39239	4.42804	46.4861	27.6354	8.47181	2.62997	10.5003
65.78	9.48636	3.01739	4.43668	2.32274	41.1157	6.65867	3.47152	2.50464	2.34439	4.02602	4.18547	46.41	28.7852	8.47141	2.67915	10.5127
67.275	10.138	3.0075	4.43587	2.47971	41.2168	6.79902	3.49406	2.51421	2.33106	3.8353	3.73823	46.794	32.1951	8.47277	2.74006	10.5
68.77	10.4451	2.97997	4.40291	2.57669	41.3481	6.70012	3.50687	2.52923	2.60848	3.79796	3.67747	47.3457	34.0834	8.49882	2.7559	10.4387
70.265	10.4079	3.28849	4.32661	2.62867	42.4061	6.73062	3.51025	2.5399	2.95136	3.75851	3.70483	46.8945	34.3653	8.59189	2.85997	10.3791
71.76	10.4012	3.61201	4.2654	2.63457	42.6699	6.84743	3.51172	2.54635	3.05287	3.22083	3.70795	43.878	34.6538	8.66133	2.94865	10.403
73.255	10.4036	3.96781	4.19299	2.63835	42.8728	6.79631	3.58766	2.51452	3.06021	3.11171	3.69726	40.8385	34.447	8.64645	3.01201	10.5564
74.75	10.4422	4.98983	4.12992	2.64199	44.1494	6.78968	3.73325	2.4389	3.088	2.8584	3.38498	38.7276	35.0507	8.60399	3.02075	10.7953
76.245	10.4657	5.33898	4.11803	2.6625	44.3173	6.79362	3.85192	2.39162	3.2254	3.0641	2.69302	38.4679	34.9868	8.53716	3.02718	10.9544
77.74	10.4915	5.36974	4.11229	2.64645	44.5945	7.02742	3.8609	2.41865	3.4382	3.26788	2.4406	38.5475	34.9383	8.49144	3.02968	10.9758
79.235	10.5276	5.4264	4.06996	2.66351	44.8273	7.20053	3.86059	2.58017	3.66741	3.36567	2.43551	38.61	36.7521	8.42693	3.0091	10.9089
80.73	10.5798	5.58793	4.02464	2.6887	44.9011	7.24405	3.85736	2.63491	3.73581	3.38234	2.467	38.3928	39.2035	8.19196	3.09412	10.7139
82.225	10.5966	5.63758	4.01998	2.68817	45.205	6.89793	3.78138	2.63391	3.76491	3.41674	2.36981	37.9832	42.6802	7.93473	3.36323	10.4592
83.72	10.5103	5.62498	4.08054	2.68834	45.5285	6.15481	3.70338	2.67887	3.77963	3.6382	2.2529	37.6463	42.6647	7.59393	3.54132	10.2279
85.215	9.41786	5.59712	4.0975	2.71024	45.0062	6.47965	3.84609	2.64031	3.77794	4.07904	2.18322	37.4414	42.6136	7.52329	3.53498	10.1984
86.71	8.83841	5.58925	4.10301	2.72477	45.1645	6.50373	4.01781	2.49501	3.72322	4.35983	2.17864	36.9461	43.0239	7.49903	3.40417	9.94834
88.205	8.75783	5.58552	4.14628	2.70908	46.074	6.56341	4.09176	2.31896	3.6415	4.48506	2.28856	36.144	43.4219	7.53149	3.35367	9.60883
89.7	8.1084	5.48427	4.24877	2.68246	47.3031	7.53551	4.1014	2.45206	3.64003	4.53921	2.45444	34.7158	44.2872	7.66891	3.43278	9.35612
91.195	7.28279	5.3875	4.39779	2.66325	48.4022	8.14841	4.12611	2.61473	3.64605	4.54323	2.57054	34.6728	44.4504	7.71761	3.53299	9.24775
92.69	7.07191	5.36961	4.49843	2.67124	48.4293	9.15796	4.20553	2.64061	3.6915	4.54054	2.61681	34.6483	44.6653	7.76791	3.59318	9.42416
94.185	7.01571	5.34992	4.54022	2.68639	48.6352	10.4751	4.35109	2.63137	3.7207	4.57332	2.62043	33.8433	45.8533	7.83585	3.60788	9.9652
95.68	7.02524	5.34136	4.54022	2.69958	49.0011	10.703	4.34386	2.64236	3.98985	4.679	2.61943	33.1265	46.6559	7.79067	3.61906	10.2309
97.175	7.02546	5.30738	4.62438	2.74764	49.3505	10.7496	4.29663	2.86164	4.0364	4.81632	2.61464	33.2726	46.9835	7.57942	3.71427	10.2601
98.67	6.92022	5.2701	4.69372	2.81497	48.881	10.8988	4.26147	3.03435	4.43665	4.92231	2.70599	33.5733	47.0872	7.38022	3.83239	10.3232
100.165	6.87684	5.22101	4.67226	2.88379	47.4537	11.1002	4.27715	3.14444	4.62562	5.02033	2.95628	33.868	47.3573	7.46068	3.89861	10.3677
101.66	6.97617	5.23068	4.61144	2.92085	39.8216	11.302	4.3665	3.13901	4.68577	5.09811	3.30227	34.0303	47.4394	7.80079	3.98039	10.2245
103.155	7.0058	5.24316	4.5227	2.86172	38.4363	11.5866	4.54402	3.11829	4.79817	5.10449	3.5081	34.0995	46.1616	7.72241	4.17401	9.75181
104.65	7.08267	5.24089	4.44792	2.71535	37.7314	11.6512	4.63386	3.12973	4.91019	5.08912	3.56605	34.0774	45.5977	7.33927	4.32631	9.16108
106.145	7.34576	5.23681	4.43428	2.63203	35.567	11.6296	4.64922	3.20172	4.99889	5.10828	3.58865	33.9751	45.5945	7.0147	4.44573	8.83551
107.64	7.5054	5.26602	4.51802	2.56445	35.4756	11.5903	4.66026	3.30029	5.05408	5.2166	3.57145	33.3034	45.3719	6.70282	4.52015	8.81253
109.135	7.39277	5.31197	4.64098	2.70167	34.3151	11.5995	4.64018	3.30595	5.07342	5.35925	3.57953	31.9462	45.0536	6.48736	4.55142	8.45695
110.63	7.31205	5.33146	4.70773	2.8638	33.6504	11.7281	4.63057	3.30091	5.06695	5.46694	3.69881	30.1726	44.9614	6.46098	4.56137	7.7111
112.125	7.16612	5.42296	4.78022	2.93706	33.47	12.1279	4.63768	3.28963	5.08292	5.51984	3.88332	28.5083	44.7313	6.4158	4.56302	7.72285
113.62	7.60571	5.53348	4.87563	3.04248	33.4299	12.2777	4.66724	3.30103	5.10368	5.52246	4.08914	28.3737	42.2515	7.00485	4.56258	7.68027
115.115	7.67623	6.91478	4.90662	3.02214	32.8167	12.2295	4.82987	3.35527	5.57565	5.49056	4.24602	27.9515	42.0734	7.51151	4.52494	7.64141
116.61	7.4336	8.05473	5.44219	2.89238	32.4297	12.4716	5.09376	3.41722	5.88401	5.4166	4.28118	27.387	43.4716	7.54921	4.52133	7.68397
118.105	6.30269	8.84596	5.67343	2.78565	32.3883	12.4939	5.18814	3.51887	5.9129	5.3764	4.28171	25.9884	42.1257	7.57367	4.60765	7.89469
119.6	5.87765	11.2371	5.76069	2.74762	32.0074	12.6353	5.19873	3.52843	5.80552	5.34323	4.26908	22.4988	41.1864	7.56306	4.6337	8.03385
121.095	5.90808	11.9299	5.79696	2.73779	30.2162	12.6352	5.19928	3.56762	5.89678	5.34369	4.26605	18.3764	43.2636	7.50592	4.55655	7.99285
122.59	5.90342	11.9427	5.74391	2.96286	29.9295	12.5508	5.21356	3.59659	6.22244	5.33967	4.32771	17.0159	44.0015	7.55891	4.49366	7.88021
124.085	5.88322	12.1656	5.70303	3.48125	28.5916	12.5388	5.19731	3.60125	6.44726	5.30061	4.42187	17.0168	43.9868	7.59385	4.49688	7.74825
125.58	5.82402	12.2391	5.75246	3.83931	27.0646	12.5612	5.1107	3.60177	6.6051	5.24638	4.59856	16.9709	44.3685	7.63178	4.50488	7.40088
127.075	5.80822	12.2544	5.82508	3.96803	26.8063	12.813	5.02288	3.60155	6.6569	5.48786	4.71924	17.0926	45.4188	7.68592	4.50065	7.28601
128.57	6.46219	12.2637	5.89334	3.98441	25.7609	12.7092	5.05067	3.56331	6.6807	6.15005	4.69157	17.4332	45.5782	7.73303	4.53409	7.34062
130.065	9.05138	12.2237	5.91981	3.98244	25.7427	12.6378	5.06426	3.44518	6.62794	6.29037	4.67924	17.5266	44.5688	7.89126	4.58623	7.51315
131.56	10.6972	12.1439	5.90745	3.98685	25.7862	12.6777	5.06984	3.40656	6.67603	6.36528	4.79076	17.5456	43.0028	7.82146	4.50792	7.67392
133.055	10.8149	12.1342	5.99508	4.03326	24.3636	12.76	5.09103	3.39862	7.44418	6.72685	4.9157	17.3924	41.5537	7.73645	4.30044	7.82184
134.55	11.4784	12.1314	5.99439	4.0597	23.6225	12.8078	5.053	3.38747	7.76269	7.08545	4.94372	17.0839	46.1683	7.98824	4.18743	8.05384
136.045	12.1108	12.1389	6.07826	4.09833	23.2913	12.5988	4.94359	3.41513	8.22408	13.772	4.96167	16.5257	48.9108	8.03854	4.20357	8.08983
137.54	12.3712	12.2548	6.12961	4.17407	22.8851	12.4773	4.79494	3.4281	9.14871	17.0256	5.05382	15.8079	49.0025	8.06437	4.27636	8.09568
139.035	12.5917	12.3033	6.19228	4.17376	21.5213	12.2972	4.75319	3.40318	9.26536	18.8004	5.03735	15.0726	52.7941	8.05227	4.25312	8.10785
140.53	12.8823	12.4006	6.29446	4.20695	20.4918	11.7097	4.78227	3.23799	9.50836	23.8767	5.07548	14.4594	51.8861	8.319	4.20177	8.1164
142.025	12.9254	12.8854	6.38355	4.2852	18.5872	11.4258	4.78035	3.15663	9.53513	27.0311	5.08285	13.9313	51.9827	8.44268	4.14794	8.14059
143.52	12.9564	13.6484	6.44695	4.53689	18.408	10.4737	4.71304	3.19639	9.52179	30.0539	5.16794	13.7559	52.2787	8.59603	4.18318	7.95574
145.015	13.0188	13.785	6.48747	4.65832	17.9889	9.35427	4.65152	3.28526	9.50457	30.7995	5.29673	13.7324	52.036	9.01139	4.23876	7.53031
146.51	13.5919	14.4762	6.48465	4.71128	16.3742	9.2692	4.68436	3.30573	9.3959	32.2511	5.71236	13.2365	51.8525	9.25716	4.24719	7.35468
148.005	14.6613	14.9865	6.53788	4.70237	15.7815	9.16442	4.76905	3.10247	9.36531	32.4006	5.9064	12.3088	54.744	9.27266	4.15811	7.34507
149.5	14.7671	15.3455	6.6128	4.66895	15.5945	8.94566	4.78309	2.98686	9.15021	32.4731	6.96538	11.3021	59.603	9.16812	4.03133	7.26979

## Sheet: 缓冲阶段
Time_ms	L_股直肌	L_股外侧肌	L_股内侧肌	L_半腱肌	L_胫骨前肌	L_腓骨长肌	L_外侧腓肠肌	L_比目鱼肌	R_股直肌	R_股外侧肌	R_股内侧肌	R_半腱肌	R_胫骨前肌	R_腓骨长肌	R_外侧腓肠肌	R_比目鱼肌
0	14.9217	15.3451	6.59257	4.67613	15.419	8.86075	4.77834	2.95893	9.15844	32.4811	7.4244	11.0138	59.6904	9.08322	3.98046	7.22593
0.065	14.9563	15.3703	6.59046	4.68023	15.3997	8.84976	4.77685	2.95398	9.171	32.4855	7.46964	10.9866	59.6916	9.06846	3.97572	7.2207
0.13	14.9909	15.3956	6.58834	4.68433	15.3803	8.83878	4.77535	2.94902	9.18357	32.4899	7.51488	10.9594	59.6927	9.0537	3.97098	7.21547
0.195	15.0255	15.4208	6.58623	4.68843	15.361	8.82779	4.77385	2.94406	9.19613	32.4943	7.56013	10.9321	59.6939	9.03894	3.96625	7.21023
0.26	15.0602	15.4461	6.58411	4.69253	15.3416	8.8168	4.77235	2.9391	9.2087	32.4987	7.60537	10.9049	59.6951	9.02419	3.96151	7.205
0.325	15.0948	15.4713	6.582	4.69663	15.3223	8.80582	4.77086	2.93414	9.22126	32.5031	7.65061	10.8777	59.6963	9.00943	3.95677	7.19977
0.39	15.1294	15.4966	6.57988	4.70073	15.303	8.79483	4.76936	2.92919	9.23382	32.5075	7.69586	10.8505	59.6974	8.99467	3.95204	7.19453
0.455	15.164	15.5218	6.57777	4.70484	15.2836	8.78384	4.76786	2.92423	9.24639	32.5119	7.7411	10.8233	59.6986	8.97991	3.9473	7.1893
0.52	15.1994	15.5746	6.57626	4.70969	15.2688	8.773	4.76606	2.91934	9.26374	32.5219	7.78404	10.7986	59.7026	8.96414	3.94399	7.18421
0.585	15.2364	15.6894	6.57611	4.71624	15.264	8.7625	4.76357	2.9146	9.29185	32.5447	7.82179	10.7798	59.7128	8.9461	3.9439	7.17942
0.65	15.2733	15.8041	6.57596	4.72278	15.2593	8.752	4.76108	2.90987	9.31996	32.5676	7.85953	10.7609	59.7231	8.92806	3.94382	7.17464
0.715	15.3103	15.9188	6.5758	4.72933	15.2546	8.7415	4.75859	2.90513	9.34807	32.5904	7.89728	10.7421	59.7333	8.91002	3.94373	7.16986
0.78	15.3473	16.0336	6.57565	4.73588	15.2499	8.731	4.7561	2.9004	9.37619	32.6132	7.93503	10.7233	59.7436	8.89198	3.94364	7.16507
0.845	15.3842	16.1483	6.5755	4.74243	15.2451	8.72049	4.75361	2.89566	9.4043	32.636	7.97278	10.7044	59.7538	8.87394	3.94355	7.16029
0.91	15.4212	16.2631	6.57535	4.74897	15.2404	8.70999	4.75112	2.89093	9.43241	32.6588	8.01052	10.6856	59.7641	8.8559	3.94346	7.15551
0.975	15.4582	16.3778	6.5752	4.75552	15.2357	8.69949	4.74863	2.88619	9.46052	32.6816	8.04827	10.6668	59.7743	8.83785	3.94337	7.15072
1.04	15.4894	16.5383	6.57629	4.76278	15.2338	8.68953	4.74561	2.88232	9.49448	32.7359	8.08512	10.6463	59.7759	8.82042	3.94141	7.1454
1.105	15.517	16.7273	6.57815	4.77048	15.2336	8.67991	4.74225	2.87899	9.5321	32.8098	8.12141	10.6249	59.7721	8.80336	3.93828	7.13973
1.17	15.5445	16.9164	6.58	4.77818	15.2335	8.67029	4.73889	2.87566	9.56971	32.8838	8.1577	10.6035	59.7683	8.7863	3.93515	7.13407
1.235	15.5721	17.1055	6.58186	4.78588	15.2333	8.66067	4.73553	2.87233	9.60732	32.9577	8.19399	10.5821	59.7645	8.76924	3.93202	7.1284
1.3	15.5997	17.2945	6.58372	4.79359	15.2332	8.65105	4.73218	2.869	9.64494	33.0317	8.23028	10.5607	59.7607	8.75218	3.92889	7.12274
1.365	15.6273	17.4836	6.58558	4.80129	15.2331	8.64143	4.72882	2.86567	9.68255	33.1056	8.26657	10.5392	59.7569	8.73512	3.92576	7.11707
1.43	15.6549	17.6727	6.58744	4.80899	15.2329	8.63181	4.72546	2.86234	9.72016	33.1796	8.30286	10.5178	59.7531	8.71806	3.92263	7.11141
1.495	15.6825	17.8617	6.5893	4.81669	15.2328	8.62219	4.7221	2.85901	9.75778	33.2535	8.33915	10.4964	59.7493	8.701	3.9195	7.10574
1.56	15.6969	18.0436	6.58958	4.82575	15.2282	8.61227	4.71801	2.85722	9.79045	33.3878	8.3713	10.4759	59.7415	8.68888	3.90999	7.09859
1.625	15.7101	18.2249	6.58973	4.83491	15.2232	8.60233	4.71386	2.85556	9.8227	33.5271	8.40311	10.4554	59.7334	8.67717	3.89994	7.09131
1.69	15.7234	18.4062	6.58988	4.84408	15.2183	8.59239	4.7097	2.8539	9.85496	33.6664	8.43492	10.435	59.7252	8.66546	3.88989	7.08403
1.755	15.7367	18.5874	6.59003	4.85325	15.2134	8.58245	4.70555	2.85223	9.88722	33.8057	8.46673	10.4145	59.7171	8.65375	3.87985	7.07675
1.82	15.75	18.7687	6.59018	4.86242	15.2084	8.57251	4.7014	2.85057	9.91947	33.9449	8.49854	10.3941	59.709	8.64204	3.8698	7.06946
1.885	15.7632	18.95	6.59033	4.87158	15.2035	8.56256	4.69724	2.8489	9.95173	34.0842	8.53035	10.3736	59.7008	8.63033	3.85976	7.06218
1.95	15.7765	19.1312	6.59048	4.88075	15.1985	8.55262	4.69309	2.84724	9.98399	34.2235	8.56216	10.3532	59.6927	8.61862	3.84971	7.0549
2.015	15.7869	19.2972	6.58998	4.8907	15.1937	8.54188	4.68872	2.84588	10.0136	34.3647	8.59132	10.3385	59.6849	8.60821	3.83954	7.04813
2.08	15.7877	19.4119	6.5873	4.90326	15.1895	8.52848	4.68362	2.84555	10.0344	34.5125	8.61167	10.3431	59.6781	8.60215	3.82893	7.04306
2.145	15.7886	19.5266	6.58462	4.91582	15.1852	8.51509	4.67852	2.84522	10.0552	34.6602	8.63202	10.3476	59.6713	8.59608	3.81833	7.038
2.21	15.7894	19.6414	6.58193	4.92838	15.1809	8.50169	4.67342	2.84489	10.076	34.8079	8.65238	10.3522	59.6645	8.59002	3.80773	7.03293
2.275	15.7902	19.7561	6.57925	4.94094	15.1766	8.48829	4.66832	2.84455	10.0969	34.9557	8.67273	10.3568	59.6577	8.58395	3.79713	7.02786
2.34	15.7911	19.8709	6.57657	4.9535	15.1723	8.47489	4.66322	2.84422	10.1177	35.1034	8.69308	10.3613	59.6509	8.57789	3.78652	7.02279
2.405	15.7919	19.9856	6.57389	4.96606	15.1681	8.46149	4.65812	2.84389	10.1385	35.2511	8.71343	10.3659	59.6441	8.57182	3.77592	7.01773
2.47	15.7927	20.1004	6.57121	4.97863	15.1638	8.4481	4.65302	2.84355	10.1593	35.3988	8.73378	10.3705	59.6373	8.56576	3.76532	7.01266
2.535	15.7931	20.1742	6.57317	4.99331	15.1608	8.43202	4.64777	2.84359	10.1751	35.5103	8.74743	10.3865	59.6316	8.56512	3.75567	7.01238
2.6	15.793	20.2129	6.57911	5.00982	15.1589	8.41364	4.64239	2.84395	10.1866	35.5908	8.75534	10.4125	59.6269	8.56912	3.74683	7.01622
2.665	15.793	20.2516	6.58505	5.02632	15.157	8.39527	4.63702	2.8443	10.1981	35.6713	8.76324	10.4384	59.6221	8.57313	3.73799	7.02006
2.73	15.7929	20.2903	6.59099	5.04283	15.1551	8.37689	4.63164	2.84466	10.2096	35.7517	8.77114	10.4644	59.6174	8.57714	3.72915	7.0239
2.795	15.7928	20.329	6.59693	5.05934	15.1532	8.35852	4.62626	2.84502	10.221	35.8322	8.77905	10.4903	59.6127	8.58114	3.72031	7.02774
2.86	15.7928	20.3677	6.60287	5.07584	15.1513	8.34014	4.62088	2.84537	10.2325	35.9127	8.78695	10.5163	59.6079	8.58515	3.71147	7.03157
2.925	15.7927	20.4064	6.60881	5.09235	15.1494	8.32177	4.61551	2.84573	10.244	35.9931	8.79485	10.5422	59.6032	8.58916	3.70264	7.03541
2.99	15.7927	20.4451	6.61475	5.10886	15.1474	8.30339	4.61013	2.84609	10.2555	36.0736	8.80276	10.5682	59.5984	8.59317	3.6938	7.03925
3.055	15.807	20.4513	6.63962	5.12583	15.1462	8.28502	4.60654	2.84655	10.2603	36.0981	8.80426	10.5919	59.5977	8.61728	3.68473	7.05004
3.12	15.8241	20.4514	6.66792	5.14289	15.1451	8.26665	4.60327	2.84703	10.2639	36.1125	8.80459	10.6153	59.5977	8.64505	3.67563	7.06208
3.185	15.8411	20.4516	6.69623	5.15995	15.144	8.24828	4.60001	2.84751	10.2675	36.1269	8.80492	10.6387	59.5977	8.67282	3.66652	7.07413
3.25	15.8581	20.4518	6.72453	5.177	15.1429	8.22991	4.59674	2.84799	10.2711	36.1413	8.80525	10.662	59.5977	8.70059	3.65742	7.08618
3.315	15.8751	20.452	6.75284	5.19406	15.1418	8.21155	4.59347	2.84847	10.2747	36.1556	8.80559	10.6854	59.5977	8.72836	3.64832	7.09823
3.38	15.8921	20.4522	6.78115	5.21112	15.1407	8.19318	4.59021	2.84895	10.2782	36.17	8.80592	10.7087	59.5977	8.75613	3.63921	7.11028
3.445	15.9092	20.4524	6.80945	5.22818	15.1396	8.17481	4.58694	2.84944	10.2818	36.1844	8.80625	10.7321	59.5976	8.7839	3.63011	7.12233
3.51	15.9294	20.4566	6.84112	5.24469	15.1386	8.15757	4.58432	2.84989	10.2846	36.1967	8.80622	10.754	59.6034	8.81691	3.62084	7.13418
3.575	15.9674	20.4828	6.89128	5.25819	15.1381	8.14654	4.58523	2.85018	10.2828	36.1975	8.80416	10.7684	59.6412	8.87874	3.6107	7.14498
3.64	16.0055	20.5091	6.94143	5.27169	15.1376	8.13552	4.58614	2.85048	10.281	36.1984	8.8021	10.7828	59.679	8.94057	3.60056	7.15578
3.705	16.0435	20.5354	6.99159	5.2852	15.1371	8.1245	4.58705	2.85077	10.2792	36.1993	8.80004	10.7972	59.7167	9.00239	3.59042	7.16658
3.77	16.0815	20.5616	7.04174	5.2987	15.1366	8.11347	4.58796	2.85106	10.2774	36.2001	8.79798	10.8116	59.7545	9.06422	3.58028	7.17739
3.835	16.1195	20.5879	7.0919	5.31221	15.136	8.10245	4.58887	2.85136	10.2757	36.201	8.79592	10.826	59.7922	9.12605	3.57013	7.18819
3.9	16.1576	20.6142	7.14206	5.32571	15.1355	8.09142	4.58978	2.85165	10.2739	36.2019	8.79386	10.8404	59.83	9.18788	3.55999	7.19899
3.965	16.1956	20.6404	7.19221	5.33922	15.135	8.0804	4.59069	2.85195	10.2721	36.2027	8.7918	10.8548	59.8678	9.24971	3.54985	7.20979
4.03	16.2352	20.6924	7.24623	5.35109	15.1348	8.07302	4.59307	2.85217	10.2701	36.2096	8.79057	10.8667	59.9346	9.32344	3.53979	7.2167
4.095	16.2765	20.7743	7.30474	5.36107	15.1351	8.06991	4.59717	2.8523	10.2678	36.2234	8.7903	10.8758	60.0354	9.41106	3.52982	7.21907
4.16	16.3179	20.8562	7.36325	5.37105	15.1353	8.0668	4.60127	2.85244	10.2655	36.2373	8.79003	10.8848	60.1362	9.49869	3.51986	7.22144
4.225	16.3593	20.9382	7.42176	5.38103	15.1355	8.06368	4.60537	2.85257	10.2632	36.2511	8.78976	10.8939	60.2369	9.58631	3.50989	7.22381
4.29	16.4007	21.0201	7.48027	5.391	15.1358	8.06057	4.60947	2.85271	10.2609	36.265	8.78949	10.903	60.3377	9.67393	3.49993	7.22618
4.355	16.4421	21.102	7.53878	5.40098	15.136	8.05745	4.61357	2.85284	10.2586	36.2789	8.78922	10.912	60.4385	9.76156	3.48996	7.22855
4.42	16.4834	21.184	7.59729	5.41096	15.1363	8.05434	4.61767	2.85298	10.2563	36.2927	8.78895	10.9211	60.5392	9.84918	3.47999	7.23092
4.485	16.5248	21.2659	7.6558	5.42094	15.1365	8.05122	4.62177	2.85311	10.254	36.3066	8.78868	10.9302	60.64	9.93681	3.47003	7.23329
4.55	16.5562	21.3642	7.70705	5.43024	15.1369	8.05063	4.62593	2.85318	10.2518	36.3262	8.79399	10.9367	60.7704	10.0245	3.46076	7.23222
4.615	16.5846	21.4673	7.75612	5.43934	15.1373	8.0508	4.6301	2.85323	10.2496	36.3476	8.80098	10.9425	60.9096	10.1122	3.45171	7.23011
4.68	16.613	21.5705	7.80518	5.44844	15.1378	8.05097	4.63428	2.85328	10.2473	36.3689	8.80797	10.9483	61.0489	10.1998	3.44265	7.228
4.745	16.6414	21.6736	7.85425	5.45753	15.1382	8.05114	4.63845	2.85332	10.2451	36.3903	8.81496	10.9541	61.1881	10.2875	3.4336	7.22589
4.81	16.6698	21.7768	7.90332	5.46663	15.1387	8.0513	4.64262	2.85337	10.2429	36.4117	8.82195	10.9599	61.3273	10.3752	3.42454	7.22378
4.875	16.6982	21.8799	7.95239	5.47573	15.1391	8.05147	4.6468	2.85342	10.2407	36.433	8.82894	10.9657	61.4666	10.4629	3.41549	7.22167
4.94	16.7266	21.9831	8.00145	5.48483	15.1396	8.05164	4.65097	2.85347	10.2385	36.4544	8.83593	10.9714	61.6058	10.5506	3.40643	7.21956
5.005	16.7539	22.0843	8.04889	5.49394	15.14	8.05181	4.65497	2.85348	10.2364	36.4756	8.8439	10.977	61.7416	10.6364	3.39743	7.21758
5.07	16.7689	22.1615	8.07675	5.50313	15.1402	8.05192	4.65687	2.85301	10.236	36.4948	8.86369	10.9803	61.8354	10.6997	3.389	7.21728
5.135	16.7838	22.2387	8.1046	5.51232	15.1403	8.05203	4.65877	2.85253	10.2357	36.514	8.88347	10.9836	61.9292	10.7631	3.38057	7.21698
5.2	16.7987	22.3159	8.13246	5.5215	15.1405	8.05214	4.66067	2.85206	10.2353	36.5332	8.90326	10.9869	62.023	10.8265	3.37214	7.21668
5.265	16.8137	22.3931	8.16031	5.53069	15.1406	8.05225	4.66257	2.85159	10.235	36.5525	8.92305	10.9902	62.1168	10.8898	3.36371	7.21638
5.33	16.8286	22.4704	8.18817	5.53988	15.1408	8.05237	4.66447	2.85112	10.2347	36.5717	8.94283	10.9935	62.2107	10.9532	3.35528	7.21608
5.395	16.8435	22.5476	8.21602	5.54907	15.141	8.05248	4.66638	2.85065	10.2343	36.5909	8.96262	10.9968	62.3045	11.0166	3.34685	7.21578
5.46	16.8584	22.6248	8.24388	5.55826	15.1411	8.05259	4.66828	2.85018	10.234	36.6101	8.98241	11.0001	62.3983	11.08	3.33841	7.21548
5.525	16.871	22.6864	8.26466	5.567	15.1412	8.0525	4.6693	2.84914	10.2355	36.627	9.00671	11.0025	62.4596	11.1317	3.33033	7.21483
5.59	16.8797	22.7231	8.27413	5.57503	15.1412	8.05208	4.66893	2.84718	10.24	36.64	9.03823	11.0035	62.469	11.1647	3.32281	7.21364
5.655	16.8884	22.7598	8.28361	5.58305	15.1412	8.05167	4.66855	2.84523	10.2444	36.653	9.06976	11.0046	62.4785	11.1977	3.31529	7.21244
5.72	16.8971	22.7965	8.29308	5.59107	15.1412	8.05126	4.66818	2.84327	10.2489	36.6661	9.10129	11.0056	62.4879	11.2307	3.30776	7.21125
5.785	16.9057	22.8331	8.30255	5.5991	15.1412	8.05084	4.6678	2.84131	10.2534	36.6791	9.13282	11.0066	62.4973	11.2637	3.30024	7.21006
5.85	16.9144	22.8698	8.31202	5.60712	15.1412	8.05043	4.66742	2.83936	10.2579	36.6921	9.16434	11.0077	62.5067	11.2968	3.29271	7.20886
5.915	16.9231	22.9065	8.32149	5.61514	15.1412	8.05002	4.66705	2.8374	10.2623	36.7051	9.19587	11.0087	62.5161	11.3298	3.28519	7.20767
5.98	16.9318	22.9432	8.33097	5.62317	15.1411	8.0496	4.66667	2.83545	10.2668	36.7182	9.2274	11.0097	62.5255	11.3628	3.27767	7.20647
6.045	16.9392	22.9613	8.33489	5.62985	15.1413	8.04952	4.66566	2.83227	10.2716	36.727	9.26268	11.0101	62.5409	11.3812	3.27231	7.2028
6.11	16.946	22.9711	8.33634	5.63595	15.1415	8.04959	4.66437	2.82856	10.2765	36.734	9.29962	11.0101	62.559	11.393	3.26791	7.19803
6.175	16.9528	22.9809	8.33779	5.64204	15.1417	8.04966	4.66307	2.82484	10.2814	36.7409	9.33657	11.0101	62.5771	11.4048	3.26351	7.19326
6.24	16.9596	22.9907	8.33925	5.64813	15.1418	8.04973	4.66178	2.82112	10.2863	36.7479	9.37352	11.0101	62.5952	11.4167	3.25911	7.18849
6.305	16.9664	23.0005	8.3407	5.65422	15.142	8.0498	4.66048	2.81741	10.2913	36.7548	9.41046	11.0101	62.6133	11.4285	3.25472	7.18372
6.37	16.9732	23.0103	8.34216	5.66031	15.1422	8.04987	4.65919	2.81369	10.2962	36.7618	9.44741	11.0101	62.6314	11.4404	3.25032	7.17895
6.435	16.98	23.0201	8.34361	5.6664	15.1424	8.04994	4.6579	2.80998	10.3011	36.7687	9.48436	11.0101	62.6494	11.4522	3.24592	7.17418
6.5	16.9868	23.0299	8.34507	5.67249	15.1426	8.05001	4.6566	2.80626	10.306	36.7757	9.5213	11.0101	62.6675	11.4641	3.24152	7.16941

## Sheet: 推蹬阶段
Time_ms	L_股直肌	L_股外侧肌	L_股内侧肌	L_半腱肌	L_胫骨前肌	L_腓骨长肌	L_外侧腓肠肌	L_比目鱼肌	R_股直肌	R_股外侧肌	R_股内侧肌	R_半腱肌	R_胫骨前肌	R_腓骨长肌	R_外侧腓肠肌	R_比目鱼肌
0	17.0096	23.0366	8.3391	5.70677	15.1451	8.06012	4.64582	2.77288	10.321	36.7969	9.83846	11.0408	63.2199	11.4761	3.26063	7.13536
4.575	17.4963	24.8443	9.45253	5.65091	15.1496	7.79206	4.703	2.73208	11.2829	37.9782	11.9891	11.1959	64.0751	11.6494	3.82356	7.1691
9.15	18.1461	24.7513	11.0376	5.67585	15.4818	7.44835	4.72	2.79632	12.8978	40.8516	14.4416	11.2382	63.2226	10.7321	4.09207	7.30615
13.725	18.4228	23.8839	12.9672	5.65658	19.3197	10.988	4.53423	2.66479	13.8061	42.1323	16.2317	11.1279	61.3414	10.7357	3.92344	6.8579
18.3	20.3279	24.0253	13.8217	5.4548	32.1001	12.3156	6.19398	2.71203	15.9687	47.2806	17.0423	13.2769	64.8011	11.15	3.90222	6.82268
22.875	22.7728	24.6593	15.7524	5.51034	34.2549	12.9767	7.63414	3.23698	16.275	47.6698	19.4046	15.2102	64.7013	11.7871	3.88547	7.23341
27.45	22.0352	30.1652	20.4909	6.89594	34.0763	13.1025	7.60341	4.26985	15.7872	49.4133	22.3395	18.624	61.9845	14.3852	3.94881	7.25111
32.025	22.7406	32.7212	29.2414	6.9743	33.6352	14.0649	7.62528	4.63628	16.2562	58.4923	28.5007	18.6757	56.4742	17.0295	3.8469	10.2813
36.6	23.7784	35.6948	29.5364	9.71173	33.1747	20.247	7.64107	9.51542	20.0521	54.9915	30.6783	18.9953	68.748	16.7868	6.19567	12.1444
41.175	24.2599	38.9163	33.8979	9.77764	37.8007	28.211	8.18814	10.3438	23.8214	54.5286	30.6106	18.9728	75.4646	17.3445	14.198	14.1929
45.75	25.4823	42.8036	75.8448	11.5969	41.1682	28.2011	10.5462	13.1137	28.469	54.1389	32.299	19.8141	77.9556	37.2488	14.2561	21.9891
50.325	25.7849	43.0797	80.9248	16.8785	41.8672	28.1935	16.6654	14.0452	31.223	53.1391	33.3919	26.1675	83.5465	44.4868	14.285	25.7584
54.9	37.2241	42.7915	87.6729	19.4332	42.2004	32.9104	19.0563	15.8372	56.4577	71.9353	35.7792	37.4449	84.0204	46.1193	27.5299	39.055
59.475	51.1259	44.0279	96.4121	27.8495	42.312	34.3298	20.5303	16.6212	67.8334	71.9632	36.3688	38.5199	84.3465	52.5291	30.2073	42.8745
64.05	53.4577	50.5704	98.1924	31.5559	42.6565	33.9894	27.274	18.5373	69.3891	78.0536	55.5421	43.2442	86.6765	60.5957	31.1577	46.3692
68.625	57.9895	51.0837	98.2299	32.0022	42.7974	35.178	77.4611	20.0803	73.8365	76.3891	59.2568	46.8919	83.5344	72.066	47.119	52.7334
73.2	71.5898	51.3603	99.1151	31.9603	46.1024	43.827	80.2835	37.4694	84.5385	76.3135	60.5393	46.3042	82.3348	75.5147	47.6873	54.889
77.775	72.1574	48.9686	99.9769	31.6933	47.1895	45.9258	85.6098	40.9848	92.6062	76.5754	60.0767	45.6812	82.5496	75.1828	47.8279	54.8807
82.35	72.5429	48.7499	98.3169	33.588	50.3682	46.0552	93.8394	43.4132	94.0418	69.9513	59.5036	48.212	81.5603	74.6706	48.1429	56.3475
86.925	75.3686	46.5198	98.2289	33.4044	51.2511	47.13	97.1585	47.459	98.2142	71.8986	58.6471	49.2727	70.1147	74.7723	48.2199	58.2676
91.5	78.1408	46.2272	97.4169	33.4355	50.8891	54.1863	97.39	47.9536	99.1283	78.3495	60.4721	49.2757	62.1749	74.5698	46.4825	58.0944
96.075	78.4836	41.0017	71.2564	33.4171	50.1477	55.3194	98.2284	47.295	99.1394	78.5452	60.9486	48.932	91.4286	67.9966	46.599	56.5068
100.65	78.1863	39.6997	64.3291	31.5332	54.4807	58.0076	99.3592	47.1916	99.6675	79.3531	72.7973	46.1167	86.1117	62.7328	46.7986	58.5334
105.225	74.0624	39.9413	55.2052	30.5763	70.6029	58.0847	99.9566	47.4881	88.722	67.3649	81.6424	38.415	90.4363	62.0029	40.5931	51.9868
109.8	64.9404	39.0921	37.4591	22.9348	76.0828	57.3361	99.8581	47.4542	79.8863	65.7082	81.42	37.0992	91.8632	57.2034	38.5571	48.9235
114.375	63.1606	32.9977	33.2171	17.5321	75.4645	56.8967	98.6814	46.9331	81.5446	57.911	70.7466	32.1852	89.5624	48.5309	37.7978	46.7624
118.95	58.9343	32.2731	33.544	17.4997	71.0186	55.9449	66.7124	46.2154	79.5309	56.2226	67.8797	25.2908	89.1454	29.4784	13.2748	40.6095
123.525	40.0491	41.1649	32.801	19.2388	68.4725	53.0609	63.6892	34.2204	69.1658	59.1648	66.9987	26.6025	89.6343	16.7798	10.886	37.9199
128.1	39.7335	53.7909	28.7426	19.4158	74.0865	52.542	57.6622	29.732	59.5513	64.8924	67.4085	32.2289	95.1361	16.6887	10.6557	38.7407
132.675	44.0866	54.3971	28.747	16.3405	82.2669	52.8015	43.1029	27.7375	62.7355	66.1244	67.6314	32.0448	99.9925	17.0287	9.33311	36.3134
137.25	40.0557	55.7797	30.72	18.9729	85.9685	50.7068	34.6641	18.3631	61.2276	63.9854	67.8217	35.3845	99.8747	16.508	7.97957	32.7076
141.825	34.1763	53.8081	30.0463	23.6099	87.3487	39.4604	34.3146	16.6378	58.5338	57.2274	66.3357	39.769	98.3831	17.1506	7.63494	33.5182
146.4	31.4311	54.0179	27.9473	23.5556	86.1521	38.1609	31.4684	16.9962	56.4457	57.0457	64.8614	40.7387	64.6304	14.3279	6.88094	33.4603
150.975	31.4286	53.351	27.7228	24.8322	83.4081	35.2316	24.4075	16.596	54.6305	57.1339	51.8358	41.4738	65.5018	13.8787	5.41351	26.9131
155.55	31.1773	52.6412	27.602	25.5901	70.7964	31.3229	19.5694	14.0915	54.5594	51.6398	31.4993	41.2826	57.917	12.208	5.16521	24.6715
160.125	30.9374	52.6867	27.5357	26.1917	63.728	30.8925	18.4636	13.1126	54.5539	51.9953	30.1046	41.1034	54.6169	10.7607	4.98018	24.3941
164.7	31.5831	50.7124	26.1655	29.0516	63.3488	31.204	18.5095	12.6369	49.6958	53.0751	31.6408	40.8793	54.7618	10.9381	4.85715	22.7812
169.275	32.8574	50.5545	26.366	28.8878	63.4313	31.5854	18.4869	12.7207	46.2117	57.5825	35.7769	40.7317	56.0049	11.0808	4.83439	20.1463
173.85	32.617	43.3019	22.996	28.4352	63.5377	25.6145	14.3054	12.6608	45.4193	67.236	37.5088	40.2987	58.2795	11.953	5.02873	19.2917
178.425	31.5208	25.0029	21.1864	29.153	57.1387	21.9271	10.1079	11.7987	42.7044	65.4571	37.7152	36.6495	70.4157	11.5699	4.26143	17.9682
183	22.3682	20.8968	18.7994	29.0519	54.3619	20.4942	8.71666	8.68089	34.6752	67.9541	49.6323	33.2189	64.282	11.1925	4.26154	18.0554
187.575	19.6613	16.8597	15.6922	27.6441	71.1956	19.6321	8.2279	8.68405	23.4396	68.3485	50.2148	27.8521	72.2106	11.3141	4.02341	17.5357
192.15	19.537	19.2745	16.1894	25.2619	91.3921	16.4381	5.59302	7.82299	21.9036	68.2612	58.1331	21.2795	73.5374	10.6919	4.34484	15.3795
196.725	20.7297	19.8679	16.7273	25.3135	95.3258	14.9995	5.46091	7.3238	21.7244	70.7038	58.9758	19.3448	76.0833	10.6691	4.27903	12.0897
201.3	26.3509	23.5603	17.4673	24.1066	95.7449	11.8366	5.59097	7.17487	21.1986	72.5992	59.4697	17.0485	72.591	10.5283	4.25892	11.9936
205.875	28.7086	24.2478	18.2789	28.1564	95.7894	11.0444	5.66287	7.33645	19.3912	72.899	61.1485	16.9631	72.5505	10.4074	4.25222	10.8279
210.45	28.4304	23.291	18.0738	32.2399	95.7674	11.1569	5.68941	7.94907	18.0465	72.335	63.5318	25.4068	72.564	10.2957	4.74112	9.75158
215.025	26.8261	23.5922	22.8488	37.3819	95.7611	10.7381	6.15365	7.99908	17.7146	72.3729	63.9636	43.3857	72.3936	10.9748	4.95717	9.73607
219.6	26.2202	38.1904	24.7022	38.1841	95.8611	10.1003	6.06928	8.86427	18.0817	75.3745	70.1899	51.6991	71.1775	10.9644	7.06075	11.6939
224.175	30.9355	39.5588	25.8601	38.1441	95.3506	9.48774	6.07214	8.91734	19.4577	67.3566	76.4409	51.695	68.3608	12.4361	7.14685	21.2535
228.75	32.2899	41.4985	27.4657	39.2765	94.6353	10.5481	6.17717	8.52372	22.8719	63.2667	80.9113	52.6883	45.5319	12.6621	7.16127	23.5244
233.325	34.1497	52.3758	29.2004	39.5739	87.8621	11.1546	6.37411	7.74841	22.602	59.9599	74.9269	53.5078	43.2967	13.4333	7.07301	23.5213
237.9	36.0916	52.4689	30.3799	39.1325	71.8566	12.8657	7.45419	19.9529	20.7395	59.332	79.8684	53.7445	27.7941	13.934	7.65802	24.6065
242.475	35.7724	55.4493	32.5017	38.071	33.0348	12.7876	7.46867	27.7453	20.774	59.7433	83.5698	53.5666	25.4631	14.9335	7.5813	24.7372
247.05	35.3616	55.5082	34.0707	37.6966	17.9308	14.4448	7.45392	27.8468	20.9977	70.8961	84.3122	54.5366	41.651	14.9158	7.75614	24.7141
251.625	31.465	55.161	35.0735	37.4628	36.5844	16.2808	7.3018	28.1047	22.281	71.792	86.4117	54.5577	53.3366	15.0365	7.67648	24.7534
256.2	30.1435	57.1633	40.369	34.9992	41.2309	16.2228	8.123	28.0731	24.4258	80.8618	87.3162	54.497	54.5794	15.2458	7.70513	24.7498
260.775	31.4903	57.8116	41.3085	35.1197	41.7405	16.1294	8.20521	28.0516	25.4109	83.0406	87.6032	51.7841	55.0146	15.956	7.47767	24.7547
265.35	33.4214	62.9657	39.3527	29.4299	41.8261	15.8821	8.45191	28.9566	25.431	87.2027	87.8003	40.5828	55.2222	16.0403	7.80898	24.6768
269.925	37.3255	66.127	38.5187	27.9691	42.0442	16.7446	9.302	30.0151	24.9004	87.971	81.4961	27.8245	55.195	18.761	11.4968	24.9973
274.5	34.727	69.3212	42.8394	27.6222	68.4947	21.6352	9.56587	30.9315	22.9823	86.6633	75.3283	28.47	56.3111	17.5008	12.3804	19.2025
279.075	34.4007	71.3081	44.3287	26.1039	74.4922	21.5484	9.74353	30.9573	19.2511	89.0122	70.9099	25.3128	65.501	17.9726	14.2639	15.6576
283.65	34.2015	64.8949	43.7703	26.676	75.2287	21.4808	9.73396	30.9413	18.375	96.2774	71.502	23.9524	68.9628	18.2068	14.538	15.1478
288.225	32.0836	67.623	44.0989	27.811	75.3688	20.6505	8.70102	25.004	18.6212	99.9118	65.4058	23.5286	70.7171	18.4213	14.4209	13.1721
292.8	31.9422	64.5467	44.1129	30.4928	75.3786	20.5437	8.46917	15.6427	20.9267	99.492	55.625	34.608	71.3003	17.4917	14.7264	12.7742
297.375	34.2374	64.9465	47.9269	31.3322	77.3188	21.0703	8.45983	15.6567	23.6794	89.4756	54.71	52.0715	59.9303	17.4285	14.8251	16.1522
301.95	34.9077	65.385	48.8767	31.2519	73.8792	21.7677	8.51833	16.9031	22.5198	87.4582	59.8803	57.0545	49.1725	18.4634	15.1487	19.1573
306.525	34.5197	65.828	48.6056	31.0162	72.1033	23.0917	7.64966	17.6802	21.1283	83.7639	70.9392	64.3751	47.7687	20.2248	18.2802	24.6246
311.1	33.7095	72.6716	49.8312	27.842	72.0134	34.2907	7.35367	17.4772	21.3511	85.7428	70.7549	68.6706	47.6979	21.2369	18.524	26.1015
315.675	33.7193	75.6525	51.6435	25.5699	72.5341	40.2947	8.03056	30.8181	21.3286	85.4147	72.971	68.8132	48.1607	22.2951	18.9329	27.2139
320.25	31.1046	68.6577	53.3422	26.1626	72.373	44.8254	11.0354	52.5542	21.2117	85.6857	75.8623	69.2064	48.5532	20.6833	18.6006	31.9311
324.825	32.2743	65.3989	49.7673	29.9032	48.8782	44.1662	13.7676	72.4049	21.3166	89.0776	81.0885	73.9407	47.4321	21.4596	26.7224	38.8025
329.4	33.3738	66.7384	48.0022	33.7881	37.76	50.1079	16.228	75.1572	21.8477	88.2579	81.405	75.3383	33.7481	21.453	32.9132	41.8428
333.975	33.7428	66.9739	48.3959	33.3592	36.5689	55.4056	17.0965	80.5194	22.348	83.2725	80.3699	76.4601	25.8551	25.8303	36.6475	42.5776
338.55	36.7933	66.991	47.7356	34.4341	35.9909	66.8591	20.1134	89.3194	22.3315	83.6444	82.0281	76.615	21.556	27.1264	36.6872	47.6629
343.125	42.2347	67.9157	46.631	33.922	36.402	68.8093	21.5439	92.435	21.6875	86.4996	83.3186	73.6805	19.8382	30.6408	36.5321	47.6859
347.7	42.0175	71.6612	44.1732	32.9043	31.6999	69.5738	22.4129	92.5565	20.5587	88.262	84.3611	62.8214	19.415	39.2906	36.4865	55.7556
352.275	42.3101	74.4085	43.4956	32.7584	21.7144	70.6818	23.7853	93.6612	21.9269	96.0318	80.0162	58.0115	19.3629	41.0184	39.3247	56.1651
356.85	42.2951	73.0921	39.5716	34.0585	19.4067	70.6412	23.7836	97.4742	22.634	93.7051	72.0803	51.3062	19.8657	49.4606	43.1771	53.9564
361.425	44.2001	67.5917	37.2666	33.3311	20.6809	66.9691	23.7317	99.5929	23.3665	94.6827	74.7981	44.0759	18.5789	58.1223	47.2888	53.2451
366	50.3029	62.1897	34.6605	32.3665	19.5565	63.5239	24.6395	97.2536	26.5915	92.4652	89.6325	42.8699	17.2294	64.3809	50.5902	59.177
370.575	52.6091	65.6125	31.7218	32.0125	19.086	64.2721	26.1383	87.166	27.8183	87.7042	99.9065	41.7545	16.4565	67.4266	51.1433	58.2089
375.15	52.6705	73.3073	33.3715	28.3781	18.6497	68.2881	27.2576	73.1656	27.8992	86.6556	96.8277	31.7225	16.4879	70.0286	49.503	54.5801
379.725	51.4504	71.1681	33.307	22.4943	20.4007	67.5659	26.5806	74.1132	27.8123	85.508	98.0226	27.5818	16.5963	70.8153	47.2442	52.6879
384.3	51.7846	70.7056	35.5624	21.673	20.2063	68.0416	26.416	69.5234	27.8743	79.8425	97.2087	23.5392	15.8846	69.7773	45.723	53.8102
388.875	55.8968	68.4149	36.8839	18.2889	20.3538	67.37	26.6981	61.5325	27.6037	77.9398	97.488	23.1567	15.228	69.7651	48.3866	49.8678
393.45	57.3401	70.6984	38.7711	14.7407	19.9436	68.1595	25.5454	57.3466	29.2196	75.0256	95.892	20.2049	11.8332	70.1522	52.5039	50.5496
398.025	58.5307	68.3092	36.0706	14.5045	19.7629	67.5304	25.0412	57.9697	30.5976	78.3784	94.2017	18.8981	11.6107	67.3988	56.3524	41.6944
402.6	58.5474	66.0919	35.6997	14.4605	19.6964	67.7385	23.4293	58.8543	29.333	69.3907	92.9963	15.0335	11.2721	67.9995	55.5214	40.5471
407.175	59.7382	69.2828	34.8824	7.97272	19.5361	70.1088	23.4284	55.6531	33.0193	66.8393	90.0074	14.4354	11.0676	63.099	51.878	43.549
411.75	58.9679	71.4696	34.2786	6.59567	17.5346	69.6804	23.4286	54.1237	32.5144	62.6165	86.3391	12.207	11.2942	58.5443	48.1349	43.7617
416.325	53.6071	74.1497	35.0631	6.70317	17.6106	69.9609	22.1029	62.2545	34.0975	60.3522	68.5431	12.9245	11.5051	51.3789	44.5736	34.7565
420.9	50.1725	73.8662	33.8631	5.67937	18.4214	71.9715	19.2663	64.4166	33.129	57.706	45.942	13.0134	11.6786	48.1898	43.3677	32.9621
425.475	48.7531	67.7583	31.3762	5.35169	18.643	73.5019	18.7841	63.2938	33.0738	53.5512	39.5944	12.9414	11.3156	48.2118	41.3654	30.9601
430.05	50.0039	66.1415	30.7261	5.47471	17.1412	73.6687	25.483	59.1507	32.7157	52.5026	33.7168	12.6345	10.5658	47.1219	38.1748	29.8524
434.625	48.5943	74.0641	27.2258	5.76034	16.5457	69.2773	25.2274	57.751	32.4924	52.6694	31.3137	12.5772	10.7766	46.6009	36.2325	27.7538
439.2	40.8045	78.4769	26.9498	6.08792	16.4336	62.0747	22.6816	55.2148	33.1637	46.9031	24.4581	12.1248	10.3709	45.9328	32.8988	28.3146
443.775	32.8332	76.2641	23.7986	7.61313	16.1473	59.883	22.495	53.293	32.5835	45.3718	20.9836	11.8887	10.2749	42.6692	25.1883	26.8727
448.35	28.073	81.9561	23.6828	8.46056	15.176	59.3193	22.5383	52.3076	30.3548	35.3874	22.4487	11.3252	10.8917	40.747	15.6628	26.1514
452.925	25.8325	94.6533	23.2851	8.96697	14.3739	57.246	22.5445	48.7045	31.1795	29.1619	23.1806	10.4721	14.9987	36.6357	11.4664	26.0151
457.5	22.1809	93.8939	25.4457	8.93525	13.6085	54.3831	22.5591	44.7806	31.0251	27.1142	22.1039	9.2893	18.2088	34.2269	7.72936	21.9389
