# Supplementary material for: Biomechanical Differences Among Collegiate Sprinters Developed Through Specialized and Diversified Training Pathways
Source: Sensors (Basel). 2026 Mar 18;26(6):1906. doi: 10.3390/s26061906 (PMC13030781; doi:10.3390/s26061906)
Supplement: Supplementary file 1 [file sensors-26-01906-s001.zip › full result/balance-result.csv]

Variable	n_group1	n_group2	group1_mean	group1_sd	group2_mean	group2_sd	Test	p	Effect	Effect_name	CI_low	CI_high	q_FDR
SLS-EC-TOTEX	10	10	1397.395747	782.3950669	2893.870129	2002.791679	Mann¨CWhitney U	0.004071994	-0.76	rank-biserial r	-1	-0.36	0.073295896
SLS-EC-TOTEX_AP	10	10	829.469	567.5969161	1633.0695	910.7295032	Mann¨CWhitney U	0.008150972	-0.7	rank-biserial r	-1	-0.26	0.083838565
SLS-EC-TOTEX_ML	10	10	938.0241	420.8634511	1976.94426	1592.092443	Mann¨CWhitney U	0.001939728	-0.82	rank-biserial r	-1	-0.46	0.069830212
SLS-EC-MDIST	10	10	16.25327987	8.564542781	26.27041288	11.40980159	Mann¨CWhitney U	0.034293721	-0.56	rank-biserial r	-1	-0.08	0.154321745
SLS-EC-MDIST_AP	10	10	11.51566673	7.093927864	17.71700687	8.205759707	Mann¨CWhitney U	0.034293721	-0.56	rank-biserial r	-0.96	-0.06	0.154321745
SLS-EC-MDIST_ML	10	10	8.977575711	3.595377577	15.52985294	8.92628255	Welch t	0.052634535	-0.922231598	Hedges g	-1.947927647	-0.240279228	0.203018177
SLS-EC-MVELO	10	10	139.7395747	78.23950669	289.3870129	200.2791679	Mann¨CWhitney U	0.004071994	-0.76	rank-biserial r	-1	-0.36	0.073295896
SLS-EC-MVELO_AP	10	10	82.9469	56.75969161	163.30695	91.07295032	Mann¨CWhitney U	0.008150972	-0.7	rank-biserial r	-1	-0.26	0.083838565
SLS-EC-MVELO_ML	10	10	93.80241	42.08634511	197.694426	159.2092443	Mann¨CWhitney U	0.001939728	-0.82	rank-biserial r	-1	-0.48	0.069830212
SLS-EC-RDIST	10	10	19.56825351	11.08759049	33.35315642	13.01273908	Mann¨CWhitney U	0.019109922	-0.62	rank-biserial r	-1	-0.16	0.125083127
SLS-EC-RDIST_AP	10	10	15.35891288	9.704190032	24.48227282	9.304967156	Mann¨CWhitney U	0.049366195	-0.52	rank-biserial r	-0.96	0	0.203018177
SLS-EC-RDIST_ML	10	10	11.75693546	6.207686289	21.59856235	11.59633722	Mann¨CWhitney U	0.006501702	-0.72	rank-biserial r	-1	-0.28	0.083838565
SLS-EC-CC_AREA_95	10	10	4609.899919	7082.229589	12467.44319	10405.99886	Mann¨CWhitney U	0.010165202	-0.68	rank-biserial r	-1	-0.26	0.089434253
SLS-EC-COP_AP_CI	10	10	2.166435167	0.851360222	1.365476362	0.636965229	Mann¨CWhitney U	0.015564411	0.64	rank-biserial r	0.2	1	0.112063762
SLS-EC-COP_ML_CI	10	10	2.204183796	0.930504778	1.442589937	0.745026057	Welch t	0.059213635	0.865379862	Hedges g	0.053608575	2.306260585	0.203018177
SLS-EC-ACC_X_CI	10	10	5.385706543	1.414754258	3.204724656	2.066413535	Mann¨CWhitney U	0.034293721	0.56	rank-biserial r	0.06	1	0.154321745
SLS-EC-ACC_Y_CI	10	10	5.300800865	1.583033799	2.872854365	2.171831245	Welch t	0.011179282	1.223630992	Hedges g	0.37219044	3.028029936	0.089434253
SLS-EC-ACC_Z_CI	10	10	4.896424253	1.765293725	2.998314181	1.823613771	Welch t	0.029482244	1.012936814	Hedges g	0.237702331	2.205638629	0.154321745
SLS-EO-TOTEX	10	10	1002.116531	241.2422304	980.2068071	223.8275882	Mann¨CWhitney U	0.405678895	0.22	rank-biserial r	-0.32	0.72	0.674936315
SLS-EO-TOTEX_AP	10	10	541.6406	174.6634572	565.1706	186.5544398	Mann¨CWhitney U	0.762368818	-0.08	rank-biserial r	-0.58	0.44	0.87127865
SLS-EO-TOTEX_ML	10	10	725.55798	141.1074937	678.7801	108.6728301	Mann¨CWhitney U	0.226476066	0.32	rank-biserial r	-0.22	0.8	0.509571149
SLS-EO-MDIST	10	10	11.06260169	3.802294311	11.54133377	2.245345675	Welch t	0.736609356	-0.146842478	Hedges g	-1.260101468	0.71752763	0.869440552
SLS-EO-MDIST_AP	10	10	7.570460795	3.180017924	7.560200051	1.936070571	Mann¨CWhitney U	0.650147444	-0.12	rank-biserial r	-0.66	0.44	0.793400271
SLS-EO-MDIST_ML	10	10	6.546442489	2.055390908	6.96042314	1.484115091	Welch t	0.612491445	-0.221173813	Hedges g	-1.31208559	0.631452718	0.787489001
SLS-EO-MVELO	10	10	100.2116531	24.12422304	98.02068071	22.38275882	Mann¨CWhitney U	0.405678895	0.22	rank-biserial r	-0.32	0.74	0.674936315
SLS-EO-MVELO_AP	10	10	54.16406	17.46634572	56.51706	18.65544398	Mann¨CWhitney U	0.762368818	-0.08	rank-biserial r	-0.58	0.44	0.87127865
SLS-EO-MVELO_ML	10	10	72.555798	14.11074937	67.87801	10.86728301	Mann¨CWhitney U	0.226476066	0.32	rank-biserial r	-0.22	0.8	0.509571149
SLS-EO-RDIST	10	10	13.0314876	5.12993919	13.10481432	2.589912023	Welch t	0.968412853	-0.017282774	Hedges g	-1.224760906	0.81565941	0.994552628
SLS-EO-RDIST_AP	10	10	10.04529386	5.118304229	9.835836085	2.558785389	Mann¨CWhitney U	0.87982916	-0.04	rank-biserial r	-0.58	0.5	0.931583816
SLS-EO-RDIST_ML	10	10	7.955979931	2.52133956	8.515226503	1.708683655	Welch t	0.56966071	-0.2486972	Hedges g	-1.384953995	0.587226061	0.745737657
SLS-EO-CC_AREA_95	10	10	1800.514018	1624.804393	1523.903891	631.5451274	Mann¨CWhitney U	0.496291702	-0.18	rank-biserial r	-0.719498368	0.36	0.687173126
SLS-EO-COP_AP_CI	10	10	2.052669332	0.683836153	2.104810121	0.305486354	Welch t	0.829323501	-0.094293036	Hedges g	-0.995514015	0.86493807	0.931583816
SLS-EO-COP_ML_CI	10	10	2.274857237	0.464357813	2.308855741	0.496703552	Welch t	0.87613305	-0.067724126	Hedges g	-1.067764356	0.808373287	0.931583816
SLS-EO-ACC_X_CI	10	10	4.476841178	1.667514629	4.91300475	1.304152016	Welch t	0.523402316	-0.279066206	Hedges g	-1.174057905	0.609731686	0.711037108
SLS-EO-ACC_Y_CI	10	10	5.392350652	1.33724797	4.146007825	1.787185973	Welch t	0.095745631	0.756292219	Hedges g	-0.057923723	2.150822598	0.287236894
SLS-EO-ACC_Z_CI	10	10	3.96931891	1.402768223	4.868044185	1.162769428	Welch t	0.136806136	-0.668093302	Hedges g	-1.733083259	0.146538961	0.328334727
DLS-EC-TOTEX	10	10	1104.67859	146.3604959	1067.827877	198.9065051	Welch t	0.643177356	0.202115332	Hedges g	-0.606033851	1.298587067	0.793400271
DLS-EC-TOTEX_AP	10	10	519.60925	64.95424186	526.88455	110.0794529	Welch t	0.859629322	-0.077096815	Hedges g	-0.89780005	0.948947787	0.931583816
DLS-EC-TOTEX_ML	10	10	865.65205	119.6557579	820.44915	149.6461813	Welch t	0.465732846	0.319544181	Hedges g	-0.507107277	1.523275619	0.684342141
DLS-EC-MDIST	10	10	4.893851491	2.47856143	5.917196521	3.181646212	Mann¨CWhitney U	0.496291702	-0.18	rank-biserial r	-0.7	0.34	0.687173126
DLS-EC-MDIST_AP	10	10	4.732817758	2.48472723	5.683354847	3.167573496	Mann¨CWhitney U	0.545349668	-0.16	rank-biserial r	-0.66	0.36	0.727132891
DLS-EC-MDIST_ML	10	10	0.793758007	0.290963598	1.171355197	0.688502704	Mann¨CWhitney U	0.405678895	-0.22	rank-biserial r	-0.72	0.319498368	0.674936315
DLS-EC-MVELO	10	10	110.467859	14.63604959	106.7827877	19.89065051	Welch t	0.643177356	0.202115332	Hedges g	-0.610514649	1.323877699	0.793400271
DLS-EC-MVELO_AP	10	10	51.960925	6.495424186	52.688455	11.00794529	Welch t	0.859629322	-0.077096815	Hedges g	-0.937751913	0.947197869	0.931583816
DLS-EC-MVELO_ML	10	10	86.565205	11.96557579	82.044915	14.96461813	Welch t	0.465732846	0.319544181	Hedges g	-0.468053279	1.474038613	0.684342141
DLS-EC-RDIST	10	10	5.861517072	2.942731984	7.386983464	4.097526117	Mann¨CWhitney U	0.449691798	-0.2	rank-biserial r	-0.68	0.34	0.684342141
DLS-EC-RDIST_AP	10	10	5.770837278	2.932838358	7.194238255	4.06168275	Welch t	0.381956439	-0.384827657	Hedges g	-1.3181131	0.478058328	0.674936315
DLS-EC-RDIST_ML	10	10	0.992605292	0.367985263	1.50326954	0.950934925	Mann¨CWhitney U	0.325751354	-0.26	rank-biserial r	-0.779498368	0.28	0.670117072
DLS-EC-CC_AREA_95	10	10	393.6292951	454.7326372	692.586299	741.8018412	Mann¨CWhitney U	0.405678895	-0.22	rank-biserial r	-0.72	0.32	0.674936315
DLS-EC-COP_AP_CI	10	10	1.606998138	0.656426866	1.615558276	0.888243275	Welch t	0.980739397	-0.010497579	Hedges g	-0.77531829	1.165322566	0.994552628
DLS-EC-COP_ML_CI	10	10	6.866218976	1.079307822	5.79620835	1.369216216	Mann¨CWhitney U	0.028365506	0.58	rank-biserial r	0.12	0.92	0.154321745
DLS-EC-ACC_X_CI	10	10	5.907533873	0.727633118	5.969136423	0.846632434	Mann¨CWhitney U	0.449691798	0.2	rank-biserial r	-0.32	0.7	0.684342141
DLS-EC-ACC_Y_CI	10	10	4.482035336	3.384708591	4.3623116	2.914822746	Mann¨CWhitney U	0.93974299	0.02	rank-biserial r	-0.52	0.58	0.98060138
DLS-EC-ACC_Z_CI	10	10	4.585237918	1.611300024	3.977694136	1.652278307	Welch t	0.416063865	0.356557739	Hedges g	-0.476720384	1.268212992	0.674936315
DLS-EO-TOTEX	10	10	1045.733481	178.2967064	932.263452	82.29027146	Welch t	0.091300887	0.782654895	Hedges g	0.029901201	1.676750567	0.285811471
DLS-EO-TOTEX_AP	10	10	508.63455	78.97282815	451.07115	35.84480142	Welch t	0.056656264	0.898996733	Hedges g	0.193730386	1.799421547	0.203018177
DLS-EO-TOTEX_ML	10	10	805.8822	144.8830879	722.8436	70.27216811	Welch t	0.126899745	0.698474081	Hedges g	-0.035493347	1.548622852	0.317029462
DLS-EO-MDIST	10	10	3.912764104	1.15555061	4.502025697	1.556555008	Welch t	0.350230041	-0.411704889	Hedges g	-1.444174593	0.419333998	0.674936315
DLS-EO-MDIST_AP	10	10	3.711525573	1.146280818	4.390550774	1.580050016	Welch t	0.287198192	-0.471150286	Hedges g	-1.538640472	0.314293492	0.613944961
DLS-EO-MDIST_ML	10	10	0.765950464	0.264994052	0.618874065	0.099163971	Welch t	0.127319618	0.704066038	Hedges g	-0.072951573	1.517665285	0.317029462
DLS-EO-MVELO	10	10	104.5733481	17.82967064	93.2263452	8.229027146	Welch t	0.091300887	0.782654895	Hedges g	0.06338938	1.668356129	0.285811471
DLS-EO-MVELO_AP	10	10	50.863455	7.897282815	45.107115	3.584480142	Welch t	0.056656264	0.898996733	Hedges g	0.194539053	1.770020706	0.203018177
DLS-EO-MVELO_ML	10	10	80.58822	14.48830879	72.28436	7.027216811	Welch t	0.126899745	0.698474081	Hedges g	-0.074037242	1.541545523	0.317029462
DLS-EO-RDIST	10	10	4.678825134	1.361705258	5.265259096	1.793993479	Welch t	0.421835197	-0.352668819	Hedges g	-1.387413024	0.503943289	0.674936315
DLS-EO-RDIST_AP	10	10	4.563264484	1.360541068	5.200416881	1.810087766	Welch t	0.386207155	-0.381115388	Hedges g	-1.387400499	0.479526588	0.674936315
DLS-EO-RDIST_ML	10	10	0.978399255	0.355291861	0.781926928	0.129113538	Welch t	0.127692422	0.703958191	Hedges g	-0.048298444	1.546698284	0.317029462
DLS-EO-CC_AREA_95	10	10	221.5845938	128.0163313	278.4964959	172.5379272	Welch t	0.414101986	-0.358795875	Hedges g	-1.322608375	0.468475402	0.674936315
DLS-EO-COP_AP_CI	10	10	1.764690096	0.624836597	1.546456964	0.783926258	Mann¨CWhitney U	0.289918454	0.28	rank-biserial r	-0.26	0.76	0.613944961
DLS-EO-COP_ML_CI	10	10	6.490050959	0.984397303	7.109639924	0.668991823	Welch t	0.119401824	-0.705094683	Hedges g	-1.717784594	0.119119914	0.317029462
DLS-EO-ACC_X_CI	10	10	5.479898695	1.440066195	5.819566274	0.653335054	Mann¨CWhitney U	1	0	rank-biserial r	-0.52	0.52	1
DLS-EO-ACC_Y_CI	10	10	4.773095334	3.124563007	4.177069536	3.399662642	Mann¨CWhitney U	0.496291702	0.18	rank-biserial r	-0.36	0.68	0.687173126
DLS-EO-ACC_Z_CI	10	10	4.310958545	1.443400909	4.088826027	1.140971518	Welch t	0.707326807	0.163524983	Hedges g	-0.710317926	1.077630218	0.848792169
