# Supplementary material for: Biomechanical Differences Among Collegiate Sprinters Developed Through Specialized and Diversified Training Pathways
Source: Sensors (Basel). 2026 Mar 18;26(6):1906. doi: 10.3390/s26061906 (PMC13030781; doi:10.3390/s26061906)
Supplement: Supplementary file 1 [file sensors-26-01906-s001.zip › full result/drop jump-result.csv]

Variable	n_group1	n_group2	group1_mean	group1_sd	group2_mean	group2_sd	Test	p	Effect	Effect_name	CI_low	CI_high	q_FDR
20-RSI	10	10	1.805482475	0.552352432	1.322231776	0.19998733	Welch t	0.02413213	1.114225348	Hedges g	0.579375511	2.025180751	0.061536932
20-½Ó´¥Ê±¼ä	10	10	0.3118	0.082552408	0.43565	0.04308264	Welch t	0.000940378	-1.801468331	Hedges g	-3.034926052	-1.156944608	0.020767171
20-ÌÚ¿ÕÊ±¼ä	10	10	0.52935	0.078927903	0.5691	0.049085979	Welch t	0.196212941	-0.579254973	Hedges g	-1.500997907	0.253920736	0.362035533
20-ÌøÔ¾¸ß¶È	10	10	0.358344412	0.100776191	0.408776787	0.068018776	Welch t	0.20837046	-0.561826986	Hedges g	-1.449935773	0.255266006	0.366444601
20-ÆðÌøËÙ¶È	10	10	2.65469025	0.395823434	2.8540365	0.246166185	Welch t	0.196212941	-0.579254973	Hedges g	-1.496806532	0.244518411	0.362035533
20-ÏÂÖ«¸Õ¶È	10	10	0.17344945	0.095546877	0.080451011	0.011966344	Welch t	0.01322751	1.308112692	Hedges g	0.906974377	2.15495457	0.042162689
20-ÖÆ¶¯Ê±³¤	10	10	0.02415	0.012420972	0.03305	0.026973701	Mann¨CWhitney U	0.850051025	-0.05	rank-biserial r	-0.56	0.48	0.897425743
20-ÖÆ¶¯·åÖµÁ¦	10	10	21.0079779	2.910914892	24.91942385	3.083742245	Welch t	0.009227795	-1.249318383	Hedges g	-2.417539039	-0.491946755	0.033615539
20-ÖÆ¶¯Æ½¾ùÁ¦	10	10	10.2156156	0.161005197	10.23651807	0.167368105	Mann¨CWhitney U	0.87982916	-0.04	rank-biserial r	-0.56	0.48	0.897425743
20-ÖÆ¶¯·åÖµ¹¦ÂÊ	10	10	42.0159558	5.82182978	49.8388477	6.167484494	Welch t	0.009227795	-1.249318382	Hedges g	-2.351229169	-0.528949161	0.033615539
20-ÖÆ¶¯Æ½¾ù¹¦ÂÊ	10	10	15.32342339	0.241507796	15.3547771	0.251052153	Mann¨CWhitney U	0.87982916	-0.04	rank-biserial r	-0.58	0.5	0.897425743
20-ÖÆ¶¯³åÁ¿	10	10	0.00335115	0.00171701	0.003930299	0.001862212	Welch t	0.479008852	-0.309688702	Hedges g	-1.396910571	0.510709562	0.595840279
20-ÍÆ½øÊ±³¤	10	10	0.28765	0.078352498	0.4026	0.048077368	Mann¨CWhitney U	0.002496909	-0.8	rank-biserial r	-1	-0.44	0.020767171
20-ÍÆ½ø·åÖµÁ¦	10	10	39.64932905	13.61988857	33.45359152	7.672038252	Welch t	0.230334046	0.536836642	Hedges g	-0.301153795	1.365886011	0.378936657
20-ÍÆ½øÆ½¾ùÁ¦	10	10	26.79756903	5.280426062	21.61532639	1.611718019	Mann¨CWhitney U	0.004071994	0.76	rank-biserial r	0.4	0.98	0.020767171
20-ÍÆ½ø·åÖµ¹¦ÂÊ	10	10	99.12332263	34.04972142	83.63397878	19.18009562	Welch t	0.230334046	0.536836642	Hedges g	-0.307466996	1.392810298	0.378936657
20-ÍÆ½øÆ½¾ù¹¦ÂÊ	10	10	48.23562425	9.50476691	38.90758751	2.901092436	Mann¨CWhitney U	0.004071994	0.76	rank-biserial r	0.42	0.98	0.020767171
40-RSI	10	10	1.816310577	0.584284834	1.346002119	0.2429502	Mann¨CWhitney U	0.010165202	0.68	rank-biserial r	0.28	0.96	0.034561686
40-½Ó´¥Ê±¼ä	10	10	0.3268	0.083326066	0.44295	0.059970108	Welch t	0.002442052	-1.532398572	Hedges g	-2.758611257	-0.806653804	0.020767171
40-ÌÚ¿ÕÊ±¼ä	10	10	0.556	0.066458425	0.5835	0.030523215	Welch t	0.256264715	-0.509315352	Hedges g	-1.614492659	0.32137777	0.385258887
40-ÌøÔ¾¸ß¶È	10	10	0.392562979	0.092308841	0.427918353	0.043795186	Welch t	0.293912167	-0.468697661	Hedges g	-1.569397196	0.348412293	0.428272015
40-ÆðÌøËÙ¶È	10	10	2.78834	0.333289	2.9262525	0.153073924	Welch t	0.256264715	-0.509315352	Hedges g	-1.588990635	0.329433291	0.385258887
40-ÏÂÖ«¸Õ¶È	10	10	0.15787881	0.094703953	0.079451613	0.020376638	Mann¨CWhitney U	0.002496909	0.8	rank-biserial r	0.48	1	0.020767171
40-ÖÆ¶¯Ê±³¤	10	10	0.01965	0.011914161	0.0173	0.007495184	Mann¨CWhitney U	0.969827293	0.01	rank-biserial r	-0.56	0.54	0.969827293
40-ÖÆ¶¯·åÖµÁ¦	10	10	21.88686373	3.890967353	20.22151922	4.516474257	Welch t	0.388919343	0.378374746	Hedges g	-0.449258918	1.460861467	0.536078014
40-ÖÆ¶¯Æ½¾ùÁ¦	10	10	10.14463285	0.107119907	10.35104579	0.368430571	Mann¨CWhitney U	0.198764606	-0.34	rank-biserial r	-0.8	0.18	0.362035533
40-ÖÆ¶¯·åÖµ¹¦ÂÊ	10	10	43.77372746	7.781934703	40.44303843	9.032948514	Welch t	0.388919343	0.378374747	Hedges g	-0.481359739	1.443186382	0.536078014
40-ÖÆ¶¯Æ½¾ù¹¦ÂÊ	10	10	15.21694928	0.160679862	15.52656869	0.552645855	Mann¨CWhitney U	0.198764606	-0.34	rank-biserial r	-0.8	0.2	0.362035533
40-ÖÆ¶¯³åÁ¿	10	10	0.001754625	0.001304299	0.003695309	0.002803367	Welch t	0.06915675	-0.850139082	Hedges g	-1.980205469	-0.055260362	0.167952107
40-ÍÆ½øÊ±³¤	10	10	0.30715	0.078879321	0.42565	0.060103637	Welch t	0.001523563	-1.618490299	Hedges g	-2.843211059	-0.921163287	0.020767171
40-ÍÆ½ø·åÖµÁ¦	10	10	55.42929937	15.54155501	52.20460506	16.83229621	Mann¨CWhitney U	0.449691798	0.2	rank-biserial r	-0.34	0.72	0.573357042
40-ÍÆ½øÆ½¾ùÁ¦	10	10	28.98584386	8.592895157	23.39159354	2.077248815	Mann¨CWhitney U	0.019109922	0.62	rank-biserial r	0.18	0.94	0.05414478
40-ÍÆ½ø·åÖµ¹¦ÂÊ	10	10	138.5732484	38.85388751	130.5115126	42.08074053	Mann¨CWhitney U	0.449691798	0.2	rank-biserial r	-0.34	0.8	0.573357042
40-ÍÆ½øÆ½¾ù¹¦ÂÊ	10	10	52.17451894	15.46721128	42.10486837	3.739047866	Mann¨CWhitney U	0.019109922	0.62	rank-biserial r	0.16	0.92	0.05414478
60-RSI	10	10	1.536137211	0.485442057	1.186229516	0.156120605	Mann¨CWhitney U	0.023342202	0.6	rank-biserial r	0.16	0.92	0.061536932
60-½Ó´¥Ê±¼ä	10	10	0.3937	0.087898363	0.5074	0.060968936	Welch t	0.003963717	-1.439626234	Hedges g	-2.544845653	-0.788833077	0.020767171
60-ÌÚ¿ÕÊ±¼ä	10	10	0.56945	0.041829316	0.5938	0.026727223	Welch t	0.141284935	-0.664417394	Hedges g	-1.566030374	0.1255902	0.313283985
60-ÌøÔ¾¸ß¶È	10	10	0.408531962	0.058820882	0.44157354	0.039028342	Welch t	0.158693108	-0.633980955	Hedges g	-1.530576988	0.167483594	0.337222854
60-ÆðÌøËÙ¶È	10	10	2.85579175	0.209774019	2.977907	0.134037023	Welch t	0.141284935	-0.664417394	Hedges g	-1.572697615	0.134303306	0.313283985
60-ÏÂÖ«¸Õ¶È	10	10	0.11026897	0.065909507	0.062034958	0.013361019	Mann¨CWhitney U	0.004071994	0.76	rank-biserial r	0.4	1	0.020767171
60-ÖÆ¶¯Ê±³¤	10	10	0.0123	0.005846176	0.0106	0.002144761	Welch t	0.405805042	0.369762636	Hedges g	-0.514306865	1.273156081	0.544633083
60-ÖÆ¶¯·åÖµÁ¦	10	10	21.67959142	3.591948947	21.21310307	5.857548943	Mann¨CWhitney U	0.545349668	0.16	rank-biserial r	-0.36	0.64	0.646810071
60-ÖÆ¶¯Æ½¾ùÁ¦	10	10	10.40425764	0.366464869	10.32844135	0.408489548	Mann¨CWhitney U	0.762368818	0.08	rank-biserial r	-0.44	0.6	0.827251271
60-ÖÆ¶¯·åÖµ¹¦ÂÊ	10	10	43.35918283	7.183897896	42.42620613	11.71509789	Mann¨CWhitney U	0.545349668	0.16	rank-biserial r	-0.36	0.66	0.646810071
60-ÖÆ¶¯Æ½¾ù¹¦ÂÊ	10	10	15.60638645	0.549697304	15.49266203	0.612734322	Mann¨CWhitney U	0.762368818	0.08	rank-biserial r	-0.48	0.58	0.827251271
60-ÖÆ¶¯³åÁ¿	10	10	0.003457204	0.002598832	0.002667622	0.002970633	Mann¨CWhitney U	0.256839258	0.3	rank-biserial r	-0.24	0.78	0.385258887
60-ÍÆ½øÊ±³¤	10	10	0.3814	0.087320864	0.4968	0.060440604	Welch t	0.003386707	-1.47182212	Hedges g	-2.511408379	-0.863472572	0.020767171
60-ÍÆ½ø·åÖµÁ¦	10	10	69.00879252	17.19209067	66.22012051	16.97824811	Welch t	0.71938899	0.156322038	Hedges g	-0.745572659	1.053710212	0.815307522
60-ÍÆ½øÆ½¾ùÁ¦	10	10	27.29989738	5.372627713	22.50053461	1.956155586	Mann¨CWhitney U	0.008150972	0.7	rank-biserial r	0.3	0.96	0.033615539
60-ÍÆ½ø·åÖµ¹¦ÂÊ	10	10	172.5219813	42.98022666	165.5503013	42.44562028	Welch t	0.719388989	0.156322038	Hedges g	-0.746599045	1.057230321	0.815307522
60-ÍÆ½øÆ½¾ù¹¦ÂÊ	10	10	49.13981528	9.670729883	40.5009623	3.521080056	Mann¨CWhitney U	0.008150972	0.7	rank-biserial r	0.28	0.96	0.033615539
