# Supplementary material for: Biomechanical Differences Among Collegiate Sprinters Developed Through Specialized and Diversified Training Pathways
Source: Sensors (Basel). 2026 Mar 18;26(6):1906. doi: 10.3390/s26061906 (PMC13030781; doi:10.3390/s26061906)
Supplement: Supplementary file 1 [file sensors-26-01906-s001.zip › full result/Isokineti-result.csv]

Variable	n_group1	n_group2	group1_mean	group1_sd	group2_mean	group2_sd	Test	p	Effect	Effect_name	CI_low	CI_high	q_FDR
×óÇüµ¥Î»ÌåÖØµÄÁ¦¾Ø·åÖµ	10	10	191.96	30.12105945	197.81	36.97505015	Mann¨CWhitney U	0.939697719	-0.02	rank-biserial r	-0.54	0.52	0.95557867
×óÇüµ½´ïÁ¦¾Ø·åÖµËùÐèÊ±¼ä	10	10	385	162.2241248	395	140.5742192	Welch t	0.884551883	-0.063098611	Hedges g	-0.937769427	0.876423099	0.95557867
ÓÒÇüµ¥Î»ÌåÖØµÄÁ¦¾Ø·åÖµ	10	10	179.13	35.3836136	188.73	40.14044926	Mann¨CWhitney U	0.705456986	-0.1	rank-biserial r	-0.62	0.44	0.95557867
ÓÒÇüµ½´ïÁ¦¾Ø·åÖµËùÐèÊ±¼ä	10	10	354	154.4308547	428	212.4879082	Mann¨CWhitney U	0.565440745	-0.15	rank-biserial r	-0.64	0.38	0.95557867
×óÉìµ¥Î»ÌåÖØµÄÁ¦¾Ø·åÖµ	10	10	296.36	34.95006597	297.97	82.4298092	Welch t	0.95557867	-0.024356097	Hedges g	-0.975371212	0.88744717	0.95557867
×óÉìµ½´ïÁ¦¾Ø·åÖµËùÐèÊ±¼ä	10	10	330	117.1893055	430	169.3123347	Welch t	0.144123623	-0.657782982	Hedges g	-1.617262632	0.144504603	0.57649449
ÓÒÉìµ¥Î»ÌåÖØµÄÁ¦¾Ø·åÖµ	10	10	290.66	49.33914831	304.45	52.78487262	Welch t	0.553715284	-0.25850554	Hedges g	-1.188897161	0.614959474	0.95557867
ÓÒÉìµ½´ïÁ¦¾Ø·åÖµËùÐèÊ±¼ä	10	10	336	97.77525249	517	126.7587385	Welch t	0.002346609	-1.531400068	Hedges g	-2.561913092	-0.892781781	0.028159311
×ó²àµ¥Î»ÇüÉì¼¡Á¦±È	10	10	0.647219914	0.065302503	0.693189176	0.146401845	Welch t	0.381727753	-0.388404393	Hedges g	-1.234916373	0.552758289	0.95557867
ÓÒ²àµ¥Î»ÇüÉì¼¡Á¦±È	10	10	0.625857587	0.120071634	0.623339416	0.102322421	Mann¨CWhitney U	0.762368818	0.08	rank-biserial r	-0.44	0.6	0.95557867
Çü¼¡×óÓÒ²à¼¡Á¦±È	10	10	1.156	0.081267733	1.133	0.113141995	Welch t	0.608599863	0.223630151	Hedges g	-0.583269206	1.304507382	0.95557867
Éì¼¡×óÓÒ²à¼¡Á¦±È	10	10	1.101	0.088374204	1.197	0.173784669	Mann¨CWhitney U	0.138521654	-0.39	rank-biserial r	-0.8	0.14	0.57649449
